# Supplementary material for: Mating pair stabilization mediates bacterial conjugation species specificity
Source: Nat Microbiol. 2022 Jun 13;7(7):1016–27. doi: 10.1038/s41564-022-01146-4 (PMC9246713; doi:10.1038/s41564-022-01146-4)
Supplement: Supplementary file 3 — Supplementary Table 2. List of IncF conjugative plasmids. Plasmids were grouped and coloured according to traN variant. The percentage identity of each traN to the reference traN as determined by tBLASTn is listed. Supplementary Table 8. Cysteine residues in plasmid ORFs. The table lists all annotated open reading frames in plasmids containing the reference traN genes and the corresponding number of cysteine residues encoded. [file 41564_2022_1146_MOESM3_ESM.xlsx]

## Sheet: Supplementary Table 2
Plasmid Accession ID	Size (bp)	Replicons (PlasmidFinder)a	Description	Host Species	Annotated TraN count	traN_pKpQIL (27)b	traN_R100-1 (24)	traN_F (22)	traN_pSLT (24)	traN_MV1 (22)	traN_MV2 (27)	traN_MV3 (23)	traN_NZ_CP007736.1 (26)	traN_NZ_CP010181.1 (24)	traN_NC_014107.1 (22)	traN_NZ_CP030785.1 (26)	traN_NC_019342.1 (25)	traN_NZ_CP030922.1 (39)	traN_CP030220.1 (24)	traN_NZ_CP030210.1 (25)	traN_NZ_CP017283.1 (24)	traN_CP017991.1 (22)	traN_NZ_CP030177.1 (22)	traN_JN233705.2 (17)c	traN_CP013339.1 (27)
CP014777.1	147881		Pluralibacter gergoviae strain FB2 plasmid pFB2.2, complete sequence	Pluralibacter gergoviae	1	96.0123	53.4456	55.0613	56.1997	53.5101	82.9493	43.5185	40.4762	55.2548	37.4576	49.3548	40.5616	No hit	55.5024	41.2844	53.5211	No hit	39.8473	97.651	81.0726
NZ_CP017281.1	92219	FIA(pBK30683); IncFII(K);	Klebsiella variicola strain GJ1 plasmid pKPGJ-1b, complete sequence	Klebsiella variicola	1	94.4785	54.6565	54.7546	No hit	53.2695	82.6421	42.7469	40.2226	No hit	36.7647	48.0061	41.3115	No hit	54.88	40.7975	No hit	No hit	40	94.9664	80.9748
NZ_CP017286.1	92231	FIA(pBK30683); IncFII(K);	Klebsiella variicola strain GJ3 plasmid pKPGJ-3b, complete sequence	Klebsiella variicola	1	94.4785	54.6565	54.7546	No hit	53.2695	82.6421	42.7469	40.2226	No hit	36.7647	48.0061	41.3115	No hit	54.88	40.7975	No hit	No hit	40	94.9664	80.9748
NZ_CP017851.1	92232	FIA(pBK30683); IncFII(K);	Klebsiella variicola strain GJ2 plasmid pKPGJ-2b, complete sequence	Klebsiella variicola	1	94.4785	54.6565	54.7546	No hit	53.2695	82.6421	42.7469	40.2226	No hit	36.7647	48.0061	41.3115	No hit	54.88	40.7975	No hit	No hit	40	94.9664	80.9748
NZ_CP026174.1	93680	FII(pBK30683);	Klebsiella pneumoniae strain KPNIH50 plasmid pKPN-0d7f, complete sequence	Klebsiella pneumoniae	1	94.9387	53.4456	54.908	55.8776	53.7361	82.9493	43.0556	40.4762	55.52	37.1186	47.6994	No hit	No hit	54.7049	41.1315	53.5211	No hit	39.3893	96.3087	80.8176
NZ_CP026181.1	94405	FII(pBK30683);	Klebsiella pneumoniae strain KPNIH49 plasmid pKPN-6a23, complete sequence	Klebsiella pneumoniae	1	94.9387	53.4456	54.908	55.8776	53.7361	82.9493	43.0556	40.4762	55.52	37.1186	47.6994	No hit	No hit	54.7049	41.1315	53.5211	No hit	39.3893	96.3087	80.8176
LT882698.1	321455	IncA/C2; IncFIB(pQil);	Klebsiella pneumoniae strain Klebsiella pneumoniae KLPN57 genome assembly, plasmid: I	Klebsiella pneumoniae	2	94.3252	54.1985	54.6012	55.1447	53.6508	82.9493	43.0556	40.6349	55.3968	37.2483	47.6994	42.6929	No hit	54.7049	40.9786	No hit	No hit	39.302	95.6376	80.8176
KY940546.1	88127	IncFII(Yp);	Klebsiella pneumoniae plasmid pUCLA3, complete sequence	Klebsiella pneumoniae	0	94.3252	54.1985	54.6012	55.1447	53.6508	82.9493	43.0556	40.6349	55.3968	37.2483	47.6994	42.6929	No hit	54.7049	40.9786	No hit	No hit	39.302	95.6376	80.8176
CP025040.1	83541	IncFII(Yp);	Klebsiella pneumoniae strain NU-CRE047 plasmid pNU-CRE047_3, complete sequence	Klebsiella pneumoniae	1	94.3252	54.1985	54.6012	55.1447	53.6508	82.9493	43.0556	40.6349	55.3968	37.2483	47.6994	42.6929	No hit	54.7049	40.9786	No hit	No hit	39.302	95.6376	80.8176
JMSX01000005.1	117489	IncFII(Yp);	Klebsiella pneumoniae UHKPC45 plasmid pUHKPC45-117, complete sequence, whole genome shotgun sequence	Klebsiella pneumoniae	1	94.3252	54.1985	54.6012	55.1447	53.6508	82.9493	43.0556	40.6349	55.3968	37.2483	47.6994	42.6929	No hit	54.7049	40.9786	No hit	No hit	39.302	95.6376	80.8176
NZ_CP006922.1	86232	IncFII(Yp);	Klebsiella pneumoniae 30684/NJST258_2 plasmid pNJST258C1, complete sequence	Klebsiella pneumoniae	1	94.3252	54.1985	54.6012	55.1447	53.6508	82.9493	43.0556	40.6349	55.3968	37.2483	47.6994	42.6929	No hit	54.7049	40.9786	No hit	No hit	39.302	95.6376	80.8176
NZ_CP011621.1	77808	IncFII(Yp);	Klebsiella pneumoniae strain CAV1344 plasmid pCAV1344-78, complete sequence	Klebsiella pneumoniae	1	94.3252	54.1985	54.6012	55.1447	53.6508	82.9493	43.0556	40.6349	55.3968	37.2483	47.6994	42.6929	No hit	54.7049	40.9786	No hit	No hit	39.302	95.6376	80.8176
NZ_CP018670.1	183432	IncFIA(HI1); IncFII;	Klebsiella pneumoniae strain CAV1042 plasmid pCAV1042-183, complete sequence	Klebsiella pneumoniae	1	94.3252	54.1985	54.6012	55.1447	53.6508	82.9493	43.0556	40.6349	55.3968	37.2483	47.6994	42.6929	No hit	54.7049	40.9786	No hit	No hit	39.302	95.6376	80.8176
NZ_CP020064.1	83376	IncFII(Yp);	Klebsiella pneumoniae strain AR_0117 plasmid unitig_3, complete sequence	Klebsiella pneumoniae	1	94.3252	54.1985	54.6012	55.1447	53.6508	82.9493	43.0556	40.6349	55.3968	37.2483	47.6994	42.6929	No hit	54.7049	40.9786	No hit	No hit	39.302	95.6376	80.8176
NZ_CP021545.1	125536	IncFII(Yp);	Klebsiella pneumoniae strain AR_0112 plasmid tig00000001, complete sequence	Klebsiella pneumoniae	1	94.3252	54.1985	54.6012	55.1447	53.6508	82.9493	43.0556	40.6349	55.3968	37.2483	47.6994	42.6929	No hit	54.7049	40.9786	No hit	No hit	39.302	95.6376	80.8176
NZ_CP021753.1	116187	IncFII(Yp);	Klebsiella pneumoniae strain AR_0113 plasmid unitig_2, complete sequence	Klebsiella pneumoniae	1	94.3252	54.1985	54.6012	55.1447	53.6508	82.9493	43.0556	40.6349	55.3968	37.2483	47.6994	42.6929	No hit	54.7049	40.9786	No hit	No hit	39.302	95.6376	80.8176
NZ_CP021857.1	106331	IncFII(Yp);	Klebsiella pneumoniae strain AR_0125 plasmid tig00000002_pilon, complete sequence	Klebsiella pneumoniae	1	94.3252	54.1985	54.6012	55.1447	53.6508	82.9493	43.0556	40.6349	55.3968	37.2483	47.6994	42.6929	No hit	54.7049	40.9786	No hit	No hit	39.302	95.6376	80.8176
NZ_CP022825.1	97896	IncFIA(HI1); IncFII(K);	Klebsiella quasivariicola strain KPN1705 plasmid pKPN1705-2, complete sequence	Klebsiella quasivariicola	1	94.3252	54.1985	54.6012	55.1447	53.6508	82.9493	43.0556	40.6349	55.3968	37.2483	47.6994	42.6929	No hit	54.7049	40.9786	No hit	No hit	39.302	95.6376	80.8176
NZ_CP026271.1	73495	IncFII(Yp);	Klebsiella oxytoca strain KONIH4 plasmid pKOX-4655, complete sequence	Klebsiella oxytoca	1	94.3252	54.1985	54.6012	55.1447	53.6508	82.9493	43.0556	40.6349	55.3968	37.2483	47.6994	42.6929	No hit	54.7049	40.9786	No hit	No hit	39.302	95.6376	80.8176
CP024547.1	71587	IncFII(Yp);	Klebsiella pneumoniae strain INF059 plasmid unnamed2, complete sequence	Klebsiella pneumoniae	1	95.7055	53.7519	54.7546	55.8776	53.3541	82.4885	43.5185	40.6349	55.0955	36.9492	47.546	No hit	No hit	55.1834	41.1315	No hit	No hit	39.7866	97.9866	80.7571
CP024546.1	110374	FIA(pBK30683); IncFII;	Klebsiella pneumoniae strain INF059 plasmid unnamed1, complete sequence	Klebsiella pneumoniae	1	94.3252	53.4456	54.7546	54.8232	53.2591	82.6421	42.9012	40.6349	No hit	37.2681	47.546	41.4754	No hit	54.8644	40.9509	No hit	No hit	39.2638	95.6376	80.6604
NZ_CP020851.1	161100	IncFIA(HI1); IncFII;	Klebsiella pneumoniae strain KPN1481 plasmid pKPN1481-2, complete sequence	Klebsiella pneumoniae	1	94.1718	54.5038	54.908	55.4662	53.4921	82.7957	42.9012	40.6349	No hit	37.0805	47.6994	42.5287	No hit	55.0239	40.8257	No hit	No hit	39.4537	94.9664	80.5031
NZ_CP009275.1	162706	IncFIB(K); IncFII;	Klebsiella variicola strain DX120E plasmid pKV1, complete sequence	Klebsiella variicola	1	96.319	53.8226	55.3681	No hit	52.8861	82.4885	43.0556	40.0636	No hit	37.3333	47.8528	41.8033	No hit	55.6619	41.2577	No hit	No hit	40.2757	97.3154	80.4724
CP008701.1	186323	IncFIB(K); IncFII(K); IncR;	Klebsiella pneumoniae subsp. pneumoniae KP5-1 plasmid pKp5-1, complete sequence	Klebsiella pneumoniae	1	95.8589	53.2925	55.0613	No hit	53.7361	81.7204	43.2767	39.7456	No hit	37.0805	47.0859	No hit	No hit	55.1834	41.2577	53.7618	No hit	39.4817	96.9799	79.9685
AP014952.1	209081	IncFIB(K);	Klebsiella oxytoca plasmid pKO_JKo3_1 DNA, complete genome, strain: JKo3	Klebsiella oxytoca	1	98.0061	54.8742	56.1014	55.4839	53.8462	80.6748	43.7117	40	No hit	36.7174	48.871	41.8605	No hit	55.4313	42.1705	54.6457	No hit	39.8387	97.9866	79.4953
LT576116.1	114208	IncFIA(HI1); IncFII(K);	Klebsiella pneumoniae plasmid pRmtH, complete sequence, strain CMUL78	Klebsiella pneumoniae	0	98.9264	53.3742	55.1459	56.129	54.3171	80.7988	44.1358	40.3175	55.1834	37.3942	47.619	41.9657	No hit	55.4313	41.5902	54.1732	No hit	40	97.9866	79.3375
NZ_LT991960.1	65087	FII(pBK30683);	Enterobacter cloacae complex bacterium isolate C45 genome assembly, plasmid: pC45-p3	Enterobacter cloacae	1	98.1595	54.717	55.9429	55.3226	54.0031	80.5215	43.7117	40.1587	No hit	36.5482	48.7097	41.8605	No hit	55.2716	42.1705	54.8031	No hit	39.6774	97.9866	79.3375
CP023503.1	135191	IncFIB(pQil); IncFII;	Klebsiella pneumoniae strain FDAARGOS_445 plasmid unnamed	Klebsiella pneumoniae	1	98.9264	53.4848	54.8387	55.9677	54.72	80.7988	44.2901	40.4762	55.0239	37.225	47.4654	41.6537	No hit	55.2716	41.5902	54.3307	No hit	39.8473	97.651	79.3375
NZ_CP023948.1	219350	IncA/C2; IncFIB(pQil); IncFII;	Klebsiella pneumoniae strain FDAARGOS_446 plasmid unnamed1, complete sequence	Klebsiella pneumoniae	2	98.9264	53.4848	54.8387	55.9677	54.72	80.7988	44.2901	40.4762	55.0239	37.225	47.4654	41.6537	No hit	55.2716	41.5902	54.3307	No hit	39.8473	97.651	79.3375
HF545434.1	133191	IncFII(K);	Klebsiella pneumoniae plasmid pK1HV, strain K1HV, complete sequence	Klebsiella pneumoniae	0	99.8466	53.2209	54.8387	55.8065	53.3742	80.7988	43.9815	40.4762	55.0239	36.8866	46.7791	41.8097	No hit	55.2716	41.896	54.3307	No hit	39.7239	99.6644	79.1798
HQ202266.1	95626	IncFIB(K); IncFII(K);	Klebsiella pneumoniae strain 997 plasmid pc15-k, complete sequence	Klebsiella pneumoniae	0	99.8466	53.2209	54.8387	55.8065	53.3742	80.7988	43.9815	40.4762	55.0239	36.8866	46.7791	41.8097	No hit	55.2716	41.896	54.3307	No hit	39.7239	99.6644	79.1798
FJ876826.1	94219	IncFII(K);	Klebsiella pneumoniae strain KF3 plasmid pKF3-94, complete sequence	Klebsiella pneumoniae	1	99.8466	53.2209	54.8387	55.8065	53.3742	80.7988	43.9815	40.4762	55.0239	36.8866	46.7791	41.8097	No hit	55.2716	41.896	54.3307	No hit	39.7239	99.6644	79.1798
NZ_CP014005.1	101030	IncFII(K);	Klebsiella pneumoniae subsp. pneumoniae strain NUHL24835 plasmid unnamed1, complete sequence	Klebsiella pneumoniae	1	99.8466	53.2209	54.8387	55.8065	53.3742	80.7988	43.9815	40.4762	55.0239	36.8866	46.7791	41.8097	No hit	55.2716	41.896	54.3307	No hit	39.7239	99.6644	79.1798
NZ_CP024876.1	129299	IncFII(K); IncQ1delta;	Klebsiella pneumoniae strain NH25 plasmid pNH25.2, complete sequence	Klebsiella pneumoniae	1	99.8466	53.2209	54.8387	55.8065	53.3742	80.7988	43.9815	40.4762	55.0239	36.8866	46.7791	41.8097	No hit	55.2716	41.896	54.3307	No hit	39.7239	99.6644	79.1798
NZ_CP024917.1	126018	IncFII(K);	Klebsiella pneumoniae strain NH54 plasmid pKPNH54.1, complete sequence	Klebsiella pneumoniae	1	99.8466	53.2209	54.8387	55.8065	53.3742	80.7988	43.9815	40.4762	55.0239	36.8866	46.7791	41.8097	No hit	55.2716	41.896	54.3307	No hit	39.7239	99.6644	79.1798
NZ_CP025966.2	130691	IncFII(K); IncQ1delta;	Klebsiella pneumoniae strain WCHKP34 plasmid pQnrB_LL34, complete sequence	Klebsiella pneumoniae	1	99.8466	53.2209	54.8387	55.8065	53.3742	80.7988	43.9815	40.4762	55.0239	36.8866	46.7791	41.8097	No hit	55.2716	41.896	54.3307	No hit	39.7239	99.6644	79.1798
NZ_CP026588.1	126149	IncFII(K);	Klebsiella pneumoniae strain NUHL30457 plasmid p2, complete sequence	Klebsiella pneumoniae	1	99.8466	53.2209	54.8387	55.8065	53.3742	80.7988	43.9815	40.4762	55.0239	36.8866	46.7791	41.8097	No hit	55.2716	41.896	54.3307	No hit	39.7239	99.6644	79.1798
NZ_CP028389.2	166034	IncFII(K); IncQ1delta;	Klebsiella pneumoniae strain WCHKP13F2 plasmid pKPC2_095132, complete sequence	Klebsiella pneumoniae	1	99.8466	53.2209	54.8387	55.8065	53.3742	80.7988	43.9815	40.4762	55.0239	36.8866	46.7791	41.8097	No hit	55.2716	41.896	54.3307	No hit	39.7239	99.6644	79.1798
NZ_CP028553.1	117244	IncFII(K);	Klebsiella variicola strain WCHKP19 plasmid pCTXM15_020019, complete sequence	Klebsiella variicola	1	99.8466	53.2209	54.8387	55.8065	53.3742	80.7988	43.9815	40.4762	55.0239	36.8866	46.7791	41.8097	No hit	55.2716	41.896	54.3307	No hit	39.7239	99.6644	79.1798
NZ_CP028717.1	134869	IncFII(K); IncQ1delta;	Klebsiella pneumoniae strain SCM96 plasmid pSCM96-1, complete sequence	Klebsiella pneumoniae	1	99.8466	53.2209	54.8387	55.8065	53.3742	80.7988	43.9815	40.4762	55.0239	36.8866	46.7791	41.8097	No hit	55.2716	41.896	54.3307	No hit	39.7239	99.6644	79.1798
CP023488.1	223434	IncFIB(K); IncFII(K);	Klebsiella pneumoniae subsp. pneumoniae strain ST101:960186733 plasmid p19-10_01, complete sequence	Klebsiella pneumoniae	1	99.6855	54.2722	55.9429	55.6452	54.56	81.7035	44.2879	40.4762	54.8644	36.8866	48.2258	43.1856	No hit	55.1118	42.2713	54.1732	No hit	40.0646	99.6454	79.1798
KP987218.1	105008		Klebsiella pneumoniae strain 628 plasmid p628-KPC, complete sequence	Klebsiella pneumoniae	0	99.6933	53.0675	54.8387	55.8065	53.5276	80.7988	44.1358	40.4762	55.0239	36.8866	47.3118	41.1856	No hit	55.1118	41.896	54.3307	No hit	39.6947	99.3289	79.1798
KU295132.1	101915		Escherichia coli strain BK34397 plasmid pBK34397, complete sequence	Escherichia coli	1	99.6933	53.0675	54.8387	55.8065	53.5276	80.7988	44.1358	40.4762	55.0239	36.8866	47.3118	41.1856	No hit	55.1118	41.896	54.3307	No hit	39.6947	99.3289	79.1798
NC_023332.1	213019	IncFIB(K); IncFII(K);	Klebsiella pneumoniae strain ST48 plasmid pKP09085, complete sequence	Klebsiella pneumoniae	1	99.6933	53.0675	54.8387	55.8065	53.5276	80.7988	44.1358	40.4762	55.0239	36.8866	47.3118	41.1856	No hit	55.1118	41.896	54.3307	No hit	39.6947	99.3289	79.1798
NZ_CP012988.3	190072	FIA(pBK30683); IncFII(K);	Klebsiella pneumoniae strain KpN01 plasmid pKpN01-CTX, complete sequence	Klebsiella pneumoniae	1	99.6933	53.0675	54.8387	55.8065	53.5276	80.7988	44.1358	40.4762	55.0239	36.8866	47.3118	41.1856	No hit	55.1118	41.896	54.3307	No hit	39.6947	99.3289	79.1798
NZ_CP012993.2	190072	FIA(pBK30683); IncFII(K);	Klebsiella pneumoniae strain KpN06 plasmid pKpN06-CTX, complete sequence	Klebsiella pneumoniae	1	99.6933	53.0675	54.8387	55.8065	53.5276	80.7988	44.1358	40.4762	55.0239	36.8866	47.3118	41.1856	No hit	55.1118	41.896	54.3307	No hit	39.6947	99.3289	79.1798
NZ_CP017386.1	155781		Klebsiella pneumoniae strain KP36 plasmid 1, complete sequence	Klebsiella pneumoniae	1	99.6933	53.0675	54.8387	55.8065	53.5276	80.7988	44.1358	40.4762	55.0239	36.8866	47.3118	41.1856	No hit	55.1118	41.896	54.3307	No hit	39.6947	99.3289	79.1798
NZ_CP018955.1	101186	IncFIB(pQil); IncFII;	Escherichia coli strain Ecol_316 plasmid pEC316_2, complete sequence	Escherichia coli	1	99.6933	53.0675	54.8387	55.8065	53.5276	80.7988	44.1358	40.4762	55.0239	36.8866	47.3118	41.1856	No hit	55.1118	41.896	54.3307	No hit	39.6947	99.3289	79.1798
KJ721789.1	169774	FIA(pBK30683); FII(pBK30683);	Klebsiella pneumoniae strain NJ HT1872 plasmid pUSKPC3, complete sequence	Klebsiella pneumoniae	0	99.5399	53.3742	54.9923	55.9677	54.1601	80.7988	43.9815	40.4762	55.0239	37.0558	46.9325	41.8097	No hit	55.4313	41.7431	54.1732	No hit	39.8773	98.9933	79.1798
CP025039.1	146689	FIA(pBK30683); FII(pBK30683);	Klebsiella pneumoniae strain NU-CRE047 plasmid pNU-CRE047_2, complete sequence	Klebsiella pneumoniae	1	99.5399	53.3742	54.9923	55.9677	54.1601	80.7988	43.9815	40.4762	55.0239	37.0558	46.9325	41.8097	No hit	55.4313	41.7431	54.1732	No hit	39.8773	98.9933	79.1798
NC_025131.1	139941	FIA(pBK30683); FII(pBK30683);	Klebsiella pneumoniae strain BK30683 plasmid pBK30683, complete sequence	Klebsiella pneumoniae	1	99.5399	53.3742	54.9923	55.9677	54.1601	80.7988	43.9815	40.4762	55.0239	37.0558	46.9325	41.8097	No hit	55.4313	41.7431	54.1732	No hit	39.8773	98.9933	79.1798
NZ_CP010363.1	139941	FIA(pBK30683); FII(pBK30683);	Enterobacter hormaechei subsp. oharae strain 34978 plasmid p34978-139.941kb, complete sequence	Enterobacter hormaechei	1	99.5399	53.3742	54.9923	55.9677	54.1601	80.7988	43.9815	40.4762	55.0239	37.0558	46.9325	41.8097	No hit	55.4313	41.7431	54.1732	No hit	39.8773	98.9933	79.1798
NZ_CP015387.1	139933	FIA(pBK30683); FII(pBK30683);	Klebsiella pneumoniae strain NY9 plasmid pNY9_2, complete sequence	Klebsiella pneumoniae	1	99.5399	53.3742	54.9923	55.9677	54.1601	80.7988	43.9815	40.4762	55.0239	37.0558	46.9325	41.8097	No hit	55.4313	41.7431	54.1732	No hit	39.8773	98.9933	79.1798
NZ_CP018815.1	139942	FIA(pBK30683); FII(pBK30683);	Enterobacter cloacae strain AR_0002 plasmid tig00000003, complete sequence	Enterobacter cloacae	1	99.5399	53.3742	54.9923	55.9677	54.1601	80.7988	43.9815	40.4762	55.0239	37.0558	46.9325	41.8097	No hit	55.4313	41.7431	54.1732	No hit	39.8773	98.9933	79.1798
NZ_CP026396.1	144072	IncFII(K);	Klebsiella pneumoniae strain KPNIH48 plasmid pKPN-8c6e, complete sequence	Klebsiella pneumoniae	1	99.5399	53.3742	54.9923	55.9677	54.1601	80.7988	43.9815	40.4762	55.0239	37.0558	46.9325	41.8097	No hit	55.4313	41.7431	54.1732	No hit	39.8773	98.9933	79.1798
NZ_CP027616.1	129985	FIA(pBK30683); FII(pBK30683);	Klebsiella pneumoniae subsp. ozaenae strain AR_0096 plasmid unnamed4, complete sequence	Klebsiella pneumoniae	1	99.5399	53.3742	54.9923	55.9677	54.1601	80.7988	43.9815	40.4762	55.0239	37.0558	46.9325	41.8097	No hit	55.4313	41.7431	54.1732	No hit	39.8773	98.9933	79.1798
NZ_CP021946.1	120345		Klebsiella pneumoniae strain AR_0152 plasmid tig00000195, complete sequence	Klebsiella pneumoniae	1	99.3865	52.9141	54.6851	55.6452	54.4741	80.6452	44.2901	40.4762	54.8644	36.9932	47.3118	41.4977	No hit	54.9521	41.6794	54.3307	No hit	39.6947	98.6577	79.1798
NC_019390.1	207819	IncFIB(K); IncFII(K);	Klebsiella pneumoniae plasmid pKPN_CZ, complete sequence	Klebsiella pneumoniae	1	98.773	53.7405	55.1459	55.9677	54.24	80.7988	43.8272	40.1587	55.0239	37.0558	47.3118	41.3417	No hit	55.1118	41.7431	54.0157	No hit	39.6947	98.6577	79.1798
NZ_CP007734.1	338850	IncFIB(K); IncFII(K);	Klebsiella pneumoniae subsp. pneumoniae KPNIH27 plasmid pKPN-262, complete sequence	Klebsiella pneumoniae	1	98.773	53.7405	55.1459	55.9677	54.24	80.7988	43.8272	40.1587	55.0239	37.0558	47.3118	41.3417	No hit	55.1118	41.7431	54.0157	No hit	39.6947	98.6577	79.1798
NZ_CP011623.1	250396	IncFIB(K); IncFII(K);	Klebsiella pneumoniae strain CAV1344 plasmid pCAV1344-250, complete sequence	Klebsiella pneumoniae	1	98.773	53.7405	55.1459	55.9677	54.24	80.7988	43.8272	40.1587	55.0239	37.0558	47.3118	41.3417	No hit	55.1118	41.7431	54.0157	No hit	39.6947	98.6577	79.1798
NZ_CP012884.1	194742	IncFIB(K); IncFII(K);	Klebsiella pneumoniae KP-1 plasmid pKP1-19, complete sequence	Klebsiella pneumoniae	1	98.773	53.7405	55.1459	55.9677	54.24	80.7988	43.8272	40.1587	55.0239	37.0558	47.3118	41.3417	No hit	55.1118	41.7431	54.0157	No hit	39.6947	98.6577	79.1798
NZ_CP013323.1	257944	IncFIB(K); IncFII(K);	Klebsiella pneumoniae strain CAV1193 plasmid pCAV1193-258, complete sequence	Klebsiella pneumoniae	1	98.773	53.7405	55.1459	55.9677	54.24	80.7988	43.8272	40.1587	55.0239	37.0558	47.3118	41.3417	No hit	55.1118	41.7431	54.0157	No hit	39.6947	98.6577	79.1798
NZ_CP015132.1	224457	IncFIB(K); IncFII(K);	Klebsiella pneumoniae strain Kpn555 plasmid pKPN-d90, complete sequence	Klebsiella pneumoniae	1	98.773	53.7405	55.1459	55.9677	54.24	80.7988	43.8272	40.1587	55.0239	37.0558	47.3118	41.3417	No hit	55.1118	41.7431	54.0157	No hit	39.6947	98.6577	79.1798
NZ_CP015135.1	158741	IncFIB(K); IncFII(K);	Klebsiella pneumoniae strain ATCC 35657 plasmid p35657-1, complete sequence	Klebsiella pneumoniae	1	98.773	53.7405	55.1459	55.9677	54.24	80.7988	43.8272	40.1587	55.0239	37.0558	47.3118	41.3417	No hit	55.1118	41.7431	54.0157	No hit	39.6947	98.6577	79.1798
NZ_CP026397.1	220406	IncFII(K); IncR;	Klebsiella pneumoniae strain KPNIH48 plasmid pKPN-10f7, complete sequence	Klebsiella pneumoniae	1	98.773	53.7405	55.1459	55.9677	54.24	80.7988	43.8272	40.1587	55.0239	37.0558	47.3118	41.3417	No hit	55.1118	41.7431	54.0157	No hit	39.6947	98.6577	79.1798
NZ_CP027613.1	191856	IncFIB(K); IncFII(K);	Klebsiella pneumoniae subsp. ozaenae strain AR_0096 plasmid unnamed1, complete sequence	Klebsiella pneumoniae	1	98.773	53.7405	55.1459	55.9677	54.24	80.7988	43.8272	40.1587	55.0239	37.0558	47.3118	41.3417	No hit	55.1118	41.7431	54.0157	No hit	39.6947	98.6577	79.1798
KX839208.1	187349	IncFIB(K); IncFII(K);	Klebsiella pneumoniae strain KP1814 plasmid pKP1814-2, complete sequence	Klebsiella pneumoniae	0	98.6196	53.7405	55.1459	55.9677	54.24	80.6452	43.8272	40.1587	55.0239	36.8866	47.3118	41.3417	No hit	55.1118	41.7431	54.0157	No hit	39.6947	98.6577	79.1798
CP025516.1	159714	IncFIB(K);	Klebsiella pneumoniae strain 002SK2 plasmid p002SK2_A, complete sequence	Klebsiella pneumoniae	1	98.6196	53.7405	55.1459	55.9677	54.24	80.6452	43.8272	40.1587	55.0239	36.8866	47.3118	41.3417	No hit	55.1118	41.7431	54.0157	No hit	39.6947	98.6577	79.1798
FJ628167.2	151188	IncFII(K); IncR;	Klebsiella pneumoniae strain KP048 plasmid pKP048, complete sequence	Klebsiella pneumoniae	1	98.9264	53.4456	54.8536	No hit	54.4	80.7988	43.9815	40.4762	55.3429	37.3942	47.4654	No hit	No hit	55.5911	42.3547	54.0284	No hit	39.6947	98.3221	79.1798
LK391770.1	94893	IncFII;	Klebsiella pneumoniae plasmid pRYC11, complete sequence, strain H67	Klebsiella pneumoniae	1	99.0798	53.3742	55.1459	55.9677	54.4741	80.4916	43.9815	40.4762	55.0239	37.225	49.1115	41.8097	No hit	55.2716	41.5902	54.3307	No hit	39.6947	97.9866	79.1798
KX636095.1	335317	IncA/C2; IncFIB(K); IncFII(K);	Klebsiella pneumoniae strain RJ119 plasmid pRJ119-NDM1, complete sequence	Klebsiella pneumoniae	1	98.0061	53.2209	54.9923	55.9677	54.3171	80.1843	43.9815	40.1587	55.0239	37.3942	47.3846	41.8097	No hit	55.2716	41.5902	54.3307	No hit	40.0612	97.3154	79.1139
KT896504.1	186474	IncFIB(K); IncFII(K);	Klebsiella pneumoniae strain I11 plasmid pKPSH11, complete sequence	Klebsiella pneumoniae	0	98.0061	53.2209	54.9923	55.9677	54.3171	80.1843	43.9815	40.1587	55.0239	37.3942	47.3846	41.8097	No hit	55.2716	41.5902	54.3307	No hit	40.0612	97.3154	79.1139
KY495890.1	147442	IncFIB(K); IncFII(K);	Klebsiella pneumoniae strain 301 plasmid pKP301cro, complete sequence	Klebsiella pneumoniae	1	98.0061	53.2209	54.9923	55.9677	54.3171	80.1843	43.9815	40.1587	55.0239	37.3942	47.3846	41.8097	No hit	55.2716	41.5902	54.3307	No hit	40.0612	97.3154	79.1139
NZ_CP009879.1	178563	IncFIB(K); IncFII(K);	Klebsiella pneumoniae subsp. pneumoniae strain KPNIH31 plasmid pKPN-c22, complete sequence	Klebsiella pneumoniae	1	98.0061	53.2209	54.9923	55.9677	54.3171	80.1843	43.9815	40.1587	55.0239	37.3942	47.3846	41.8097	No hit	55.2716	41.5902	54.3307	No hit	40.0612	97.3154	79.1139
NZ_CP010390.1	198371	IncFIB(K); IncFII(K);	Klebsiella pneumoniae strain 6234 plasmid p6234-198.371kb, complete sequence	Klebsiella pneumoniae	1	98.0061	53.2209	54.9923	55.9677	54.3171	80.1843	43.9815	40.1587	55.0239	37.3942	47.3846	41.8097	No hit	55.2716	41.5902	54.3307	No hit	40.0612	97.3154	79.1139
NZ_CP015383.1	182846	IncFIB(K); IncFII(K);	Klebsiella pneumoniae strain CN1 plasmid pCN1_1, complete sequence	Klebsiella pneumoniae	1	98.0061	53.2209	54.9923	55.9677	54.3171	80.1843	43.9815	40.1587	55.0239	37.3942	47.3846	41.8097	No hit	55.2716	41.5902	54.3307	No hit	40.0612	97.3154	79.1139
JN233704.1	208191	IncFIB(K); IncFII(K);	Klebsiella pneumoniae strain ST258 plasmid pKPN-IT, complete sequence	Klebsiella pneumoniae	0	100	53.0675	54.6851	55.6452	53.3742	80.6452	43.9815	40.2799	54.8644	36.8866	48.9499	41.8097	No hit	55.1118	41.7431	54.3307	No hit	39.7239	100	79.0221
KJ721790.1	113637	IncFIB(pQil); IncFII(K);	Klebsiella pneumoniae strain TpeVGH151 plasmid pVGH151, complete sequence	Klebsiella pneumoniae	0	100	53.0675	54.6851	55.6452	53.3742	80.6452	43.9815	40.2799	54.8644	36.8866	48.9499	41.8097	No hit	55.1118	41.7431	54.3307	No hit	39.7239	100	79.0221
LT009689.1	106320	IncFII(K); IncR;	Klebsiella pneumoniae plasmid pIT-12C73, strain 12C73, complete sequence	Klebsiella pneumoniae	0	100	53.0675	54.6851	55.6452	53.3742	80.6452	43.9815	40.2799	54.8644	36.8866	48.9499	41.8097	No hit	55.1118	41.7431	54.3307	No hit	39.7239	100	79.0221
CP012000.1	113626	IncFIB(pQil); IncFII(K);	Klebsiella pneumoniae strain KLP41 plasmid pKp41, complete sequence	Klebsiella pneumoniae	1	100	53.0675	54.6851	55.6452	53.3742	80.6452	43.9815	40.2799	54.8644	36.8866	48.9499	41.8097	No hit	55.1118	41.7431	54.3307	No hit	39.7239	100	79.0221
CP025010.1	118202	IncFIB(pQil); IncFII(K);	Klebsiella pneumoniae strain AUSMDU00008119 plasmid pAUSMDU8119-2, complete sequence	Klebsiella pneumoniae	1	100	53.0675	54.6851	55.6452	53.3742	80.6452	43.9815	40.2799	54.8644	36.8866	48.9499	41.8097	No hit	55.1118	41.7431	54.3307	No hit	39.7239	100	79.0221
HG969995.1	113642	IncFIB(pQil); IncFII(K);	Klebsiella pneumoniae plasmid pIT-01C03, complete sequence	Klebsiella pneumoniae	1	100	53.0675	54.6851	55.6452	53.3742	80.6452	43.9815	40.2799	54.8644	36.8866	48.9499	41.8097	No hit	55.1118	41.7431	54.3307	No hit	39.7239	100	79.0221
HG969996.1	98184	IncFII(K); IncR;	Klebsiella pneumoniae plasmid pIT-12C47, complete sequence	Klebsiella pneumoniae	1	100	53.0675	54.6851	55.6452	53.3742	80.6452	43.9815	40.2799	54.8644	36.8866	48.9499	41.8097	No hit	55.1118	41.7431	54.3307	No hit	39.7239	100	79.0221
HG969997.1	114173	IncFIB(pQil); IncFII(K);	Klebsiella pneumoniae plasmid pIT-01C22, complete sequence	Klebsiella pneumoniae	1	100	53.0675	54.6851	55.6452	53.3742	80.6452	43.9815	40.2799	54.8644	36.8866	48.9499	41.8097	No hit	55.1118	41.7431	54.3307	No hit	39.7239	100	79.0221
HG969998.1	103164	IncFIB(pQil); IncFII(K);	Klebsiella pneumoniae plasmid pIT-11C07, complete sequence	Klebsiella pneumoniae	1	100	53.0675	54.6851	55.6452	53.3742	80.6452	43.9815	40.2799	54.8644	36.8866	48.9499	41.8097	No hit	55.1118	41.7431	54.3307	No hit	39.7239	100	79.0221
JNBM01000005.1	113639	IncFIB(pQil); IncFII(K);	Klebsiella pneumoniae UHKPC05 plasmid pUHKPC05-113, complete sequence, whole genome shotgun sequence	Klebsiella pneumoniae	1	100	53.0675	54.6851	55.6452	53.3742	80.6452	43.9815	40.2799	54.8644	36.8866	48.9499	41.8097	No hit	55.1118	41.7431	54.3307	No hit	39.7239	100	79.0221
KU295133.1	115706	IncFIB(pQil); IncFII(K);	Escherichia coli strain BK33689 plasmid pBK33689, complete sequence	Escherichia coli	1	100	53.0675	54.6851	55.6452	53.3742	80.6452	43.9815	40.2799	54.8644	36.8866	48.9499	41.8097	No hit	55.1118	41.7431	54.3307	No hit	39.7239	100	79.0221
KU665642.1	111926	IncFIB(pQil); IncFII(K);	Klebsiella pneumoniae strain K47-25 plasmid pG12-KPC-2, complete sequence	Klebsiella pneumoniae	1	100	53.0675	54.6851	55.6452	53.3742	80.6452	43.9815	40.2799	54.8644	36.8866	48.9499	41.8097	No hit	55.1118	41.7431	54.3307	No hit	39.7239	100	79.0221
KY271403.1	116499	IncFIB(pQil); IncFII(K);	Klebsiella pneumoniae strain Kp_48 plasmid pKpQIL-307_48, complete sequence	Klebsiella pneumoniae	1	100	53.0675	54.6851	55.6452	53.3742	80.6452	43.9815	40.2799	54.8644	36.8866	48.9499	41.8097	No hit	55.1118	41.7431	54.3307	No hit	39.7239	100	79.0221
KY798505.1	117903	IncFIB(pQil); IncFII(K);	Klebsiella pneumoniae plasmid pKpQIL-D1, complete sequence	Klebsiella pneumoniae	1	100	53.0675	54.6851	55.6452	53.3742	80.6452	43.9815	40.2799	54.8644	36.8866	48.9499	41.8097	No hit	55.1118	41.7431	54.3307	No hit	39.7239	100	79.0221
KY798506.1	111742	IncFII(K); IncR;	Escherichia coli plasmid pKpQIL-D2, complete sequence	Escherichia coli	1	100	53.0675	54.6851	55.6452	53.3742	80.6452	43.9815	40.2799	54.8644	36.8866	48.9499	41.8097	No hit	55.1118	41.7431	54.3307	No hit	39.7239	100	79.0221
KY798507.1	113639	IncFIB(pQil); IncFII(K);	Klebsiella pneumoniae plasmid pKpQIL-UK, complete sequence	Klebsiella pneumoniae	1	100	53.0675	54.6851	55.6452	53.3742	80.6452	43.9815	40.2799	54.8644	36.8866	48.9499	41.8097	No hit	55.1118	41.7431	54.3307	No hit	39.7239	100	79.0221
NC_009649.1	175879	IncFIB(K); IncFII(K);	Klebsiella pneumoniae subsp. pneumoniae MGH 78578 plasmid pKPN3, complete sequence	Klebsiella pneumoniae	1	100	53.0675	54.6851	55.6452	53.3742	80.6452	43.9815	40.2799	54.8644	36.8866	48.9499	41.8097	No hit	55.1118	41.7431	54.3307	No hit	39.7239	100	79.0221
NC_009650.1	107576	IncFIB(pQil); IncFII(K);	Klebsiella pneumoniae subsp. pneumoniae MGH 78578 plasmid pKPN4, complete sequence	Klebsiella pneumoniae	1	100	53.0675	54.6851	55.6452	53.3742	80.6452	43.9815	40.2799	54.8644	36.8866	48.9499	41.8097	No hit	55.1118	41.7431	54.3307	No hit	39.7239	100	79.0221
NC_014016.1	113637	IncFIB(pQil); IncFII(K);	Klebsiella pneumoniae plasmid pKpQIL, complete sequence	Klebsiella pneumoniae	1	100	53.0675	54.6851	55.6452	53.3742	80.6452	43.9815	40.2799	54.8644	36.8866	48.9499	41.8097	No hit	55.1118	41.7431	54.3307	No hit	39.7239	100	79.0221
NC_023903.1	113640	IncFIB(pQil); IncFII(K);	Klebsiella pneumoniae strain Kpn-1504 plasmid pKP1504-kpc, complete sequence	Klebsiella pneumoniae	1	100	53.0675	54.6851	55.6452	53.3742	80.6452	43.9815	40.2799	54.8644	36.8866	48.9499	41.8097	No hit	55.1118	41.7431	54.3307	No hit	39.7239	100	79.0221
NC_023904.1	113622	IncFIB(pQil); IncFII(K);	Klebsiella pneumoniae strain Kpn-1780 plasmid pKP1780-kpc, complete sequence	Klebsiella pneumoniae	1	100	53.0675	54.6851	55.6452	53.3742	80.6452	43.9815	40.2799	54.8644	36.8866	48.9499	41.8097	No hit	55.1118	41.7431	54.3307	No hit	39.7239	100	79.0221
NC_023905.1	116047	IncFIB(pQil); IncFII(K);	Klebsiella pneumoniae strain Kpn-1870 plasmid pKP1870-kpc, complete sequence	Klebsiella pneumoniae	1	100	53.0675	54.6851	55.6452	53.3742	80.6452	43.9815	40.2799	54.8644	36.8866	48.9499	41.8097	No hit	55.1118	41.7431	54.3307	No hit	39.7239	100	79.0221
NC_023906.1	113640	IncFIB(pQil); IncFII(K);	Klebsiella pneumoniae strain Kpn-3913 plasmid pKP3913-kpc, complete sequence	Klebsiella pneumoniae	1	100	53.0675	54.6851	55.6452	53.3742	80.6452	43.9815	40.2799	54.8644	36.8866	48.9499	41.8097	No hit	55.1118	41.7431	54.3307	No hit	39.7239	100	79.0221
NC_025166.1	113639	IncFIB(pQil); IncFII(K);	Klebsiella pneumoniae strain BK30799 plasmid pKpQIL-10, complete sequence	Klebsiella pneumoniae	1	100	53.0675	54.6851	55.6452	53.3742	80.6452	43.9815	40.2799	54.8644	36.8866	48.9499	41.8097	No hit	55.1118	41.7431	54.3307	No hit	39.7239	100	79.0221
NC_025167.1	99142	IncFIB(pQil); IncFII(K);	Escherichia coli strain BK28960 plasmid pKpQIL-Ec, complete sequence	Escherichia coli	1	100	53.0675	54.6851	55.6452	53.3742	80.6452	43.9815	40.2799	54.8644	36.8866	48.9499	41.8097	No hit	55.1118	41.7431	54.3307	No hit	39.7239	100	79.0221
NC_025187.1	114464	IncFIB(pQil); IncFII(K);	Klebsiella pneumoniae strain BK26633 plasmid pKpQIL-234, complete sequence	Klebsiella pneumoniae	1	100	53.0675	54.6851	55.6452	53.3742	80.6452	43.9815	40.2799	54.8644	36.8866	48.9499	41.8097	No hit	55.1118	41.7431	54.3307	No hit	39.7239	100	79.0221
NZ_CP008830.1	113639	IncFIB(pQil); IncFII(K);	Klebsiella pneumoniae subsp. pneumoniae KPNIH1 plasmid pKpQIL-6e6, complete sequence	Klebsiella pneumoniae	1	100	53.0675	54.6851	55.6452	53.3742	80.6452	43.9815	40.2799	54.8644	36.8866	48.9499	41.8097	No hit	55.1118	41.7431	54.3307	No hit	39.7239	100	79.0221
NZ_CP009875.1	113639	IncFIB(pQil); IncFII(K);	Klebsiella pneumoniae subsp. pneumoniae strain KPNIH30 plasmid pKpQIL-531, complete sequence	Klebsiella pneumoniae	1	100	53.0675	54.6851	55.6452	53.3742	80.6452	43.9815	40.2799	54.8644	36.8866	48.9499	41.8097	No hit	55.1118	41.7431	54.3307	No hit	39.7239	100	79.0221
NZ_CP011986.1	113639	IncFIB(pQil); IncFII(K);	Klebsiella pneumoniae UHKPC07 plasmid pUHKPC07-113.639kb, complete sequence	Klebsiella pneumoniae	1	100	53.0675	54.6851	55.6452	53.3742	80.6452	43.9815	40.2799	54.8644	36.8866	48.9499	41.8097	No hit	55.1118	41.7431	54.3307	No hit	39.7239	100	79.0221
NZ_CP011991.1	113638	IncFIB(pQil); IncFII(K);	Klebsiella pneumoniae UHKPC33 plasmid pUHKPC33-113.638kb, complete sequence	Klebsiella pneumoniae	1	100	53.0675	54.6851	55.6452	53.3742	80.6452	43.9815	40.2799	54.8644	36.8866	48.9499	41.8097	No hit	55.1118	41.7431	54.3307	No hit	39.7239	100	79.0221
NZ_CP014669.1	113852	IncFIB(pQil); IncFII(K);	Escherichia coli strain ECONIH2 plasmid pKpQIL-571, complete sequence	Escherichia coli	1	100	53.0675	54.6851	55.6452	53.3742	80.6452	43.9815	40.2799	54.8644	36.8866	48.9499	41.8097	No hit	55.1118	41.7431	54.3307	No hit	39.7239	100	79.0221
NZ_CP014765.1	106559	IncFII(K);	Klebsiella pneumoniae strain KPNIH39 plasmid pKpQIL-9b8, complete sequence	Klebsiella pneumoniae	1	100	53.0675	54.6851	55.6452	53.3742	80.6452	43.9815	40.2799	54.8644	36.8866	48.9499	41.8097	No hit	55.1118	41.7431	54.3307	No hit	39.7239	100	79.0221
NZ_CP015393.1	202696	IncFIB(K); IncFII(K);	Klebsiella pneumoniae strain CR14 plasmid pCR14_1, complete sequence	Klebsiella pneumoniae	1	100	53.0675	54.6851	55.6452	53.3742	80.6452	43.9815	40.2799	54.8644	36.8866	48.9499	41.8097	No hit	55.1118	41.7431	54.3307	No hit	39.7239	100	79.0221
NZ_CP015824.1	103147	IncFIB(pQil); IncFII(K);	Klebsiella pneumoniae isolate blood sample 2 plasmid 2, complete sequence	Klebsiella pneumoniae	1	100	53.0675	54.6851	55.6452	53.3742	80.6452	43.9815	40.2799	54.8644	36.8866	48.9499	41.8097	No hit	55.1118	41.7431	54.3307	No hit	39.7239	100	79.0221
NZ_CP018340.1	81939	IncFIA(HI1); IncFII(K);	Klebsiella pneumoniae isolate Kp_Goe_154414 plasmid pKp_Goe_414-3, complete sequence	Klebsiella pneumoniae	1	100	53.0675	54.6851	55.6452	53.3742	80.6452	43.9815	40.2799	54.8644	36.8866	48.9499	41.8097	No hit	55.1118	41.7431	54.3307	No hit	39.7239	100	79.0221
NZ_CP019774.1	114073	IncFIB(pQil); IncFII(K);	Klebsiella pneumoniae subsp. pneumoniae strain KPN_KPC_HUG_07 plasmid p2, complete sequence	Klebsiella pneumoniae	1	100	53.0675	54.6851	55.6452	53.3742	80.6452	43.9815	40.2799	54.8644	36.8866	48.9499	41.8097	No hit	55.1118	41.7431	54.3307	No hit	39.7239	100	79.0221
NZ_CP022693.1	113639	IncFIB(pQil); IncFII(K);	Klebsiella pneumoniae subsp. pneumoniae strain AUSMDU00008079 plasmid pAUSMDU8079-2, complete sequence	Klebsiella pneumoniae	1	100	53.0675	54.6851	55.6452	53.3742	80.6452	43.9815	40.2799	54.8644	36.8866	48.9499	41.8097	No hit	55.1118	41.7431	54.3307	No hit	39.7239	100	79.0221
NZ_CP022698.1	107249	IncFII(K); IncR;	Citrobacter farmeri strain AUSMDU00008141 plasmid pAUSMDU8141-3, complete sequence	Citrobacter farmeri	1	100	53.0675	54.6851	55.6452	53.3742	80.6452	43.9815	40.2799	54.8644	36.8866	48.9499	41.8097	No hit	55.1118	41.7431	54.3307	No hit	39.7239	100	79.0221
NZ_CP023443.1	117859	IncFII(K);	Klebsiella pneumoniae strain CCUG 70747 plasmid pKpn70747_2, complete sequence	Klebsiella pneumoniae	1	100	53.0675	54.6851	55.6452	53.3742	80.6452	43.9815	40.2799	54.8644	36.8866	48.9499	41.8097	No hit	55.1118	41.7431	54.3307	No hit	39.7239	100	79.0221
NZ_CP023922.1	129106	IncFIB(pQil); IncFII(K);	Klebsiella pneumoniae strain FDAARGOS_440 plasmid unnamed2, complete sequence	Klebsiella pneumoniae	1	100	53.0675	54.6851	55.6452	53.3742	80.6452	43.9815	40.2799	54.8644	36.8866	48.9499	41.8097	No hit	55.1118	41.7431	54.3307	No hit	39.7239	100	79.0221
NZ_CP023928.1	113639	IncFIB(pQil); IncFII(K);	Klebsiella pneumoniae strain FDAARGOS_442 plasmid unnamed1, complete sequence	Klebsiella pneumoniae	1	100	53.0675	54.6851	55.6452	53.3742	80.6452	43.9815	40.2799	54.8644	36.8866	48.9499	41.8097	No hit	55.1118	41.7431	54.3307	No hit	39.7239	100	79.0221
NZ_CP024040.1	122082	IncFIB(pQil); IncFII(K);	Klebsiella pneumoniae strain QS17-0029 plasmid pMR0617ctx, complete sequence	Klebsiella pneumoniae	1	100	53.0675	54.6851	55.6452	53.3742	80.6452	43.9815	40.2799	54.8644	36.8866	48.9499	41.8097	No hit	55.1118	41.7431	54.3307	No hit	39.7239	100	79.0221
NZ_CP027158.1	113639	IncFIB(pQil); IncFII(K);	Klebsiella pneumoniae strain AR_0361 plasmid unnamed2, complete sequence	Klebsiella pneumoniae	1	100	53.0675	54.6851	55.6452	53.3742	80.6452	43.9815	40.2799	54.8644	36.8866	48.9499	41.8097	No hit	55.1118	41.7431	54.3307	No hit	39.7239	100	79.0221
NZ_CP028177.1	116768	IncFIB(pQil); IncFII(K);	Klebsiella pneumoniae strain CFSAN054111 plasmid pGMI16-006_1, complete sequence	Klebsiella pneumoniae	1	100	53.0675	54.6851	55.6452	53.3742	80.6452	43.9815	40.2799	54.8644	36.8866	48.9499	41.8097	No hit	55.1118	41.7431	54.3307	No hit	39.7239	100	79.0221
NZ_CP029102.1	135655	IncFIB(pQil); IncFII(K);	Klebsiella pneumoniae strain AR438 plasmid unnamed4, complete sequence	Klebsiella pneumoniae	1	100	53.0675	54.6851	55.6452	53.3742	80.6452	43.9815	40.2799	54.8644	36.8866	48.9499	41.8097	No hit	55.1118	41.7431	54.3307	No hit	39.7239	100	79.0221
NZ_CP029740.1	103250	IncFII(K);	Klebsiella pneumoniae strain AR_0087 plasmid unnamed2, complete sequence	Klebsiella pneumoniae	1	100	53.0675	54.6851	55.6452	53.3742	80.6452	43.9815	40.2799	54.8644	36.8866	48.9499	41.8097	No hit	55.1118	41.7431	54.3307	No hit	39.7239	100	79.0221
NZ_CP030342.1	113639	IncFIB(pQil); IncFII(K);	Klebsiella pneumoniae strain AR_362 plasmid unnamed2, complete sequence	Klebsiella pneumoniae	1	100	53.0675	54.6851	55.6452	53.3742	80.6452	43.9815	40.2799	54.8644	36.8866	48.9499	41.8097	No hit	55.1118	41.7431	54.3307	No hit	39.7239	100	79.0221
NZ_LT216439.1	214718	IncFIB(K); IncFII(K);	Klebsiella pneumoniae isolate 207M1D0-sc-2013-04-03T11:21:06Z-1606409 genome assembly, plasmid: KPN207_p3	Klebsiella pneumoniae	1	100	53.0675	54.6851	55.6452	53.3742	80.6452	43.9815	40.2799	54.8644	36.8866	48.9499	41.8097	No hit	55.1118	41.7431	54.3307	No hit	39.7239	100	79.0221
NZ_CP009115.1	118061	IncFIB(pQil); IncFII(K);	Klebsiella pneumoniae strain blaNDM-1 plasmid plasmid2, complete sequence	Klebsiella pneumoniae	1	99.5399	52.9141	54.8387	55.6452	53.3742	80.7988	44.1358	40.4762	54.8644	36.8866	47.1582	41.1856	No hit	54.9521	41.896	54.1732	No hit	39.542	99.3289	79.0221
KT203286.1	211813	IncFIB(K); IncFII(K);	Klebsiella pneumoniae strain U25 plasmid PU25001, complete sequence	Klebsiella pneumoniae	1	99.3865	53.1394	54.5315	55.3226	53.211	80.6452	43.8272	40.6349	No hit	36.7047	46.6258	40.184	No hit	55.1118	41.896	54.1732	No hit	39.1768	98.9967	79.0221
NZ_CP006800.1	103694	IncFIB(K);	Klebsiella pneumoniae subsp. pneumoniae PittNDM01 plasmid2, complete sequence	Klebsiella pneumoniae	1	99.3865	53.1394	54.5315	55.3226	53.211	80.6452	43.8272	40.6349	No hit	36.7047	46.6258	40.184	No hit	55.1118	41.896	54.1732	No hit	39.1768	98.9967	79.0221
NZ_CP016922.1	103694	IncFIB(K);	Klebsiella pneumoniae isolate 11 plasmid unnamed1, complete sequence	Klebsiella pneumoniae	1	99.3865	53.1394	54.5315	55.3226	53.211	80.6452	43.8272	40.6349	No hit	36.7047	46.6258	40.184	No hit	55.1118	41.896	54.1732	No hit	39.1768	98.9967	79.0221
NZ_CP020069.1	213013	IncFIB(K); IncFII(K);	Klebsiella pneumoniae strain AR_0068 plasmid unitig_2, complete sequence	Klebsiella pneumoniae	1	99.3865	53.1394	54.5315	55.3226	53.211	80.6452	43.8272	40.6349	No hit	36.7047	46.6258	40.184	No hit	55.1118	41.896	54.1732	No hit	39.1768	98.9967	79.0221
NZ_CP020855.1	221428	IncFIB(K); IncFII(K);	Klebsiella pneumoniae strain KPN528 plasmid pKPN528-2, complete sequence	Klebsiella pneumoniae	1	99.3865	53.1394	54.5315	55.3226	53.211	80.6452	43.8272	40.6349	No hit	36.7047	46.6258	40.184	No hit	55.1118	41.896	54.1732	No hit	39.1768	98.9967	79.0221
NZ_CP021710.1	214114	IncFIB(K); IncFII(K);	Klebsiella pneumoniae strain AR_0143 plasmid tig00000853, complete sequence	Klebsiella pneumoniae	1	99.3865	53.1394	54.5315	55.3226	53.211	80.6452	43.8272	40.6349	No hit	36.7047	46.6258	40.184	No hit	55.1118	41.896	54.1732	No hit	39.1768	98.9967	79.0221
NZ_CP022613.1	102915	IncFIB(K);	Klebsiella pneumoniae strain CDC 0106 plasmid unitig_2, complete sequence	Klebsiella pneumoniae	1	99.3865	53.1394	54.5315	55.3226	53.211	80.6452	43.8272	40.6349	No hit	36.7047	46.6258	40.184	No hit	55.1118	41.896	54.1732	No hit	39.1768	98.9967	79.0221
NZ_CP026752.1	211813	IncFIB(K); IncFII(K);	Klebsiella pneumoniae strain AR_0066 plasmid tig00000080_pilon, complete sequence	Klebsiella pneumoniae	1	99.3865	53.1394	54.5315	55.3226	53.211	80.6452	43.8272	40.6349	No hit	36.7047	46.6258	40.184	No hit	55.1118	41.896	54.1732	No hit	39.1768	98.9967	79.0221
NZ_CP028930.1	103694	IncFIB(K);	Klebsiella pneumoniae strain AR_0153 plasmid unnamed2, complete sequence	Klebsiella pneumoniae	1	99.3865	53.1394	54.5315	55.3226	53.211	80.6452	43.8272	40.6349	No hit	36.7047	46.6258	40.184	No hit	55.1118	41.896	54.1732	No hit	39.1768	98.9967	79.0221
KY093013.1	134521	IncFII(K);	Enterobacter aerogenes strain Eaer-4382, plasmid pEaer-4382b, complete sequence	Enterobacter aerogenes	1	99.2331	53.3742	55.1459	56.129	53.2209	80.6452	43.9815	40.4762	55.1834	37.0558	46.9325	41.1856	No hit	55.4313	41.896	54.0157	No hit	39.8473	98.6577	79.0221
KY093014.1	108772	IncFII(K);	Enterobacter aerogenes strain Eaer-4382, plasmid pEaer-4382s, complete sequence	Enterobacter aerogenes	1	99.2331	53.3742	55.1459	56.129	53.2209	80.6452	43.9815	40.4762	55.1834	37.0558	46.9325	41.1856	No hit	55.4313	41.896	54.0157	No hit	39.8473	98.6577	79.0221
NZ_CP020843.1	97202	IncFII(K);	Klebsiella pneumoniae strain KPN1482 plasmid pKPN1482-2, complete sequence	Klebsiella pneumoniae	1	99.2331	53.3742	55.1459	56.129	53.2209	80.6452	43.9815	40.4762	55.1834	37.0558	46.9325	41.1856	No hit	55.4313	41.896	54.0157	No hit	39.8473	98.6577	79.0221
NZ_CP021541.1	111531	IncFIB(pQil); IncFII(K);	Klebsiella pneumoniae strain AR_0047 plasmid tig00000002, complete sequence	Klebsiella pneumoniae	1	99.2331	53.3742	55.1459	56.129	53.2209	80.6452	43.9815	40.4762	55.1834	37.0558	46.9325	41.1856	No hit	55.4313	41.896	54.0157	No hit	39.8473	98.6577	79.0221
NZ_CP021959.1	89382	IncFII(K);	Klebsiella pneumoniae strain AR_0139 plasmid tig00000003, complete sequence	Klebsiella pneumoniae	1	99.2331	53.3742	55.1459	56.129	53.2209	80.6452	43.9815	40.4762	55.1834	37.0558	46.9325	41.1856	No hit	55.4313	41.896	54.0157	No hit	39.8473	98.6577	79.0221
NZ_CP026048.1	127313	IncFII(K);	Raoultella planticola strain FDAARGOS_64 plasmid unnamed1, complete sequence	Raoultella planticola	1	99.2331	53.3742	55.1459	56.129	53.2209	80.6452	43.9815	40.4762	55.1834	37.0558	46.9325	41.1856	No hit	55.4313	41.896	54.0157	No hit	39.8473	98.6577	79.0221
NZ_CP012566.1	127690	IncFII(K); IncR;	Klebsiella pneumoniae strain UCLAOXA232KP plasmid pUCLAOXA232-5, complete sequence	Klebsiella pneumoniae	1	99.0798	52.9862	54.3779	55	53.2209	80.6452	43.8272	40.4762	54.8644	37.0558	47.3118	No hit	No hit	54.9521	42.0489	54.1732	No hit	39.6947	98.6577	79.0221
NZ_CP012571.1	126863	IncFII(K); IncR;	Klebsiella pneumoniae strain UCLAOXA232KP plasmid pUCLAOXA232-5.X, complete sequence	Klebsiella pneumoniae	1	99.0798	52.9862	54.3779	55	53.2209	80.6452	43.8272	40.4762	54.8644	37.0558	47.3118	No hit	No hit	54.9521	42.0489	54.1732	No hit	39.6947	98.6577	79.0221
CP025468.1	129684	IncFII(K); IncR;	Klebsiella pneumoniae strain JS187 plasmid p187-2, complete sequence	Klebsiella pneumoniae	1	99.0798	53.4456	54.9923	55.8065	54.4	80.6452	43.9815	40.4762	55.3429	37.3942	47.4654	41.0296	No hit	55.5911	42.2018	53.8583	No hit	39.6947	98.6577	79.0221
KX236178.1	121348	IncFII(K);	Klebsiella pneumoniae plasmid pHS091147, complete sequence	Klebsiella pneumoniae	1	99.0798	53.4456	54.9923	55.8065	54.4	80.6452	43.9815	40.4762	55.3429	37.3942	47.4654	41.0296	No hit	55.5911	42.2018	53.8583	No hit	39.6947	98.6577	79.0221
KY174332.1	137060	IncFII(K); IncR;	Klebsiella pneumoniae strain 1220 plasmid p1220-CTXM, complete sequence	Klebsiella pneumoniae	1	99.0798	53.4456	54.9923	55.8065	54.4	80.6452	43.9815	40.4762	55.3429	37.3942	47.4654	41.0296	No hit	55.5911	42.2018	53.8583	No hit	39.6947	98.6577	79.0221
NC_016846.1	111195	IncFII(K); IncR;	Klebsiella pneumoniae subsp. pneumoniae HS11286 plasmid pKPHS2, complete sequence	Klebsiella pneumoniae	1	99.0798	53.4456	54.9923	55.8065	54.4	80.6452	43.9815	40.4762	55.3429	37.3942	47.4654	41.0296	No hit	55.5911	42.2018	53.8583	No hit	39.6947	98.6577	79.0221
NC_016966.1	220824	IncFIB(K); IncFII(K);	Klebsiella pneumoniae plasmid pUUH239.2, complete sequence	Klebsiella pneumoniae	1	99.0798	53.4456	54.9923	55.8065	54.4	80.6452	43.9815	40.4762	55.3429	37.3942	47.4654	41.0296	No hit	55.5911	42.2018	53.8583	No hit	39.6947	98.6577	79.0221
NC_023333.1	246176	IncFIB(K); IncFII(K);	Klebsiella pneumoniae strain ST23 plasmid pKP007, complete sequence	Klebsiella pneumoniae	1	99.0798	53.4456	54.9923	55.8065	54.4	80.6452	43.9815	40.4762	55.3429	37.3942	47.4654	41.0296	No hit	55.5911	42.2018	53.8583	No hit	39.6947	98.6577	79.0221
NC_023334.1	203577	IncFIB(K); IncFII(K);	Klebsiella pneumoniae strain ST15 plasmid pKP02022, complete sequence	Klebsiella pneumoniae	1	99.0798	53.4456	54.9923	55.8065	54.4	80.6452	43.9815	40.4762	55.3429	37.3942	47.4654	41.0296	No hit	55.5911	42.2018	53.8583	No hit	39.6947	98.6577	79.0221
NZ_CP012567.1	196706	IncFIB(K); IncFII(K);	Klebsiella pneumoniae strain UCLAOXA232KP plasmid pUCLAOXA232-6, complete sequence	Klebsiella pneumoniae	1	99.0798	53.4456	54.9923	55.8065	54.4	80.6452	43.9815	40.4762	55.3429	37.3942	47.4654	41.0296	No hit	55.5911	42.2018	53.8583	No hit	39.6947	98.6577	79.0221
NZ_CP012572.1	163420	IncFIB(K); IncFII(K);	Klebsiella pneumoniae strain UCLAOXA232KP plasmid pUCLAOXA232-6.X, complete sequence	Klebsiella pneumoniae	1	99.0798	53.4456	54.9923	55.8065	54.4	80.6452	43.9815	40.4762	55.3429	37.3942	47.4654	41.0296	No hit	55.5911	42.2018	53.8583	No hit	39.6947	98.6577	79.0221
NZ_CP020903.1	200365	IncFIB(K); IncFII(K);	Klebsiella pneumoniae strain K66-45 plasmid pK66-45-2, complete sequence	Klebsiella pneumoniae	1	99.0798	53.4456	54.9923	55.8065	54.4	80.6452	43.9815	40.4762	55.3429	37.3942	47.4654	41.0296	No hit	55.5911	42.2018	53.8583	No hit	39.6947	98.6577	79.0221
NZ_CP023916.1	130348	IncFIA(HI1); IncFIB(pQil); IncFII(K);	Klebsiella pneumoniae strain FDAARGOS_439 plasmid unnamed2, complete sequence	Klebsiella pneumoniae	1	99.0798	53.4456	54.9923	55.8065	54.4	80.6452	43.9815	40.4762	55.3429	37.3942	47.4654	41.0296	No hit	55.5911	42.2018	53.8583	No hit	39.6947	98.6577	79.0221
NZ_CP023937.1	279104	IncFIB(K); IncFII(K);	Klebsiella pneumoniae strain FDAARGOS_443 plasmid unnamed1, complete sequence	Klebsiella pneumoniae	1	99.0798	53.4456	54.9923	55.8065	54.4	80.6452	43.9815	40.4762	55.3429	37.3942	47.4654	41.0296	No hit	55.5911	42.2018	53.8583	No hit	39.6947	98.6577	79.0221
NZ_CP024459.1	211313	IncFIB(K); IncFII(K);	Klebsiella pneumoniae strain QS17-0161 plasmid pMR0617aac, complete sequence	Klebsiella pneumoniae	1	99.0798	53.4456	54.9923	55.8065	54.4	80.6452	43.9815	40.4762	55.3429	37.3942	47.4654	41.0296	No hit	55.5911	42.2018	53.8583	No hit	39.6947	98.6577	79.0221
NZ_CP028805.1	131028	IncFII(K); IncR;	Klebsiella pneumoniae strain WCHKP7E2 plasmid pKPC2_085072, complete sequence	Klebsiella pneumoniae	1	99.0798	53.4456	54.9923	55.8065	54.4	80.6452	43.9815	40.4762	55.3429	37.3942	47.4654	41.0296	No hit	55.5911	42.2018	53.8583	No hit	39.6947	98.6577	79.0221
NZ_CP029387.1	226524	IncFIB(K); IncFII(K);	Klebsiella pneumoniae subsp. pneumoniae strain SCKP040074 plasmid pTetD_040074, complete sequence	Klebsiella pneumoniae	1	99.0798	53.4456	54.9923	55.8065	54.4	80.6452	43.9815	40.4762	55.3429	37.3942	47.4654	41.0296	No hit	55.5911	42.2018	53.8583	No hit	39.6947	98.6577	79.0221
NZ_CP029588.1	216772	IncFIB(K); IncFII(K);	Klebsiella pneumoniae strain DA33141 plasmid pDA33141-217, complete sequence	Klebsiella pneumoniae	1	99.0798	53.4456	54.9923	55.8065	54.4	80.6452	43.9815	40.4762	55.3429	37.3942	47.4654	41.0296	No hit	55.5911	42.2018	53.8583	No hit	39.6947	98.6577	79.0221
NZ_CP029591.1	219996	IncFIB(K); IncFII(K);	Klebsiella pneumoniae strain DA33144 plasmid pDA33144-220, complete sequence	Klebsiella pneumoniae	1	99.0798	53.4456	54.9923	55.8065	54.4	80.6452	43.9815	40.4762	55.3429	37.3942	47.4654	41.0296	No hit	55.5911	42.2018	53.8583	No hit	39.6947	98.6577	79.0221
NC_022609.1	146695	IncFIB(pQil); IncFII(K);	Klebsiella pneumoniae strain N11-0042 plasmid pKp11-42, complete sequence	Klebsiella pneumoniae	1	99.2331	53.0675	54.8387	55.8065	54.72	80.4916	43.9815	40.4762	54.8644	37.0558	46.9325	No hit	No hit	55.1118	41.7431	54.1732	No hit	39.6341	98.6577	79.0221
NZ_CP021166.1	177145	IncFIB(K);	Klebsiella pneumoniae strain 203 plasmid p203, complete sequence	Klebsiella pneumoniae	1	99.2331	52.9141	54.5315	55.3226	53.2209	80.6452	43.9815	40.4762	54.7049	36.7174	47.3118	No hit	No hit	54.7923	41.896	54.1732	No hit	39.542	98.6577	79.0221
NZ_CP022824.1	240771	IncFIB(K);	Klebsiella quasivariicola strain KPN1705 plasmid pKPN1705-1, complete sequence	Klebsiella quasivariicola	1	99.2331	52.9141	54.5315	55.3226	53.2209	80.6452	43.9815	40.4762	54.7049	36.7174	47.3118	No hit	No hit	54.7923	41.896	54.1732	No hit	39.542	98.6577	79.0221
NZ_CP023893.1	231294	IncFIB(K); IncFII;	Raoultella ornithinolytica strain FDAARGOS_431 plasmid unnamed1, complete sequence	Raoultella ornithinolytica	1	99.2331	52.9141	54.5315	55.3226	53.2209	80.6452	43.9815	40.4762	54.7049	36.7174	47.3118	No hit	No hit	54.7923	41.896	54.1732	No hit	39.542	98.6577	79.0221
NZ_CP025142.1	152230	IncFIB(K);	Klebsiella pneumoniae strain KP1768 plasmid KP1768_p2, complete sequence	Klebsiella pneumoniae	1	99.2331	52.9141	54.5315	55.3226	53.2209	80.6452	43.9815	40.4762	54.7049	36.7174	47.3118	No hit	No hit	54.7923	41.896	54.1732	No hit	39.542	98.6577	79.0221
NZ_CP025145.1	149158	IncFIB(K);	Klebsiella pneumoniae strain NR5632 plasmid NR5632_p2, complete sequence	Klebsiella pneumoniae	1	99.2331	52.9141	54.5315	55.3226	53.2209	80.6452	43.9815	40.4762	54.7049	36.7174	47.3118	No hit	No hit	54.7923	41.896	54.1732	No hit	39.542	98.6577	79.0221
NZ_CP025148.1	161986	IncFIB(K);	Klebsiella pneumoniae strain KP1766 plasmid KP1766_p2, complete sequence	Klebsiella pneumoniae	1	99.2331	52.9141	54.5315	55.3226	53.2209	80.6452	43.9815	40.4762	54.7049	36.7174	47.3118	No hit	No hit	54.7923	41.896	54.1732	No hit	39.542	98.6577	79.0221
NZ_CP026175.1	172259	Col440I; IncFIB(K);	Klebsiella pneumoniae strain KPNIH50 plasmid pKPC-0cc9, complete sequence	Klebsiella pneumoniae	1	98.9264	53.5878	54.9923	55.8065	54.4	80.6452	43.8272	40.3175	54.8644	36.8866	47.1582	41.3417	No hit	54.9521	41.7431	54.1732	No hit	39.542	98.6577	79.0221
NZ_FO834904.1	95087	IncFIA(HI1); IncFII;	Klebsiella pneumoniae str. Kp52.145, plasmid I, complete genome	Klebsiella pneumoniae	1	98.9264	53.5878	54.9923	55.8065	54.4	80.6452	43.8272	40.3175	54.8644	36.8866	47.1582	41.3417	No hit	54.9521	41.7431	54.1732	No hit	39.542	98.6577	79.0221
NZ_CP021686.1	183376	IncFIB(K); IncFII(K);	Klebsiella pneumoniae strain AR_0146 plasmid tig00001160, complete sequence	Klebsiella pneumoniae	1	98.9264	52.9141	54.5315	55.4839	53.3742	80.4916	43.9815	40.3175	No hit	36.6834	47.1582	No hit	No hit	54.4728	41.7178	54.1732	No hit	39.3893	98.3221	79.0221
NZ_CP021951.1	181589	IncFIB(K); IncFII(K);	Klebsiella pneumoniae strain AR_0148 plasmid tig00000168_pilon, complete sequence	Klebsiella pneumoniae	1	98.9264	52.9141	54.5315	55.4839	53.3742	80.4916	43.9815	40.3175	No hit	36.6834	47.1582	No hit	No hit	54.4728	41.7178	54.1732	No hit	39.3893	98.3221	79.0221
NZ_CP022125.1	187721	IncFIB(K); IncFII(K);	Klebsiella pneumoniae strain MLST-15 plasmid p1605752FIB, complete sequence	Klebsiella pneumoniae	1	98.9264	52.9141	54.5315	55.4839	53.3742	80.4916	43.9815	40.3175	No hit	36.6834	47.1582	No hit	No hit	54.4728	41.7178	54.1732	No hit	39.3893	98.3221	79.0221
NC_021199.1	141545	FIA(pBK30683);	Klebsiella pneumoniae subsp. pneumoniae KPX plasmid pKPX-2 DNA, complete sequence	Klebsiella pneumoniae	1	98.4663	53.3742	55.1459	56.129	54.1601	80.4916	44.1358	40.1587	55.1834	37.225	47.2393	41.9657	No hit	55.4313	41.7431	54.1732	No hit	40.458	97.9866	79.0221
NZ_CP029583.1	112141	FIA(pBK30683);	Klebsiella pneumoniae strain DA33140 plasmid pDA33140-112, complete sequence	Klebsiella pneumoniae	1	98.4663	53.3742	55.1459	56.129	54.1601	80.4916	44.1358	40.1587	55.1834	37.225	47.2393	41.9657	No hit	55.4313	41.7431	54.1732	No hit	40.458	97.9866	79.0221
KY271404.1	227989	IncFIB(K); IncFII(K);	Klebsiella pneumoniae strain Kp-48 plasmid pKPN3-307_typeA, complete sequence	Klebsiella pneumoniae	1	99.0798	53.2209	54.8387	55.8065	54.88	80.4916	43.8272	40.4762	No hit	37.3942	47.4654	42.4337	No hit	55.2716	41.4373	54.4882	No hit	39.8773	97.9866	79.0221
NZ_CP018992.1	110226	IncFIB(pQil); IncFII(K);	Escherichia coli strain Ecol_AZ147 plasmid pECAZ147_KPC, complete sequence	Escherichia coli	1	99.8466	52.9141	54.5315	55.4839	53.2209	80.4916	43.9815	40.2799	54.7049	36.8866	48.9499	41.8097	No hit	54.9521	41.7431	54.1732	No hit	39.7239	100	78.8644
JX283456.1	107748	IncFII(K); IncR;	Klebsiella pneumoniae strain ST101 plasmid pKPN101-IT, complete sequence	Klebsiella pneumoniae	1	99.3865	53.2209	54.8387	55.8065	53.0675	80.4916	43.9815	39.9689	55.0239	36.8866	49.273	41.8097	No hit	55.2716	41.896	54.1732	No hit	39.51	100	78.8644
KP125893.1	133031	IncFII(K);	Klebsiella pneumoniae subsp. pneumoniae strain HS08204 plasmid pHS08204, complete sequence	Klebsiella pneumoniae	1	96.6258	54.2813	54.8387	No hit	53.7721	80.7988	43.3642	40.1587	No hit	36.5416	47.546	41.9672	No hit	54.8077	41.5644	No hit	No hit	39.3893	94.9664	78.7736
NZ_LT216438.1	117916	IncFIB(pQil); IncFII(K);	Klebsiella pneumoniae isolate 207M1D0-sc-2013-04-03T11:21:06Z-1606409 genome assembly, plasmid: KPN207_p2	Klebsiella pneumoniae	2	98.6196	Multiple hits	Multiple hits	55.3226	52.7523	80.3379	43.6728	40.1587	No hit	36.7047	46.7791	No hit	No hit	55.1118	41.896	53.8583	No hit	Multiple hits	Multiple hits	78.7066
NZ_CP028804.1	323934	IncA/C2; IncFIB(K); IncFII(K);	Klebsiella pneumoniae strain WCHKP7E2 plasmid pCMY2_085072, complete sequence	Klebsiella pneumoniae	2	98.6196	53.1394	54.5315	55.3226	52.7523	80.3379	43.6728	40.1587	No hit	36.7047	46.7791	No hit	No hit	55.1118	41.896	53.8583	No hit	39.3293	98.9967	78.7066
CP018351.1	184940	IncFIB(K); IncFII(K);	Klebsiella pneumoniae strain CAV1417 plasmid pCAV1417-185, complete sequence	Klebsiella pneumoniae	1	98.6196	53.1394	54.5315	55.3226	52.7523	80.3379	43.6728	40.1587	No hit	36.7047	46.7791	No hit	No hit	55.1118	41.896	53.8583	No hit	39.3293	98.9967	78.7066
CP018675.1	181436	IncFIB(K); IncFII(K);	Klebsiella pneumoniae strain CAV1217 plasmid pKPC_CAV1217, complete sequence	Klebsiella pneumoniae	1	98.6196	53.1394	54.5315	55.3226	52.7523	80.3379	43.6728	40.1587	No hit	36.7047	46.7791	No hit	No hit	55.1118	41.896	53.8583	No hit	39.3293	98.9967	78.7066
CP023489.1	124323	IncFII(K);	Klebsiella pneumoniae subsp. pneumoniae strain ST101:960186733 plasmid p19-10_02, complete sequence	Klebsiella pneumoniae	1	98.6196	53.1394	54.5315	55.3226	52.7523	80.3379	43.6728	40.1587	No hit	36.7047	46.7791	No hit	No hit	55.1118	41.896	53.8583	No hit	39.3293	98.9967	78.7066
CP023555.1	169145	IncFIB(K); IncFII(K);	Klebsiella pneumoniae subsp. pneumoniae strain ST2017:950142398 plasmid p18-43_02, complete sequence	Klebsiella pneumoniae	1	98.6196	53.1394	54.5315	55.3226	52.7523	80.3379	43.6728	40.1587	No hit	36.7047	46.7791	No hit	No hit	55.1118	41.896	53.8583	No hit	39.3293	98.9967	78.7066
CP024537.1	147932	IncFIB(K); IncFII(K);	Klebsiella pneumoniae strain KSB1_9D plasmid unnamed2, complete sequence	Klebsiella pneumoniae	1	98.6196	53.1394	54.5315	55.3226	52.7523	80.3379	43.6728	40.1587	No hit	36.7047	46.7791	No hit	No hit	55.1118	41.896	53.8583	No hit	39.3293	98.9967	78.7066
CP024558.1	147945	IncFIB(K); IncFII(K);	Klebsiella pneumoniae strain INF164 plasmid unnamed2, complete sequence	Klebsiella pneumoniae	1	98.6196	53.1394	54.5315	55.3226	52.7523	80.3379	43.6728	40.1587	No hit	36.7047	46.7791	No hit	No hit	55.1118	41.896	53.8583	No hit	39.3293	98.9967	78.7066
CP024572.1	147932	IncFIB(K); IncFII(K);	Klebsiella pneumoniae strain INF274 plasmid unnamed2, complete sequence	Klebsiella pneumoniae	1	98.6196	53.1394	54.5315	55.3226	52.7523	80.3379	43.6728	40.1587	No hit	36.7047	46.7791	No hit	No hit	55.1118	41.896	53.8583	No hit	39.3293	98.9967	78.7066
CP025006.1	167373	IncFIB(K); IncFII(K);	Klebsiella pneumoniae strain AUSMDU00003562 plasmid pAUSMDU3562-1, complete sequence	Klebsiella pneumoniae	1	98.6196	53.1394	54.5315	55.3226	52.7523	80.3379	43.6728	40.1587	No hit	36.7047	46.7791	No hit	No hit	55.1118	41.896	53.8583	No hit	39.3293	98.9967	78.7066
CP025009.1	176049	ColRNAI; IncFIB(K); IncFII(K);	Klebsiella pneumoniae strain AUSMDU00008119 plasmid pAUSMDU8119-1, complete sequence	Klebsiella pneumoniae	1	98.6196	53.1394	54.5315	55.3226	52.7523	80.3379	43.6728	40.1587	No hit	36.7047	46.7791	No hit	No hit	55.1118	41.896	53.8583	No hit	39.3293	98.9967	78.7066
JMMY01000002.1	130548	IncFIB(pQil); IncFII(K);	Klebsiella pneumoniae 160_1080 plasmid p1601080-130, complete sequence, whole genome shotgun sequence	Klebsiella pneumoniae	1	98.6196	53.1394	54.5315	55.3226	52.7523	80.3379	43.6728	40.1587	No hit	36.7047	46.7791	No hit	No hit	55.1118	41.896	53.8583	No hit	39.3293	98.9967	78.7066
JMSW01000002.1	137733	IncFII(K); IncR;	Klebsiella pneumoniae VAKPC278 plasmid pVAKPC278-138, complete sequence, whole genome shotgun sequence	Klebsiella pneumoniae	1	98.6196	53.1394	54.5315	55.3226	52.7523	80.3379	43.6728	40.1587	No hit	36.7047	46.7791	No hit	No hit	55.1118	41.896	53.8583	No hit	39.3293	98.9967	78.7066
JMSX01000002.1	161408	IncFIB(K); IncFII(K);	Klebsiella pneumoniae UHKPC45 plasmid pUHKPC45-160, complete sequence, whole genome shotgun sequence	Klebsiella pneumoniae	1	98.6196	53.1394	54.5315	55.3226	52.7523	80.3379	43.6728	40.1587	No hit	36.7047	46.7791	No hit	No hit	55.1118	41.896	53.8583	No hit	39.3293	98.9967	78.7066
JNBM01000002.1	162535	IncFII(K); IncR;	Klebsiella pneumoniae UHKPC05 plasmid pUHKPC05-162, complete sequence, whole genome shotgun sequence	Klebsiella pneumoniae	1	98.6196	53.1394	54.5315	55.3226	52.7523	80.3379	43.6728	40.1587	No hit	36.7047	46.7791	No hit	No hit	55.1118	41.896	53.8583	No hit	39.3293	98.9967	78.7066
LT009688.1	166484	IncFIB(K); IncFII(K);	Klebsiella pneumoniae plasmid pIT-06C07, strain O6CO7, complete sequence	Klebsiella pneumoniae	1	98.6196	53.1394	54.5315	55.3226	52.7523	80.3379	43.6728	40.1587	No hit	36.7047	46.7791	No hit	No hit	55.1118	41.896	53.8583	No hit	39.3293	98.9967	78.7066
NC_020132.1	165295	IncFIB(K); IncFII(K);	Klebsiella pneumoniae strain BK32179 plasmid pBK32179, complete sequence	Klebsiella pneumoniae	1	98.6196	53.1394	54.5315	55.3226	52.7523	80.3379	43.6728	40.1587	No hit	36.7047	46.7791	No hit	No hit	55.1118	41.896	53.8583	No hit	39.3293	98.9967	78.7066
NC_021654.1	245869	IncFIB(K); IncFII(K);	Klebsiella pneumoniae plasmid pKN-LS6, complete sequence	Klebsiella pneumoniae	1	98.6196	53.1394	54.5315	55.3226	52.7523	80.3379	43.6728	40.1587	No hit	36.7047	46.7791	No hit	No hit	55.1118	41.896	53.8583	No hit	39.3293	98.9967	78.7066
NC_024992.1	182204	IncFIB(K); IncFII(K);	Klebsiella pneumoniae plasmid pKp848CTX, complete sequence	Klebsiella pneumoniae	1	98.6196	53.1394	54.5315	55.3226	52.7523	80.3379	43.6728	40.1587	No hit	36.7047	46.7791	No hit	No hit	55.1118	41.896	53.8583	No hit	39.3293	98.9967	78.7066
NZ_CP008800.1	194877	IncFIB(K); IncFII(K);	Klebsiella pneumoniae subsp. pneumoniae KPNIH24 plasmid pKPN-e44, complete sequence	Klebsiella pneumoniae	1	98.6196	53.1394	54.5315	55.3226	52.7523	80.3379	43.6728	40.1587	No hit	36.7047	46.7791	No hit	No hit	55.1118	41.896	53.8583	No hit	39.3293	98.9967	78.7066
NZ_CP008829.1	243824	IncFIB(K); IncFII(K);	Klebsiella pneumoniae subsp. pneumoniae KPNIH1 plasmid pKPN-498, complete sequence	Klebsiella pneumoniae	1	98.6196	53.1394	54.5315	55.3226	52.7523	80.3379	43.6728	40.1587	No hit	36.7047	46.7791	No hit	No hit	55.1118	41.896	53.8583	No hit	39.3293	98.9967	78.7066
NZ_CP008930.1	187571	IncFIB(K); IncFII(K);	Klebsiella pneumoniae strain PMK1 plasmid pPMK1-A, complete sequence	Klebsiella pneumoniae	1	98.6196	53.1394	54.5315	55.3226	52.7523	80.3379	43.6728	40.1587	No hit	36.7047	46.7791	No hit	No hit	55.1118	41.896	53.8583	No hit	39.3293	98.9967	78.7066
NZ_CP009777.1	212192	IncFIB(K); IncFII(K);	Klebsiella pneumoniae subsp. pneumoniae strain KPNIH32 plasmid pKPN-a68, complete sequence	Klebsiella pneumoniae	1	98.6196	53.1394	54.5315	55.3226	52.7523	80.3379	43.6728	40.1587	No hit	36.7047	46.7791	No hit	No hit	55.1118	41.896	53.8583	No hit	39.3293	98.9967	78.7066
NZ_CP010393.1	207543	IncFIB(K); IncFII(K);	Klebsiella pneumoniae strain 34618 plasmid p34618-207.543kb, complete sequence	Klebsiella pneumoniae	1	98.6196	53.1394	54.5315	55.3226	52.7523	80.3379	43.6728	40.1587	No hit	36.7047	46.7791	No hit	No hit	55.1118	41.896	53.8583	No hit	39.3293	98.9967	78.7066
NZ_CP010574.1	167664	IncFIB(K); IncFII(K);	Klebsiella pneumoniae strain 32192 plasmid sequence	Klebsiella pneumoniae	1	98.6196	53.1394	54.5315	55.3226	52.7523	80.3379	43.6728	40.1587	No hit	36.7047	46.7791	No hit	No hit	55.1118	41.896	53.8583	No hit	39.3293	98.9967	78.7066
NZ_CP011577.1	130719	IncFIB(K); IncFII(K);	Klebsiella pneumoniae strain CAV1392 plasmid pCAV1392-131, complete sequence	Klebsiella pneumoniae	1	98.6196	53.1394	54.5315	55.3226	52.7523	80.3379	43.6728	40.1587	No hit	36.7047	46.7791	No hit	No hit	55.1118	41.896	53.8583	No hit	39.3293	98.9967	78.7066
NZ_CP011977.1	218836	IncFIB(K); IncFII(K); IncR;	Klebsiella pneumoniae DMC1097 plasmid pDMC1097-218.836kb, complete sequence	Klebsiella pneumoniae	1	98.6196	53.1394	54.5315	55.3226	52.7523	80.3379	43.6728	40.1587	No hit	36.7047	46.7791	No hit	No hit	55.1118	41.896	53.8583	No hit	39.3293	98.9967	78.7066
NZ_CP011981.1	130552	IncFIB(pQil); IncFII(K);	Klebsiella pneumoniae 500_1420 plasmid p500_1420-130.552kb, complete sequence	Klebsiella pneumoniae	1	98.6196	53.1394	54.5315	55.3226	52.7523	80.3379	43.6728	40.1587	No hit	36.7047	46.7791	No hit	No hit	55.1118	41.896	53.8583	No hit	39.3293	98.9967	78.7066
NZ_CP011990.1	162533	IncFII(K); IncR;	Klebsiella pneumoniae UHKPC33 plasmid pUHKPC33-162.533kb, complete sequence	Klebsiella pneumoniae	1	98.6196	53.1394	54.5315	55.3226	52.7523	80.3379	43.6728	40.1587	No hit	36.7047	46.7791	No hit	No hit	55.1118	41.896	53.8583	No hit	39.3293	98.9967	78.7066
NZ_CP014121.1	200203	IncFIB(K); IncFII(K);	Klebsiella pneumoniae strain FDAARGOS_156 plasmid unnamed1, complete sequence	Klebsiella pneumoniae	1	98.6196	53.1394	54.5315	55.3226	52.7523	80.3379	43.6728	40.1587	No hit	36.7047	46.7791	No hit	No hit	55.1118	41.896	53.8583	No hit	39.3293	98.9967	78.7066
NZ_CP015386.1	199497	IncFIB(K); IncFII(K);	Klebsiella pneumoniae strain NY9 plasmid pNY9_1, complete sequence	Klebsiella pneumoniae	1	98.6196	53.1394	54.5315	55.3226	52.7523	80.3379	43.6728	40.1587	No hit	36.7047	46.7791	No hit	No hit	55.1118	41.896	53.8583	No hit	39.3293	98.9967	78.7066
NZ_CP015395.1	116419	IncFIB(pQil); IncFII(K);	Klebsiella pneumoniae strain CR14 plasmid pCR14_3, complete sequence	Klebsiella pneumoniae	1	98.6196	53.1394	54.5315	55.3226	52.7523	80.3379	43.6728	40.1587	No hit	36.7047	46.7791	No hit	No hit	55.1118	41.896	53.8583	No hit	39.3293	98.9967	78.7066
NZ_CP015823.1	205221	IncFIB(K); IncFII(K);	Klebsiella pneumoniae isolate blood sample 2 plasmid 1, complete sequence	Klebsiella pneumoniae	1	98.6196	53.1394	54.5315	55.3226	52.7523	80.3379	43.6728	40.1587	No hit	36.7047	46.7791	No hit	No hit	55.1118	41.896	53.8583	No hit	39.3293	98.9967	78.7066
NZ_CP018355.1	207543	IncFIB(K); IncFII(K);	Klebsiella pneumoniae strain CAV1453 plasmid pCAV1453-208, complete sequence	Klebsiella pneumoniae	1	98.6196	53.1394	54.5315	55.3226	52.7523	80.3379	43.6728	40.1587	No hit	36.7047	46.7791	No hit	No hit	55.1118	41.896	53.8583	No hit	39.3293	98.9967	78.7066
NZ_CP018365.1	260772	IncFIB(K); IncFII(K); IncR;	Klebsiella pneumoniae strain Kp_Goe_62629 plasmid pKp_Goe_629-1, complete sequence	Klebsiella pneumoniae	1	98.6196	53.1394	54.5315	55.3226	52.7523	80.3379	43.6728	40.1587	No hit	36.7047	46.7791	No hit	No hit	55.1118	41.896	53.8583	No hit	39.3293	98.9967	78.7066
NZ_CP018430.1	208225	IncFIB(K); IncFII(K);	Klebsiella pneumoniae strain MNCRE78 plasmid pMNCRE78_4, complete sequence	Klebsiella pneumoniae	1	98.6196	53.1394	54.5315	55.3226	52.7523	80.3379	43.6728	40.1587	No hit	36.7047	46.7791	No hit	No hit	55.1118	41.896	53.8583	No hit	39.3293	98.9967	78.7066
NZ_CP018434.1	208225	IncFIB(K); IncFII(K);	Klebsiella pneumoniae strain MNCRE53 plasmid pMNCRE53_4, complete sequence	Klebsiella pneumoniae	1	98.6196	53.1394	54.5315	55.3226	52.7523	80.3379	43.6728	40.1587	No hit	36.7047	46.7791	No hit	No hit	55.1118	41.896	53.8583	No hit	39.3293	98.9967	78.7066
NZ_CP018441.1	180027	IncFIB(K); IncFII(K);	Klebsiella pneumoniae strain Kp_Goe_822917 plasmid pKp_Goe_917-1, complete sequence	Klebsiella pneumoniae	1	98.6196	53.1394	54.5315	55.3226	52.7523	80.3379	43.6728	40.1587	No hit	36.7047	46.7791	No hit	No hit	55.1118	41.896	53.8583	No hit	39.3293	98.9967	78.7066
NZ_CP018460.1	232181	IncFIB(K); IncFII(K);	Klebsiella pneumoniae strain Kp_Goe_39795 plasmid pKp_Goe_795-1, complete sequence	Klebsiella pneumoniae	1	98.6196	53.1394	54.5315	55.3226	52.7523	80.3379	43.6728	40.1587	No hit	36.7047	46.7791	No hit	No hit	55.1118	41.896	53.8583	No hit	39.3293	98.9967	78.7066
NZ_CP018693.1	180027	IncFIB(K); IncFII(K);	Klebsiella pneumoniae strain Kp_Goe_821588 plasmid pKp_Goe_588-1, complete sequence	Klebsiella pneumoniae	1	98.6196	53.1394	54.5315	55.3226	52.7523	80.3379	43.6728	40.1587	No hit	36.7047	46.7791	No hit	No hit	55.1118	41.896	53.8583	No hit	39.3293	98.9967	78.7066
NZ_CP018886.1	217456	IncFIB(K); IncFII(K);	Klebsiella pneumoniae subsp. pneumoniae strain BR21 plasmid pIncF, complete sequence	Klebsiella pneumoniae	1	98.6196	53.1394	54.5315	55.3226	52.7523	80.3379	43.6728	40.1587	No hit	36.7047	46.7791	No hit	No hit	55.1118	41.896	53.8583	No hit	39.3293	98.9967	78.7066
NZ_CP019773.1	208528	IncFIB(K); IncFII(K);	Klebsiella pneumoniae subsp. pneumoniae strain KPN_KPC_HUG_07 plasmid p1, complete sequence	Klebsiella pneumoniae	1	98.6196	53.1394	54.5315	55.3226	52.7523	80.3379	43.6728	40.1587	No hit	36.7047	46.7791	No hit	No hit	55.1118	41.896	53.8583	No hit	39.3293	98.9967	78.7066
NZ_CP020072.1	209424	IncFIB(K); IncFII(K);	Klebsiella pneumoniae strain AR_0115 plasmid tig00000002, complete sequence	Klebsiella pneumoniae	1	98.6196	53.1394	54.5315	55.3226	52.7523	80.3379	43.6728	40.1587	No hit	36.7047	46.7791	No hit	No hit	55.1118	41.896	53.8583	No hit	39.3293	98.9967	78.7066
NZ_CP020109.1	169952	IncFIB(K); IncFII(K);	Klebsiella pneumoniae strain AR_0098 plasmid tig00000001, complete sequence	Klebsiella pneumoniae	1	98.6196	53.1394	54.5315	55.3226	52.7523	80.3379	43.6728	40.1587	No hit	36.7047	46.7791	No hit	No hit	55.1118	41.896	53.8583	No hit	39.3293	98.9967	78.7066
NZ_CP020838.1	232540	IncFIB(K); IncFII(K);	Klebsiella pneumoniae strain BK13043 plasmid pBK13043-1, complete sequence	Klebsiella pneumoniae	1	98.6196	53.1394	54.5315	55.3226	52.7523	80.3379	43.6728	40.1587	No hit	36.7047	46.7791	No hit	No hit	55.1118	41.896	53.8583	No hit	39.3293	98.9967	78.7066
NZ_CP020842.1	180210	IncFIB(K); IncFII(K);	Klebsiella pneumoniae strain KPN1482 plasmid pKPN1482-1, complete sequence	Klebsiella pneumoniae	1	98.6196	53.1394	54.5315	55.3226	52.7523	80.3379	43.6728	40.1587	No hit	36.7047	46.7791	No hit	No hit	55.1118	41.896	53.8583	No hit	39.3293	98.9967	78.7066
NZ_CP020904.1	120533	IncFIB(pQil); IncFII(K);	Klebsiella pneumoniae strain K66-45 plasmid pK66-45-3, complete sequence	Klebsiella pneumoniae	1	98.6196	53.1394	54.5315	55.3226	52.7523	80.3379	43.6728	40.1587	No hit	36.7047	46.7791	No hit	No hit	55.1118	41.896	53.8583	No hit	39.3293	98.9967	78.7066
NZ_CP021540.1	201874	IncFIB(K);	Klebsiella pneumoniae strain AR_0047 plasmid tig00000001, complete sequence	Klebsiella pneumoniae	1	98.6196	53.1394	54.5315	55.3226	52.7523	80.3379	43.6728	40.1587	No hit	36.7047	46.7791	No hit	No hit	55.1118	41.896	53.8583	No hit	39.3293	98.9967	78.7066
NZ_CP021544.1	208223	IncFIB(K); IncFII(K);	Klebsiella pneumoniae strain AR_0112 plasmid tig00000000, complete sequence	Klebsiella pneumoniae	1	98.6196	53.1394	54.5315	55.3226	52.7523	80.3379	43.6728	40.1587	No hit	36.7047	46.7791	No hit	No hit	55.1118	41.896	53.8583	No hit	39.3293	98.9967	78.7066
NZ_CP021713.1	208224	IncFIB(K); IncFII(K);	Klebsiella pneumoniae strain AR_0129 plasmid tig00000000, complete sequence	Klebsiella pneumoniae	1	98.6196	53.1394	54.5315	55.3226	52.7523	80.3379	43.6728	40.1587	No hit	36.7047	46.7791	No hit	No hit	55.1118	41.896	53.8583	No hit	39.3293	98.9967	78.7066
NZ_CP021752.1	209550	IncFIB(K); IncFII(K);	Klebsiella pneumoniae strain AR_0113 plasmid unitig_1, complete sequence	Klebsiella pneumoniae	1	98.6196	53.1394	54.5315	55.3226	52.7523	80.3379	43.6728	40.1587	No hit	36.7047	46.7791	No hit	No hit	55.1118	41.896	53.8583	No hit	39.3293	98.9967	78.7066
NZ_CP021834.1	212837	IncFIB(K); IncFII(K);	Klebsiella pneumoniae strain AR_0120 plasmid tig00000500_pilon, complete sequence	Klebsiella pneumoniae	1	98.6196	53.1394	54.5315	55.3226	52.7523	80.3379	43.6728	40.1587	No hit	36.7047	46.7791	No hit	No hit	55.1118	41.896	53.8583	No hit	39.3293	98.9967	78.7066
NZ_CP022145.1	197670	IncFIB(K); IncFII(K);	Klebsiella pneumoniae 704SK6 plasmid p704SK6_2	Klebsiella pneumoniae	1	98.6196	53.1394	54.5315	55.3226	52.7523	80.3379	43.6728	40.1587	No hit	36.7047	46.7791	No hit	No hit	55.1118	41.896	53.8583	No hit	39.3293	98.9967	78.7066
NZ_CP022574.1	170415	IncFIB(K); IncFII(K);	Klebsiella pneumoniae strain BIC-1 plasmid pBIC-1a, complete sequence	Klebsiella pneumoniae	1	98.6196	53.1394	54.5315	55.3226	52.7523	80.3379	43.6728	40.1587	No hit	36.7047	46.7791	No hit	No hit	55.1118	41.896	53.8583	No hit	39.3293	98.9967	78.7066
NZ_CP022692.1	207349	IncFIB(K); IncFII(K);	Klebsiella pneumoniae subsp. pneumoniae strain AUSMDU00008079 plasmid pAUSMDU8079-1, complete sequence	Klebsiella pneumoniae	1	98.6196	53.1394	54.5315	55.3226	52.7523	80.3379	43.6728	40.1587	No hit	36.7047	46.7791	No hit	No hit	55.1118	41.896	53.8583	No hit	39.3293	98.9967	78.7066
NZ_CP023912.1	167814	IncFIB(K);	Klebsiella pneumoniae strain FDAARGOS_436 plasmid unnamed1, complete sequence	Klebsiella pneumoniae	1	98.6196	53.1394	54.5315	55.3226	52.7523	80.3379	43.6728	40.1587	No hit	36.7047	46.7791	No hit	No hit	55.1118	41.896	53.8583	No hit	39.3293	98.9967	78.7066
NZ_CP023943.1	196733	IncFIB(K); IncFII(K);	Klebsiella pneumoniae strain FDAARGOS_444 plasmid unnamed1, complete sequence	Klebsiella pneumoniae	1	98.6196	53.1394	54.5315	55.3226	52.7523	80.3379	43.6728	40.1587	No hit	36.7047	46.7791	No hit	No hit	55.1118	41.896	53.8583	No hit	39.3293	98.9967	78.7066
NZ_CP023953.1	197671	IncFIB(K); IncFII(K);	Klebsiella pneumoniae strain FDAARGOS_447 plasmid unnamed2, complete sequence	Klebsiella pneumoniae	1	98.6196	53.1394	54.5315	55.3226	52.7523	80.3379	43.6728	40.1587	No hit	36.7047	46.7791	No hit	No hit	55.1118	41.896	53.8583	No hit	39.3293	98.9967	78.7066
NZ_CP027152.1	208849	IncFIB(K); IncFII(K);	Klebsiella pneumoniae strain AR_0363 plasmid unnamed1, complete sequence	Klebsiella pneumoniae	1	98.6196	53.1394	54.5315	55.3226	52.7523	80.3379	43.6728	40.1587	No hit	36.7047	46.7791	No hit	No hit	55.1118	41.896	53.8583	No hit	39.3293	98.9967	78.7066
NZ_CP027161.1	207543	IncFIB(K); IncFII(K);	Klebsiella pneumoniae strain AR_0361 plasmid unnamed1, complete sequence	Klebsiella pneumoniae	1	98.6196	53.1394	54.5315	55.3226	52.7523	80.3379	43.6728	40.1587	No hit	36.7047	46.7791	No hit	No hit	55.1118	41.896	53.8583	No hit	39.3293	98.9967	78.7066
NZ_CP027425.1	195881	IncFIB(K); IncFII(K);	Klebsiella oxytoca strain FDAARGOS_335 plasmid unnamed, complete sequence	Klebsiella oxytoca	1	98.6196	53.1394	54.5315	55.3226	52.7523	80.3379	43.6728	40.1587	No hit	36.7047	46.7791	No hit	No hit	55.1118	41.896	53.8583	No hit	39.3293	98.9967	78.7066
NZ_CP028181.1	227967	IncFIB(K); IncFII(K);	Klebsiella pneumoniae strain CFSAN054110 plasmid pGMI16-005_01, complete sequence	Klebsiella pneumoniae	1	98.6196	53.1394	54.5315	55.3226	52.7523	80.3379	43.6728	40.1587	No hit	36.7047	46.7791	No hit	No hit	55.1118	41.896	53.8583	No hit	39.3293	98.9967	78.7066
NZ_CP028543.1	159355	IncFIB(K); IncFII(K);	Klebsiella pneumoniae subsp. pneumoniae strain SCKP020143 plasmid p1_020143, complete sequence	Klebsiella pneumoniae	1	98.6196	53.1394	54.5315	55.3226	52.7523	80.3379	43.6728	40.1587	No hit	36.7047	46.7791	No hit	No hit	55.1118	41.896	53.8583	No hit	39.3293	98.9967	78.7066
NZ_CP028784.1	182097	IncFIB(K); IncFII(K);	Klebsiella pneumoniae subsp. pneumoniae strain SCKP020049 plasmid p1_020049, complete sequence	Klebsiella pneumoniae	1	98.6196	53.1394	54.5315	55.3226	52.7523	80.3379	43.6728	40.1587	No hit	36.7047	46.7791	No hit	No hit	55.1118	41.896	53.8583	No hit	39.3293	98.9967	78.7066
NZ_CP028995.1	152176	IncFIB(K); IncFII(K);	Klebsiella pneumoniae strain AR_0079 plasmid unnamed6, complete sequence	Klebsiella pneumoniae	1	98.6196	53.1394	54.5315	55.3226	52.7523	80.3379	43.6728	40.1587	No hit	36.7047	46.7791	No hit	No hit	55.1118	41.896	53.8583	No hit	39.3293	98.9967	78.7066
NZ_CP029000.1	125913	IncFIB(pQil); IncFII(K);	Klebsiella pneumoniae strain AR_0079 plasmid unnamed1, complete sequence	Klebsiella pneumoniae	1	98.6196	53.1394	54.5315	55.3226	52.7523	80.3379	43.6728	40.1587	No hit	36.7047	46.7791	No hit	No hit	55.1118	41.896	53.8583	No hit	39.3293	98.9967	78.7066
NZ_CP029101.1	208035	IncFIB(K); IncFII(K);	Klebsiella pneumoniae strain AR438 plasmid unnamed3, complete sequence	Klebsiella pneumoniae	1	98.6196	53.1394	54.5315	55.3226	52.7523	80.3379	43.6728	40.1587	No hit	36.7047	46.7791	No hit	No hit	55.1118	41.896	53.8583	No hit	39.3293	98.9967	78.7066
NZ_CP029136.1	190416	IncFIB(K); IncFII(K);	Klebsiella pneumoniae strain AR376 plasmid unnamed2, complete sequence	Klebsiella pneumoniae	1	98.6196	53.1394	54.5315	55.3226	52.7523	80.3379	43.6728	40.1587	No hit	36.7047	46.7791	No hit	No hit	55.1118	41.896	53.8583	No hit	39.3293	98.9967	78.7066
NZ_CP030343.1	207546	IncFIB(K); IncFII(K);	Klebsiella pneumoniae strain AR_362 plasmid unnamed1, complete sequence	Klebsiella pneumoniae	1	98.6196	53.1394	54.5315	55.3226	52.7523	80.3379	43.6728	40.1587	No hit	36.7047	46.7791	No hit	No hit	55.1118	41.896	53.8583	No hit	39.3293	98.9967	78.7066
NZ_CP006927.1	142788	IncFIB(K); IncFII(K);	Klebsiella pneumoniae 30660/NJST258_1 plasmid pNJST258N1, complete sequence	Klebsiella pneumoniae	1	98.773	52.9141	54.6851	55.6452	52.7523	80.3379	43.8272	40.1587	54.8644	36.7047	46.7791	No hit	No hit	54.9521	41.7431	53.8583	No hit	39.4817	98.9933	78.7066
NZ_CP027614.1	100759		Klebsiella pneumoniae subsp. ozaenae strain AR_0096 plasmid unnamed2, complete sequence	Klebsiella pneumoniae	1	98.773	52.9141	54.5315	55.3226	54.4	80.3379	43.9815	40.3175	54.7049	36.5482	46.9325	40.8736	No hit	54.7923	42.0489	54.1732	No hit	39.6947	98.6577	78.7066
NZ_CP015754.1	165275	FIA(pBK30683); IncFIB(K); IncFII;	Klebsiella pneumoniae strain W14 plasmid unnamed1, complete sequence	Klebsiella pneumoniae	1	98.4663	54.0157	55.836	55.6452	54.0031	80.1843	44.1358	38.949	54.8644	36.9932	47.546	41.3417	No hit	54.9521	41.9753	54.0157	No hit	39.084	98.3221	78.7066
NZ_CP016160.1	165276	FIA(pBK30683); IncFIB(K); IncFII;	Klebsiella pneumoniae plasmid unnamed1, complete sequence	Klebsiella pneumoniae	1	98.4663	54.0157	55.836	55.6452	54.0031	80.1843	44.1358	38.949	54.8644	36.9932	47.546	41.3417	No hit	54.9521	41.9753	54.0157	No hit	39.084	98.3221	78.7066
CP024508.1	228353	IncFIB(K); IncFII(K);	Klebsiella pneumoniae strain KSB2_1B plasmid unnamed2, complete sequence	Klebsiella pneumoniae	1	98.1595	53.0675	54.8387	55.8065	54.1601	80.1843	43.8272	40	54.8644	37.225	47.0859	41.6537	No hit	55.1118	41.4373	54.1732	No hit	40.3053	97.651	78.7066
CP024510.1	98344	IncFII(K);	Klebsiella pneumoniae strain KSB2_1B plasmid unnamed4, complete sequence	Klebsiella pneumoniae	1	98.1595	53.0675	54.8387	55.8065	54.1601	80.1843	43.8272	40	54.8644	37.225	47.0859	41.6537	No hit	55.1118	41.4373	54.1732	No hit	40.3053	97.651	78.7066
NC_021231.1	113685	IncFII(Yp);	Klebsiella pneumoniae subsp. rhinoscleromatis strain SB3432, plasmid pKRH, complete genome	Klebsiella pneumoniae	1	98.4663	53.4351	55.1459	55.8065	54.0625	80.4916	43.8272	40.3175	55.4487	37.3534	47.4654	43.125	No hit	54.7923	41.7431	No hit	No hit	39.6947	96.9799	78.7066
NZ_CP026212.1	126940	IncFII(K);	Citrobacter sp. CFNIH10 plasmid pCIT-a850, complete sequence	Citrobacter sp.	1	96.7791	54.1284	54.6851	No hit	53.6	80.6452	43.3642	40.3175	No hit	36.3785	47.3926	41.9672	No hit	54.6474	41.5644	No hit	No hit	39.2366	94.9664	78.6164
NZ_CP026280.1	152041	IncFII(K);	Klebsiella oxytoca strain KONIH2 plasmid pKPC-55bf, complete sequence	Klebsiella oxytoca	1	96.7791	54.1284	54.6851	No hit	53.6	80.6452	43.3642	40.3175	No hit	36.3785	47.3926	41.9672	No hit	54.6474	41.5644	No hit	No hit	39.2366	94.9664	78.6164
CP024483.1	243634	IncFIB(K); IncFII(K);	Klebsiella pneumoniae strain INF322 plasmid unnamed1, complete sequence	Klebsiella pneumoniae	1	98.0061	53.0675	54.8387	55.4839	54.1601	80.0307	43.8272	40	54.8644	37.3942	46.9325	41.6537	No hit	55.1118	41.4373	54.1732	No hit	40	97.3154	78.5489
CP024500.1	243620	IncFIB(K); IncFII(K);	Klebsiella pneumoniae strain KSB1_4E plasmid unnamed1, complete sequence	Klebsiella pneumoniae	1	98.0061	53.0675	54.8387	55.4839	54.1601	80.0307	43.8272	40	54.8644	37.3942	46.9325	41.6537	No hit	55.1118	41.4373	54.1732	No hit	40	97.3154	78.5489
CP024516.1	227807	IncFIB(K); IncFII(K);	Klebsiella pneumoniae strain KSB1_10J plasmid unnamed1, complete sequence	Klebsiella pneumoniae	1	98.0061	53.0675	54.8387	55.4839	54.1601	80.0307	43.8272	40	54.8644	37.3942	46.9325	41.6537	No hit	55.1118	41.4373	54.1732	No hit	40	97.3154	78.5489
KY271407.1	116325	IncFIB(K); IncFII(K);	Klebsiella pneumoniae strain CIV-4 plasmid pKPN3-307_typeD, complete sequence	Klebsiella pneumoniae	1	98.0061	53.0675	54.8387	55.4839	54.1601	80.0307	43.8272	40	54.8644	37.3942	46.9325	41.6537	No hit	55.1118	41.4373	54.1732	No hit	40	97.3154	78.5489
NC_019389.1	127508	IncFII(K);	Klebsiella pneumoniae plasmid pKDO1, complete sequence	Klebsiella pneumoniae	1	98.0061	53.0675	54.8387	55.4839	54.1601	80.0307	43.8272	40	54.8644	37.3942	46.9325	41.6537	No hit	55.1118	41.4373	54.1732	No hit	40	97.3154	78.5489
NZ_CP016810.1	307743	IncFIB(K); IncFIB(pQil); IncFII(K);	Klebsiella pneumoniae strain DHQP1002001 plasmid p_IncFIB_DHQP1002001, complete sequence	Klebsiella pneumoniae	1	98.0061	53.0675	54.8387	55.4839	54.1601	80.0307	43.8272	40	54.8644	37.3942	46.9325	41.6537	No hit	55.1118	41.4373	54.1732	No hit	40	97.3154	78.5489
NZ_CP028954.1	214704	IncFIB(K); IncFII(K);	Klebsiella pneumoniae strain AR_0141 plasmid unnamed1, complete sequence	Klebsiella pneumoniae	1	98.0061	53.0675	54.8387	55.4839	54.1601	80.0307	43.8272	40	54.8644	37.3942	46.9325	41.6537	No hit	55.1118	41.4373	54.1732	No hit	40	97.3154	78.5489
NZ_CP029724.1	178561	IncFIB(K); IncFII(K);	Klebsiella pneumoniae strain AR_0140 plasmid unnamed2, complete sequence	Klebsiella pneumoniae	1	98.0061	53.0675	54.8387	55.4839	54.1601	80.0307	43.8272	40	54.8644	37.3942	46.9325	41.6537	No hit	55.1118	41.4373	54.1732	No hit	40	97.3154	78.5489
CP025457.1	223274	IncFIB(K); IncFII;	Klebsiella pneumoniae strain KP69 plasmid p69-1, complete sequence	Klebsiella pneumoniae	1	97.8528	52.9141	54.6851	55.6452	54.4	79.8771	43.6728	40	54.7049	37.225	46.7791	41.4977	No hit	54.9521	41.2844	54.0157	No hit	39.8473	97.3154	78.3912
NZ_CP008791.1	205586	IncFII(K); IncFII(Yp);	Klebsiella oxytoca KONIH1 plasmid pKPC-727, complete sequence	Klebsiella oxytoca	2	Multiple hits (97.0858895706)	Multiple hits (54.128440367)	Multiple hits (54.8387096774)	Multiple hits (55.3945249597)	Multiple hits (54.3130990415)	Multiple hits (82.9493087558)	Multiple hits (43.5185185185)	Multiple hits (40.6349206349)	Multiple hits (55.3259141494)	Multiple hits (36.850921273)	Multiple hits (47.6993865031)	Multiple hits (43.1855500821)	No hit	Multiple hits (54.9520766773)	Multiple hits (41.5902140673)	No hit	No hit	Multiple hits (39.3019726859)	Multiple hits (95.6375838926)	Multiple hits (80.8176100629)
NZ_CP023358.1	100008	IncFIA(HI1); IncFII(pSE11);	Escherichia coli strain 317 plasmid p100, complete sequence	Escherichia coli	1	54.2587	93.3549	70.0647	78.4091	58.6817	53.9877	46.4115	37.3846	82.1718	41.4191	43.4312	50.6494	No hit	85.4515	53.8961	59.7444	38.9655	44.9275	No hit	54.1534
NZ_CP023355.1	72470	IncFII;	Escherichia coli strain 746 plasmid p72, complete sequence	Escherichia coli	1	54.9051	94.6341	69.6429	78.8618	60.3993	54.8644	47.1761	38.5621	82.7642	40.6919	42.8346	51.3378	No hit	88.2747	57.0481	61.3861	39.1379	45.4698	No hit	53.5144
NC_025177.1	76197	IncFII;	Escherichia coli plasmid pH1519-76, complete sequence	Escherichia coli	1	No hit	94.1653	71.6129	79.3831	59.0381	54.0541	47.5874	38.5233	82.658	41.8685	43.5897	51.2605	No hit	85.9532	55.1667	60.396	39.3103	45.5611	No hit	53.5032
CP027674.1	133420	IncFIB(AP001918); IncFII; IncFII(pCoo);	Escherichia coli strain 2014C-3003 plasmid unnamed2, complete sequence	Escherichia coli	0	No hit	90.7618	68.3871	77.9221	59.0759	53.8217	47.7387	37.8812	80.0648	42.2145	43.4084	50.9244	No hit	84.4482	55.1667	60.231	39.1379	45.8054	No hit	53.429
NZ_CP010209.1	61005	IncFII(pCoo);	Escherichia coli strain M11 plasmid C, complete sequence	Escherichia coli	1	54.8644	94.9593	69.2683	78.6992	59.4855	54	46.6454	37.7152	81.9512	41.0214	41.6159	51.0501	No hit	88.4422	55.9486	60.6349	39.1379	44.8387	No hit	53.3654
NZ_CP010215.1	61058	IncFII(pCoo);	Escherichia coli strain M15 plasmid B, complete sequence	Escherichia coli	1	54.8644	94.9593	69.2683	78.6992	59.4855	54	46.6454	37.7152	81.9512	41.0214	41.6159	51.0501	No hit	88.4422	55.9486	60.6349	39.1379	44.8387	No hit	53.3654
NZ_CP010223.1	61063	IncFII(pCoo);	Escherichia coli strain M19 plasmid B, complete sequence	Escherichia coli	1	54.8644	94.9593	69.2683	78.6992	59.4855	54	46.6454	37.7152	81.9512	41.0214	41.6159	51.0501	No hit	88.4422	55.9486	60.6349	39.1379	44.8387	No hit	53.3654
AB255435.1	120730	IncFIB(AP001918); IncFII(pCoo);	Escherichia coli plasmid pO86A1 DNA, complete sequence	Escherichia coli	1	52.5758	95.624	73.2577	79.3831	58.4541	53.0488	46.88	37.8671	80.5511	41.8685	43.5858	51.0535	No hit	85.4515	55.0325	59.5847	38.9655	45.2496	No hit	53.3439
CP024284.1	59626	IncFII(29);	Escherichia albertii strain 2014C-4356 plasmid unnamed2, complete sequence	Escherichia albertii	0	54.5886	95.9481	71.521	79.2208	59.9002	54.2265	47.7462	38.2496	82.4675	41.4508	43.239	52.1008	No hit	88.796	57.6667	61.0561	38.9655	45.9732	No hit	53.1949
JQ418522.1	79478	IncFII;	Escherichia coli strain 417H plasmid p417H-90, complete sequence	Escherichia coli	1	55.1506	94.4895	69.3679	78.0844	60.0666	54.386	47.1667	38.4117	82.7922	40.5272	42.2956	51.4286	No hit	87.7926	56.6667	60.9836	38.4483	45.6376	No hit	53.1949
FJ876827.1	147416	Col156; IncFIA; IncFIB(AP001918); IncFII(pRSB107);	Klebsiella pneumoniae strain KF3 plasmid pKF3-140, complete sequence	Klebsiella pneumoniae	1	No hit	94.9757	73.4198	79.3831	58.7762	53.0488	47.2756	37.4422	81.1994	42.3875	43.7403	51.1364	No hit	86.1204	55.0325	59.7444	38.7931	45.5717	No hit	53.1847
KT754164.1	111227	IncFIA; IncFII(pRSB107);	Shigella dysenteriae 1 strain 3099-85 plasmid p3099-85, complete sequence	Shigella dysenteriae	1	No hit	94.9757	73.4198	79.3831	58.7762	53.0488	47.2756	37.4422	81.1994	42.3875	43.7403	51.1364	No hit	86.1204	55.0325	59.7444	38.7931	45.5717	No hit	53.1847
KX928752.1	216976	IncFIA; IncFIB(AP001918); IncFII(pRSB107); IncY;	Klebsiella pneumoniae strain CRKP-59-KPC plasmid pCRKP-59-KPC, complete sequence	Klebsiella pneumoniae	1	No hit	94.9757	73.4198	79.3831	58.7762	53.0488	47.2756	37.4422	81.1994	42.3875	43.7403	51.1364	No hit	86.1204	55.0325	59.7444	38.7931	45.5717	No hit	53.1847
NZ_CP015070.1	111851	IncFIA; IncFIB(AP001918); IncFII(pRSB107);	Escherichia coli strain Ecol_743 plasmid pEC743_1, complete sequence	Escherichia coli	1	No hit	94.9757	73.4198	79.3831	58.7762	53.0488	47.2756	37.4422	81.1994	42.3875	43.7403	51.1364	No hit	86.1204	55.0325	59.7444	38.7931	45.5717	No hit	53.1847
NZ_CP015077.1	133735	IncFIA; IncFIB(AP001918); IncFII(pRSB107); IncQ1delta;	Escherichia coli strain Ecol_448 plasmid pEC448_1, complete sequence	Escherichia coli	1	No hit	94.9757	73.4198	79.3831	58.7762	53.0488	47.2756	37.4422	81.1994	42.3875	43.7403	51.1364	No hit	86.1204	55.0325	59.7444	38.7931	45.5717	No hit	53.1847
NZ_CP016035.1	129085	IncFIA; IncFIB(AP001918); IncFII(pAMA1167-NDM-5);	Escherichia coli isolate Co6114 plasmid pC06114_1, complete sequence	Escherichia coli	1	No hit	94.9757	73.4198	79.3831	58.7762	53.0488	47.2756	37.4422	81.1994	42.3875	43.7403	51.1364	No hit	86.1204	55.0325	59.7444	38.7931	45.5717	No hit	53.1847
NZ_CP018952.1	132345	Col156; IncFIA; IncFIB(AP001918); IncFII(pRSB107);	Escherichia coli strain Ecol_276 plasmid pEC276_1, complete sequence	Escherichia coli	1	No hit	94.9757	73.4198	79.3831	58.7762	53.0488	47.2756	37.4422	81.1994	42.3875	43.7403	51.1364	No hit	86.1204	55.0325	59.7444	38.7931	45.5717	No hit	53.1847
NZ_CP019009.1	130905	IncFIA; IncFIB(AP001918); IncFII(pRSB107);	Escherichia coli strain Ecol_AZ161 plasmid pECAZ161_3, complete sequence	Escherichia coli	1	No hit	94.9757	73.4198	79.3831	58.7762	53.0488	47.2756	37.4422	81.1994	42.3875	43.7403	51.1364	No hit	86.1204	55.0325	59.7444	38.7931	45.5717	No hit	53.1847
NZ_CP023816.1	145883	IncFIA; IncFIB(AP001918); IncFII(pAMA1167-NDM-5); IncQ1delta;	Escherichia coli strain IMT16316 plasmid pEcIMT16316, complete sequence	Escherichia coli	1	No hit	94.9757	73.4198	79.3831	58.7762	53.0488	47.2756	37.4422	81.1994	42.3875	43.7403	51.1364	No hit	86.1204	55.0325	59.7444	38.7931	45.5717	No hit	53.1847
NZ_CP027537.1	100279	IncFIA; IncFII(pRSB107);	Escherichia coli strain AR_0081 plasmid unnamed2, complete sequence	Escherichia coli	1	No hit	94.9757	73.4198	79.3831	58.7762	53.0488	47.2756	37.4422	81.1994	42.3875	43.7403	51.1364	No hit	86.1204	55.0325	59.7444	38.7931	45.5717	No hit	53.1847
NZ_CP029580.1	178078	Col156; IncFIA; IncFIB(AP001918); IncFII(pRSB107);	Escherichia coli strain DA33137 plasmid pDA33137-178, complete sequence	Escherichia coli	1	No hit	94.9757	73.4198	79.3831	58.7762	53.0488	47.2756	37.4422	81.1994	42.3875	43.7403	51.1364	No hit	86.1204	55.0325	59.7444	38.7931	45.5717	No hit	53.1847
CP027377.1	70152	IncFII(pCoo);	Escherichia coli strain 2013C-4404 plasmid unnamed1, complete sequence	Escherichia coli	0	No hit	93.3333	70.712	78.6992	58.4665	52.7439	46.9453	38.0062	80.0325	42.0415	42.813	50.1613	No hit	85.0921	54.4426	59.5847	39.3103	44.9275	No hit	53.1847
NZ_CP027367.1	125561	IncFIA; IncFIB(AP001918); IncFII(pHN7A8);	Escherichia coli strain 89-3156 plasmid unnamed, complete sequence	Escherichia coli	1	No hit	90.4065	67.6375	78.7625	58.3468	53.6164	47.0779	37.8717	80.1667	42.2145	42.4572	51.0924	No hit	84.9498	54.5752	60.1318	39.2055	44.6078	No hit	53.1546
NZ_CP015239.1	125977	IncFIA; IncFIB(AP001918); IncFII(pHN7A8);	Escherichia coli strain 2011C-3911 plasmid unnamed1, complete sequence	Escherichia coli	1	52.8331	90.0813	67.6375	78.5953	58.3468	53.6164	47.0779	38.0282	79.8333	42.2145	42.3017	51.0924	No hit	84.7826	54.7386	60.1318	39.3782	44.4444	No hit	53.1546
NZ_CP027343.1	131410	IncFIB(AP001918); IncFII(pSE11);	Escherichia coli strain 2014C-4587 plasmid unnamed, complete sequence	Escherichia coli	1	No hit	90.0974	67.3667	78.7625	58.9491	53.1981	47.9062	37.8717	80.1667	42.2145	42.4806	51.0924	No hit	84.9498	54.6798	60.1318	39.2055	44.3902	No hit	53.1546
JN232517.1	76878	IncFII(pHN7A8);	Escherichia coli strain 7A8 plasmid pHN7A8, complete sequence	Escherichia coli	0	54.4304	96.1102	71.3592	79.0584	59.7338	54.067	47.5793	38.4117	82.6299	41.6235	43.239	51.9328	No hit	88.6288	57.5	60.8911	39.1379	45.9732	No hit	53.0351
KT990220.1	106886	IncFII(pHN7A8); IncX1;	Escherichia coli strain 42-2 plasmid p42-2, complete sequence	Escherichia coli	0	54.4304	96.1102	71.3592	79.0584	59.7338	54.067	47.5793	38.4117	82.6299	41.6235	43.239	51.9328	No hit	88.6288	57.5	60.8911	39.1379	45.9732	No hit	53.0351
KX503323.1	74046	IncFII(pHN7A8);	Escherichia coli strain HNEC46 plasmid PHNEC46, complete sequence	Escherichia coli	0	54.4304	96.1102	71.3592	79.0584	59.7338	54.067	47.5793	38.4117	82.6299	41.6235	43.239	51.9328	No hit	88.6288	57.5	60.8911	39.1379	45.9732	No hit	53.0351
KX608544.1	66924	IncFII(pHN7A8);	Escherichia coli strain FA27 plasmid pFA27_2, complete sequence	Escherichia coli	0	54.4304	96.1102	71.3592	79.0584	59.7338	54.067	47.5793	38.4117	82.6299	41.6235	43.239	51.9328	No hit	88.6288	57.5	60.8911	39.1379	45.9732	No hit	53.0351
LN897474.2	76863	IncFII(pHN7A8);	Klebsiella pneumoniae p397Kp plasmid, complete sequence	Klebsiella pneumoniae	0	54.4304	96.1102	71.3592	79.0584	59.7338	54.067	47.5793	38.4117	82.6299	41.6235	43.239	51.9328	No hit	88.6288	57.5	60.8911	39.1379	45.9732	No hit	53.0351
LN897475.2	74768	IncFII(pHN7A8);	Klebsiella pneumoniae p477Kp plasmid, complete sequence	Klebsiella pneumoniae	0	54.4304	96.1102	71.3592	79.0584	59.7338	54.067	47.5793	38.4117	82.6299	41.6235	43.239	51.9328	No hit	88.6288	57.5	60.8911	39.1379	45.9732	No hit	53.0351
CP024823.1	64564	IncFII(pHN7A8);	Escherichia coli strain CREC-591 plasmid pCREC-591_2, complete sequence	Escherichia coli	1	54.4304	96.1102	71.3592	79.0584	59.7338	54.067	47.5793	38.4117	82.6299	41.6235	43.239	51.9328	No hit	88.6288	57.5	60.8911	39.1379	45.9732	No hit	53.0351
KJ020575.1	99868	IncFII(pHN7A8); IncN;	Escherichia coli strain FP460 plasmid pHNFP460-1, complete sequence	Escherichia coli	1	54.4304	96.1102	71.3592	79.0584	59.7338	54.067	47.5793	38.4117	82.6299	41.6235	43.239	51.9328	No hit	88.6288	57.5	60.8911	39.1379	45.9732	No hit	53.0351
KT185451.1	151466	IncFII(pHN7A8); IncR;	Klebsiella pneumoniae plasmid pCT-KPC strain LJ04, complete sequence	Klebsiella pneumoniae	1	54.4304	96.1102	71.3592	79.0584	59.7338	54.067	47.5793	38.4117	82.6299	41.6235	43.239	51.9328	No hit	88.6288	57.5	60.8911	39.1379	45.9732	No hit	53.0351
KT879914.1	81498	IncFII(pHN7A8);	Escherichia coli strain HNEC55 plasmid pHNEC55, complete sequence	Escherichia coli	1	54.4304	96.1102	71.3592	79.0584	59.7338	54.067	47.5793	38.4117	82.6299	41.6235	43.239	51.9328	No hit	88.6288	57.5	60.8911	39.1379	45.9732	No hit	53.0351
KU321583.1	138718	IncFII(pHN7A8); IncN; IncX1;	Escherichia coli strain E80 plasmid pE80, complete sequence	Escherichia coli	1	54.4304	96.1102	71.3592	79.0584	59.7338	54.067	47.5793	38.4117	82.6299	41.6235	43.239	51.9328	No hit	88.6288	57.5	60.8911	39.1379	45.9732	No hit	53.0351
KY865321.1	92545	IncFII(pHN7A8);	Escherichia coli strain CH292B plasmid pECB11, complete sequence	Escherichia coli	1	54.4304	96.1102	71.3592	79.0584	59.7338	54.067	47.5793	38.4117	82.6299	41.6235	43.239	51.9328	No hit	88.6288	57.5	60.8911	39.1379	45.9732	No hit	53.0351
KY865322.1	77822	IncFII(pHN7A8);	Escherichia coli strain DH286F plasmid pECF12, complete sequence	Escherichia coli	1	54.4304	96.1102	71.3592	79.0584	59.7338	54.067	47.5793	38.4117	82.6299	41.6235	43.239	51.9328	No hit	88.6288	57.5	60.8911	39.1379	45.9732	No hit	53.0351
NZ_CP017633.1	120528	IncFII(pHN7A8); IncN; IncX1;	Escherichia coli SLK172 plasmid pSLK172-2, complete sequence	Escherichia coli	1	54.4304	96.1102	71.3592	79.0584	59.7338	54.067	47.5793	38.4117	82.6299	41.6235	43.239	51.9328	No hit	88.6288	57.5	60.8911	39.1379	45.9732	No hit	53.0351
NZ_CP017981.1	91451	IncFII(pHN7A8);	Escherichia coli strain CH611_eco plasmid pGZ3_NDM5, complete sequence	Escherichia coli	1	54.4304	96.1102	71.3592	79.0584	59.7338	54.067	47.5793	38.4117	82.6299	41.6235	43.239	51.9328	No hit	88.6288	57.5	60.8911	39.1379	45.9732	No hit	53.0351
NZ_CP018455.1	162552	IncFII(pHN7A8); IncR;	Klebsiella pneumoniae strain SWU01 plasmid unnamed, complete sequence	Klebsiella pneumoniae	1	54.4304	96.1102	71.3592	79.0584	59.7338	54.067	47.5793	38.4117	82.6299	41.6235	43.239	51.9328	No hit	88.6288	57.5	60.8911	39.1379	45.9732	No hit	53.0351
NZ_CP023942.1	187926	IncFII(pHN7A8); IncR;	Klebsiella pneumoniae strain FDAARGOS_444 plasmid unnamed2	Klebsiella pneumoniae	1	54.4304	96.1102	71.3592	79.0584	59.7338	54.067	47.5793	38.4117	82.6299	41.6235	43.239	51.9328	No hit	88.6288	57.5	60.8911	39.1379	45.9732	No hit	53.0351
NZ_CP025949.1	73313	IncFII(pHN7A8);	Escherichia coli strain SCEC020023 plasmid pRmtB_020023, complete sequence	Escherichia coli	1	54.4304	96.1102	71.3592	79.0584	59.7338	54.067	47.5793	38.4117	82.6299	41.6235	43.239	51.9328	No hit	88.6288	57.5	60.8911	39.1379	45.9732	No hit	53.0351
NZ_CP025952.1	170821	IncFII(pHN7A8); IncR;	Klebsiella pneumoniae subsp. pneumoniae strain GD4 plasmid pKPGD4, complete sequence	Klebsiella pneumoniae	1	54.4304	96.1102	71.3592	79.0584	59.7338	54.067	47.5793	38.4117	82.6299	41.6235	43.239	51.9328	No hit	88.6288	57.5	60.8911	39.1379	45.9732	No hit	53.0351
NZ_CP026584.1	156099	IncFII(pHN7A8); IncR;	Klebsiella pneumoniae strain WCHKP649 plasmid pKPC2_095649, complete sequence	Klebsiella pneumoniae	1	54.4304	96.1102	71.3592	79.0584	59.7338	54.067	47.5793	38.4117	82.6299	41.6235	43.239	51.9328	No hit	88.6288	57.5	60.8911	39.1379	45.9732	No hit	53.0351
NZ_CP028541.2	177516	IncFII(pHN7A8); IncR;	Klebsiella pneumoniae strain WCHKP2 plasmid pKPC2_020002, complete sequence	Klebsiella pneumoniae	1	54.4304	96.1102	71.3592	79.0584	59.7338	54.067	47.5793	38.4117	82.6299	41.6235	43.239	51.9328	No hit	88.6288	57.5	60.8911	39.1379	45.9732	No hit	53.0351
NZ_CP029381.1	146790	IncFII(pHN7A8); IncR;	Klebsiella pneumoniae subsp. pneumoniae strain SCKP020079 plasmid pKPC2_020079, complete sequence	Klebsiella pneumoniae	1	54.4304	96.1102	71.3592	79.0584	59.7338	54.067	47.5793	38.4117	82.6299	41.6235	43.239	51.9328	No hit	88.6288	57.5	60.8911	39.1379	45.9732	No hit	53.0351
NZ_CP026724.1	129627	IncFIB(pB171); IncFII(pRSB107);	Escherichia coli strain 266917_2 plasmid p266917_2_01, complete sequence	Escherichia coli	1	No hit	94.6515	73.2577	79.0584	58.6151	52.8963	47.1154	37.4422	80.8752	42.3875	43.5185	50.8117	No hit	85.9532	54.8701	59.5847	38.4483	45.6731	No hit	53.0255
CM004378.1	131906	IncFIB(AP001918); IncFII(pSE11);	Escherichia coli strain 2011C-3198 plasmid unnamed1, complete sequence, whole genome shotgun sequence	Escherichia coli	1	No hit	90.2121	67.6948	78.4281	58.1848	53.4591	47.1545	37.7152	79.8333	42.2145	42.6128	50.9244	No hit	84.6154	54.4118	59.9671	39.0328	44.7712	No hit	52.9968
NZ_CP027375.1	118863	IncFIB(AP001918); IncFII(pSE11);	Escherichia coli strain 05-3629 plasmid unnamed2, complete sequence	Escherichia coli	1	No hit	90.2121	67.6948	78.4281	58.1848	53.4591	47.1545	37.7152	79.8333	42.2145	42.6128	50.9244	No hit	84.6154	54.4118	59.9671	39.0328	44.7712	No hit	52.9968
NZ_CP027458.1	107796	IncFIB(AP001918); IncFII(pSE11);	Escherichia coli strain 88-3493 plasmid unnamed, complete sequence	Escherichia coli	1	No hit	90.2121	67.6948	78.4281	58.1848	53.4591	47.1545	37.7152	79.8333	42.2145	42.6128	50.9244	No hit	84.6154	54.4118	59.9671	39.0328	44.7712	No hit	52.9968
NZ_CP027581.1	118822	IncFIB(AP001918); IncFII(pSE11);	Escherichia coli strain 2013C-4282 plasmid unnamed2, complete sequence	Escherichia coli	1	No hit	90.2121	67.6948	78.4281	58.1848	53.4591	47.1545	37.7152	79.8333	42.2145	42.6128	50.9244	No hit	84.6154	54.4118	59.9671	39.0328	44.7712	No hit	52.9968
CP027641.1	126957	IncFIB(AP001918); IncFII(pCoo);	Escherichia coli strain 2014C-4705 plasmid unnamed, complete sequence	Escherichia coli	0	No hit	90.0813	67.6375	78.5953	58.9491	53.0421	47.9062	37.8717	80	42.2145	42.7019	51.0924	No hit	84.7826	54.6798	60.1318	39.0328	44.5528	No hit	52.9968
NC_013362.1	63365	IncFII(29);	Escherichia coli O26:H11 str. 11368 plasmid pO26_2 DNA, complete sequence	Escherichia coli	1	54.2722	96.5964	71.521	79.3831	59.9002	53.9075	47.7462	38.5737	82.7922	41.7962	43.4646	52.1008	No hit	88.9632	57.6667	61.0561	39.1379	45.9732	No hit	52.8754
NZ_CP027314.1	59928	IncFII(29);	Escherichia coli strain 2014C-3550 plasmid unnamed1, complete sequence	Escherichia coli	1	54.2722	96.5964	71.521	79.3831	59.9002	53.9075	47.7462	38.5737	82.7922	41.7962	43.4646	52.1008	No hit	88.9632	57.6667	61.0561	39.1379	45.9732	No hit	52.8754
NZ_CP017721.1	280421	IncFII(S);	Salmonella enterica subsp. enterica serovar Minnesota strain CFSAN017963 plasmid pCFSAN017963_01, complete sequence	Salmonella enterica	1	52.6799	95.2998	72.9773	79.0584	59.2593	52.7523	47.504	38.0655	79.7078	41.6235	42.6404	51.6234	No hit	87.7926	56.6558	60.3834	39.3103	45	No hit	52.8754
CP027765.1	66388	IncFII(pSE11);	Escherichia coli strain 2015C-3125 plasmid unnamed2, complete sequence	Escherichia coli	0	54.2902	95.7861	70.712	78.7338	59.4203	52.8331	47.0968	38.0655	81.0065	40.5272	42.4886	51.461	No hit	88.1271	56.6558	60.3834	38.9655	45	No hit	52.8754
NZ_CP027455.1	73262	IncFII(pCoo);	Escherichia coli strain 2014C-4423 plasmid unnamed1, complete sequence	Escherichia coli	1	54.2902	95.4619	70.5502	78.4091	59.2593	52.8331	46.9355	38.0655	80.6818	40.1977	42.3369	51.2987	No hit	87.7926	56.4935	60.0639	38.6207	44.8387	No hit	52.8754
NZ_CP012501.1	242187	IncFIB(AP001918); IncFII(pSE11);	Escherichia coli strain 08-00022 plasmid pCFSAN004179G, complete sequence	Escherichia coli	1	53.125	94.5	69	78.4281	59.9026	53.5211	46.7446	38.8013	80.6344	41.5	41.9847	51.5966	No hit	87.9599	56.6502	60.64	38.7931	44.1176	No hit	52.8481
KU318420.1	71141	IncFII(pCoo);	Klebsiella pneumoniae strain KP04 plasmid pKP04CTXM, complete sequence	Klebsiella pneumoniae	1	52.8331	99.6759	72.6094	79.3831	59.5813	53.1915	46.56	38.0655	81.4935	41.4384	42.4242	51.3776	No hit	87.6254	55.6818	59.9042	38.9655	45.3226	No hit	52.8037
NZ_CP029577.1	139191	Col156; IncFIB(AP001918); IncFII(29);	Escherichia coli strain DA33135 plasmid pDA33135-139, complete sequence	Escherichia coli	1	52.5268	99.3517	72.2853	79.0584	59.5813	53.1915	46.24	38.3775	81.1688	41.6096	42.0091	51.0535	No hit	87.291	55.3571	59.9042	39.1379	45	No hit	52.8037
JN087528.1	70382	IncFII;	Escherichia coli strain C017e-caz-1 plasmid pHK09, complete sequence	Escherichia coli	1	52.5268	99.8379	72.4473	79.0584	59.7424	53.1915	46.4	38.0655	81.1688	41.2671	42.0091	51.2156	No hit	87.291	55.5195	60.0639	38.7931	45	No hit	52.8037
NC_017630.1	114550	Col156; IncFIB(AP001918); IncFII(29);	Escherichia coli UM146 plasmid pUM146, complete sequence	Escherichia coli	1	52.5268	97.5689	74.3922	80.5195	59.0982	53.1915	47.2	37.1295	80.0325	41.4384	42.1212	52.1104	No hit	87.9599	55.5195	59.4249	38.7931	45	No hit	52.8037
CP024888.1	76754	IncFII;	Escherichia coli strain AR_0019 plasmid tig00000138_pilon, complete sequence	Escherichia coli	1	52.0674	99.3517	72.2853	78.8961	59.4203	52.8875	46.08	38.3775	81.0065	41.4384	41.8182	50.8914	No hit	87.1237	55.1948	59.7444	38.9655	44.6774	No hit	52.8037
NZ_CP014112.1	69183	IncFII;	Escherichia coli strain FDAARGOS_144 plasmid unnamed2, complete sequence	Escherichia coli	1	52.0674	99.3517	72.2853	78.8961	59.4203	52.8875	46.08	38.3775	81.0065	41.4384	41.8182	50.8914	No hit	87.1237	55.1948	59.7444	38.9655	44.6774	No hit	52.8037
NZ_CP018107.1	61085	IncFII(29);	Escherichia coli strain MRSN352231 plasmid pMR0716_IncFII, complete sequence	Escherichia coli	1	54.1139	96.4344	71.3592	79.2208	59.7338	53.748	47.5793	38.4117	82.6299	41.6235	43.239	51.9328	No hit	88.796	57.5	60.8911	38.9655	45.8054	No hit	52.7157
NZ_CP018113.1	62157	IncFII(29);	Escherichia coli strain MRSN346595 plasmid pMRSN346595_62.2, complete sequence	Escherichia coli	1	54.1139	96.4344	71.3592	79.2208	59.7338	53.748	47.5793	38.4117	82.6299	41.6235	43.239	51.9328	No hit	88.796	57.5	60.8911	38.9655	45.8054	No hit	52.7157
NZ_CP014668.1	101201	IncFIB(AP001918); IncFII(29);	Escherichia coli strain ECONIH2 plasmid pECO-bc6, complete sequence	Escherichia coli	1	51.1976	97.5689	74.2301	80.3571	59.0982	52.3881	47.04	36.9735	79.8701	41.136	42.7035	52.0259	No hit	87.6254	55.3571	59.4249	38.6207	44.8387	No hit	52.7132
NZ_CP027554.1	70129	IncFII(pHN7A8);	Escherichia coli strain 2013C-3513 plasmid unnamed1	Escherichia coli	1	52.6799	99.6759	72.9335	79.5455	59.4203	53.0395	46.88	38.0655	81.6558	41.4384	42.4658	51.6234	No hit	87.7926	56.0065	59.7444	38.9655	45.4839	No hit	52.648
CP024242.1	74644	IncFII(pCoo);	Escherichia coli O114:H49 strain 90-9280 plasmid unnamed2, complete sequence	Escherichia coli	0	52.6799	99.5138	72.7715	79.3831	59.4203	53.0395	46.88	38.0655	81.8182	41.4384	42.4658	51.6234	No hit	87.6254	56.0065	59.7444	38.9655	45.4839	No hit	52.648
NC_017627.1	113346	IncFIC(FII); IncFII(pHN7A8);	Escherichia coli 042 plasmid pAA complete sequence	Escherichia coli	1	52.6799	99.3517	72.6094	79.3831	59.4203	53.0395	46.72	38.0655	81.8182	41.4384	42.5758	51.5397	No hit	87.6254	55.8442	59.7444	38.9655	45.4839	No hit	52.648
AP014876.1	71214	IncFII;	Escherichia coli plasmid pV021-b DNA, complete sequence, strain: V021	Escherichia coli	0	52.6799	100	72.6094	79.2208	59.5813	53.0395	46.56	37.9095	81.3312	41.2671	42.2727	51.3776	No hit	87.4582	55.6818	59.9042	38.7931	45.1613	No hit	52.648
DQ364638.1	94289	IncFII;	Escherichia coli plasmid NR1, complete sequence	Escherichia coli	0	52.6799	100	72.6094	79.2208	59.5813	53.0395	46.56	37.9095	81.3312	41.2671	42.2727	51.3776	No hit	87.4582	55.6818	59.9042	38.7931	45.1613	No hit	52.648
FJ449539.1	72946	IncFII;	Escherichia coli strain H30 plasmid pO26-L, complete sequence	Escherichia coli	0	52.6799	100	72.6094	79.2208	59.5813	53.0395	46.56	37.9095	81.3312	41.2671	42.2727	51.3776	No hit	87.4582	55.6818	59.9042	38.7931	45.1613	No hit	52.648
HM355591.2	70262	IncFII;	Escherichia coli strain Combat2D2 plasmid pHK01, complete sequence	Escherichia coli	0	52.6799	100	72.6094	79.2208	59.5813	53.0395	46.56	37.9095	81.3312	41.2671	42.2727	51.3776	No hit	87.4582	55.6818	59.9042	38.7931	45.1613	No hit	52.648
KX008967.1	88976	IncFII;	Shigella sonnei strain 183660 plasmid p183660, complete sequence	Shigella sonnei	0	52.6799	100	72.6094	79.2208	59.5813	53.0395	46.56	37.9095	81.3312	41.2671	42.2727	51.3776	No hit	87.4582	55.6818	59.9042	38.7931	45.1613	No hit	52.648
KX839209.1	95701	IncFII;	Klebsiella pneumoniae strain KP1814 plasmid pKP1814-3, complete sequence	Klebsiella pneumoniae	0	52.6799	100	72.6094	79.2208	59.5813	53.0395	46.56	37.9095	81.3312	41.2671	42.2727	51.3776	No hit	87.4582	55.6818	59.9042	38.7931	45.1613	No hit	52.648
KY751926.1	110970	IncFII; IncR;	Klebsiella pneumoniae strain HK02-026 plasmid pHK02-026, complete sequence	Klebsiella pneumoniae	0	52.6799	100	72.6094	79.2208	59.5813	53.0395	46.56	37.9095	81.3312	41.2671	42.2727	51.3776	No hit	87.4582	55.6818	59.9042	38.7931	45.1613	No hit	52.648
AP018136.1	84133	IncFII;	Escherichia coli plasmid pM105_FII DNA, complete genome, isolate: M105	Escherichia coli	1	52.6799	100	72.6094	79.2208	59.5813	53.0395	46.56	37.9095	81.3312	41.2671	42.2727	51.3776	No hit	87.4582	55.6818	59.9042	38.7931	45.1613	No hit	52.648
AP018144.1	94643	IncFII;	Escherichia coli plasmid pM214_FII DNA, complete genome, isolate: M214	Escherichia coli	1	52.6799	100	72.6094	79.2208	59.5813	53.0395	46.56	37.9095	81.3312	41.2671	42.2727	51.3776	No hit	87.4582	55.6818	59.9042	38.7931	45.1613	No hit	52.648
CP000913.1	91019	IncFII;	Escherichia coli F18+ strain EC2173 plasmid pTC1, complete sequence	Escherichia coli	1	52.6799	100	72.6094	79.2208	59.5813	53.0395	46.56	37.9095	81.3312	41.2671	42.2727	51.3776	No hit	87.4582	55.6818	59.9042	38.7931	45.1613	No hit	52.648
CP007652.1	66289	IncFII;	Escherichia coli N37139PS plasmid pTC_N37410PS sequence	Escherichia coli	1	52.6799	100	72.6094	79.2208	59.5813	53.0395	46.56	37.9095	81.3312	41.2671	42.2727	51.3776	No hit	87.4582	55.6818	59.9042	38.7931	45.1613	No hit	52.648
CP009233.1	154789	Col156; IncFIA; IncFIB(AP001918); IncFII;	Escherichia coli strain CA08 plasmid pCA08, complete sequence	Escherichia coli	1	52.6799	100	72.6094	79.2208	59.5813	53.0395	46.56	37.9095	81.3312	41.2671	42.2727	51.3776	No hit	87.4582	55.6818	59.9042	38.7931	45.1613	No hit	52.648
CP012139.1	86407	IncFII;	Shigella flexneri 2a strain 981 plasmid 981p2, complete sequence	Shigella flexneri	1	52.6799	100	72.6094	79.2208	59.5813	53.0395	46.56	37.9095	81.3312	41.2671	42.2727	51.3776	No hit	87.4582	55.6818	59.9042	38.7931	45.1613	No hit	52.648
CP024836.1	96185	IncFII;	Klebsiella pneumoniae strain CRKP-2297 plasmid pCRKP-2297_2, complete sequence	Klebsiella pneumoniae	1	52.6799	100	72.6094	79.2208	59.5813	53.0395	46.56	37.9095	81.3312	41.2671	42.2727	51.3776	No hit	87.4582	55.6818	59.9042	38.7931	45.1613	No hit	52.648
CP024840.1	96185	IncFII;	Klebsiella pneumoniae strain CRKP-1215 plasmid pCRKP-1215_2, complete sequence	Klebsiella pneumoniae	1	52.6799	100	72.6094	79.2208	59.5813	53.0395	46.56	37.9095	81.3312	41.2671	42.2727	51.3776	No hit	87.4582	55.6818	59.9042	38.7931	45.1613	No hit	52.648
JN087529.1	69812	IncFII;	Escherichia coli strain G1 plasmid pHK08, complete sequence	Escherichia coli	1	52.6799	100	72.6094	79.2208	59.5813	53.0395	46.56	37.9095	81.3312	41.2671	42.2727	51.3776	No hit	87.4582	55.6818	59.9042	38.7931	45.1613	No hit	52.648
KJ201887.1	75335	IncFII;	Shigella flexneri 4c strain 072 plasmid pSF07201, complete sequence	Shigella flexneri	1	52.6799	100	72.6094	79.2208	59.5813	53.0395	46.56	37.9095	81.3312	41.2671	42.2727	51.3776	No hit	87.4582	55.6818	59.9042	38.7931	45.1613	No hit	52.648
KR078259.1	80206	IncFII;	Escherichia coli strain YD472 plasmid pYHCC, complete sequence	Escherichia coli	1	52.6799	100	72.6094	79.2208	59.5813	53.0395	46.56	37.9095	81.3312	41.2671	42.2727	51.3776	No hit	87.4582	55.6818	59.9042	38.7931	45.1613	No hit	52.648
KT725788.1	95005	IncFII;	Klebsiella pneumoniae strain ST147 plasmid pCC1410-1, complete sequence	Klebsiella pneumoniae	1	52.6799	100	72.6094	79.2208	59.5813	53.0395	46.56	37.9095	81.3312	41.2671	42.2727	51.3776	No hit	87.4582	55.6818	59.9042	38.7931	45.1613	No hit	52.648
KT725789.1	89745	IncFII;	Klebsiella pneumoniae strain ST147 plasmid pCC1409-1, complete sequence	Klebsiella pneumoniae	1	52.6799	100	72.6094	79.2208	59.5813	53.0395	46.56	37.9095	81.3312	41.2671	42.2727	51.3776	No hit	87.4582	55.6818	59.9042	38.7931	45.1613	No hit	52.648
KT818627.1	172679	IncFII; IncR;	Klebsiella pneumoniae strain U25 plasmid U25P002, complete sequence	Klebsiella pneumoniae	1	52.6799	100	72.6094	79.2208	59.5813	53.0395	46.56	37.9095	81.3312	41.2671	42.2727	51.3776	No hit	87.4582	55.6818	59.9042	38.7931	45.1613	No hit	52.648
KU288634.1	78962	IncFII;	Escherichia coli strain FAM22321 plasmid pFAM22321, complete sequence	Escherichia coli	1	52.6799	100	72.6094	79.2208	59.5813	53.0395	46.56	37.9095	81.3312	41.2671	42.2727	51.3776	No hit	87.4582	55.6818	59.9042	38.7931	45.1613	No hit	52.648
KU932024.1	71656	IncFII;	Escherichia coli plasmid pEC13, complete sequence	Escherichia coli	1	52.6799	100	72.6094	79.2208	59.5813	53.0395	46.56	37.9095	81.3312	41.2671	42.2727	51.3776	No hit	87.4582	55.6818	59.9042	38.7931	45.1613	No hit	52.648
KU987452.1	74385	IncFII;	Citrobacter freundii strain AC2901 plasmid AC2901, complete sequence	Citrobacter freundii	1	52.6799	100	72.6094	79.2208	59.5813	53.0395	46.56	37.9095	81.3312	41.2671	42.2727	51.3776	No hit	87.4582	55.6818	59.9042	38.7931	45.1613	No hit	52.648
KY130431.1	96549	IncFII;	Klebsiella pneumoniae plasmid pABC143C-NDM, complete sequence	Klebsiella pneumoniae	1	52.6799	100	72.6094	79.2208	59.5813	53.0395	46.56	37.9095	81.3312	41.2671	42.2727	51.3776	No hit	87.4582	55.6818	59.9042	38.7931	45.1613	No hit	52.648
KY288024.1	82841	IncFII;	Klebsiella pneumoniae strain ST709 plasmid pCC1410-2, complete sequence	Klebsiella pneumoniae	1	52.6799	100	72.6094	79.2208	59.5813	53.0395	46.56	37.9095	81.3312	41.2671	42.2727	51.3776	No hit	87.4582	55.6818	59.9042	38.7931	45.1613	No hit	52.648
NC_005327.1	92353	IncFII;	Escherichia coli plasmid pC15-1a, complete sequence	Escherichia coli	1	52.6799	100	72.6094	79.2208	59.5813	53.0395	46.56	37.9095	81.3312	41.2671	42.2727	51.3776	No hit	87.4582	55.6818	59.9042	38.7931	45.1613	No hit	52.648
NC_013727.1	70275	IncFII;	Shigella sonnei plasmid pEG356 complete sequence	Shigella sonnei	1	52.6799	100	72.6094	79.2208	59.5813	53.0395	46.56	37.9095	81.3312	41.2671	42.2727	51.3776	No hit	87.4582	55.6818	59.9042	38.7931	45.1613	No hit	52.648
NC_019090.1	73607	IncFII;	Escherichia coli plasmid pHK23a, complete sequence	Escherichia coli	1	52.6799	100	72.6094	79.2208	59.5813	53.0395	46.56	37.9095	81.3312	41.2671	42.2727	51.3776	No hit	87.4582	55.6818	59.9042	38.7931	45.1613	No hit	52.648
NC_019095.1	76635	IncFII;	Escherichia coli plasmid pXZ, complete sequence	Escherichia coli	1	52.6799	100	72.6094	79.2208	59.5813	53.0395	46.56	37.9095	81.3312	41.2671	42.2727	51.3776	No hit	87.4582	55.6818	59.9042	38.7931	45.1613	No hit	52.648
NC_019424.1	69768	IncFII;	Escherichia coli plasmid pFOS-HK151325, complete sequence	Escherichia coli	1	52.6799	100	72.6094	79.2208	59.5813	53.0395	46.56	37.9095	81.3312	41.2671	42.2727	51.3776	No hit	87.4582	55.6818	59.9042	38.7931	45.1613	No hit	52.648
NC_020278.2	76626	IncFII;	Escherichia coli strain 3A11 plasmid pHN3A11, complete sequence	Escherichia coli	1	52.6799	100	72.6094	79.2208	59.5813	53.0395	46.56	37.9095	81.3312	41.2671	42.2727	51.3776	No hit	87.4582	55.6818	59.9042	38.7931	45.1613	No hit	52.648
NZ_CP010174.1	106274	IncFII; IncR;	Escherichia coli strain H8 plasmid B, complete genome	Escherichia coli	1	52.6799	100	72.6094	79.2208	59.5813	53.0395	46.56	37.9095	81.3312	41.2671	42.2727	51.3776	No hit	87.4582	55.6818	59.9042	38.7931	45.1613	No hit	52.648
NZ_CP010239.1	184614	Col156; IncFIB(AP001918); IncFII;	Escherichia coli strain S50 plasmid A, complete sequence	Escherichia coli	1	52.6799	100	72.6094	79.2208	59.5813	53.0395	46.56	37.9095	81.3312	41.2671	42.2727	51.3776	No hit	87.4582	55.6818	59.9042	38.7931	45.1613	No hit	52.648
NZ_CP011065.1	82288	IncFII;	Escherichia coli str. Sanji plasmid pSJ_82, complete sequence	Escherichia coli	1	52.6799	100	72.6094	79.2208	59.5813	53.0395	46.56	37.9095	81.3312	41.2671	42.2727	51.3776	No hit	87.4582	55.6818	59.9042	38.7931	45.1613	No hit	52.648
NZ_CP012632.1	93074	IncFII;	Escherichia coli strain SF-173 plasmid pSF-173-1, complete sequence	Escherichia coli	1	52.6799	100	72.6094	79.2208	59.5813	53.0395	46.56	37.9095	81.3312	41.2671	42.2727	51.3776	No hit	87.4582	55.6818	59.9042	38.7931	45.1613	No hit	52.648
NZ_CP013657.1	143748	IncFIA; IncFII;	Escherichia coli strain uk_P46212 plasmid, complete sequence	Escherichia coli	1	52.6799	100	72.6094	79.2208	59.5813	53.0395	46.56	37.9095	81.3312	41.2671	42.2727	51.3776	No hit	87.4582	55.6818	59.9042	38.7931	45.1613	No hit	52.648
NZ_CP015388.1	89067	IncFII;	Klebsiella pneumoniae strain NY9 plasmid pNY9_3, complete sequence	Klebsiella pneumoniae	1	52.6799	100	72.6094	79.2208	59.5813	53.0395	46.56	37.9095	81.3312	41.2671	42.2727	51.3776	No hit	87.4582	55.6818	59.9042	38.7931	45.1613	No hit	52.648
NZ_CP015503.1	84941	IncFII;	Klebsiella pneumoniae strain SKGH01 plasmid unnamed 3, complete sequence	Klebsiella pneumoniae	1	52.6799	100	72.6094	79.2208	59.5813	53.0395	46.56	37.9095	81.3312	41.2671	42.2727	51.3776	No hit	87.4582	55.6818	59.9042	38.7931	45.1613	No hit	52.648
NZ_CP016389.1	68117	IncFII;	Salmonella enterica subsp. enterica serovar Typhimurium strain 13-931 plasmid pESBL931, complete sequence	Salmonella enterica	1	52.6799	100	72.6094	79.2208	59.5813	53.0395	46.56	37.9095	81.3312	41.2671	42.2727	51.3776	No hit	87.4582	55.6818	59.9042	38.7931	45.1613	No hit	52.648
NZ_CP019444.1	84565	IncFII;	Salmonella enterica subsp. enterica serovar Typhimurium strain 81741 plasmid unnamed2, complete sequence	Salmonella enterica	1	52.6799	100	72.6094	79.2208	59.5813	53.0395	46.56	37.9095	81.3312	41.2671	42.2727	51.3776	No hit	87.4582	55.6818	59.9042	38.7931	45.1613	No hit	52.648
NZ_CP019910.1	68786	IncFII; IncN;	Escherichia coli strain MDR_56 plasmid unnamed4, complete sequence	Escherichia coli	1	52.6799	100	72.6094	79.2208	59.5813	53.0395	46.56	37.9095	81.3312	41.2671	42.2727	51.3776	No hit	87.4582	55.6818	59.9042	38.7931	45.1613	No hit	52.648
NZ_CP020340.1	73096	IncFII;	Shigella flexneri 4c strain 0702 plasmid unnamed1, complete sequence	Shigella flexneri	1	52.6799	100	72.6094	79.2208	59.5813	53.0395	46.56	37.9095	81.3312	41.2671	42.2727	51.3776	No hit	87.4582	55.6818	59.9042	38.7931	45.1613	No hit	52.648
NZ_CP021203.1	183508	IncFII; p0111;	Escherichia coli strain Z1002 plasmid p1002-1, complete sequence	Escherichia coli	1	52.6799	100	72.6094	79.2208	59.5813	53.0395	46.56	37.9095	81.3312	41.2671	42.2727	51.3776	No hit	87.4582	55.6818	59.9042	38.7931	45.1613	No hit	52.648
NZ_CP021711.1	78638	IncFII;	Klebsiella pneumoniae strain AR_0143 plasmid tig00000856, complete sequence	Klebsiella pneumoniae	1	52.6799	100	72.6094	79.2208	59.5813	53.0395	46.56	37.9095	81.3312	41.2671	42.2727	51.3776	No hit	87.4582	55.6818	59.9042	38.7931	45.1613	No hit	52.648
NZ_CP023895.1	91648	IncFII;	Escherichia coli strain FDAARGOS_433 plasmid unnamed2, complete sequence	Escherichia coli	1	52.6799	100	72.6094	79.2208	59.5813	53.0395	46.56	37.9095	81.3312	41.2671	42.2727	51.3776	No hit	87.4582	55.6818	59.9042	38.7931	45.1613	No hit	52.648
NZ_CP024430.1	131243	IncFII; IncR;	Klebsiella pneumoniae strain DA48896 plasmid p48896_1, complete sequence	Klebsiella pneumoniae	1	52.6799	100	72.6094	79.2208	59.5813	53.0395	46.56	37.9095	81.3312	41.2671	42.2727	51.3776	No hit	87.4582	55.6818	59.9042	38.7931	45.1613	No hit	52.648
NZ_CP027385.1	118259	IncFII(pRSB107);	Escherichia coli strain 2013C-3250 plasmid unnamed5, complete sequence	Escherichia coli	1	52.6799	100	72.6094	79.2208	59.5813	53.0395	46.56	37.9095	81.3312	41.2671	42.2727	51.3776	No hit	87.4582	55.6818	59.9042	38.7931	45.1613	No hit	52.648
NZ_CP029734.1	76953	IncFII;	Citrobacter sp. CRE-46 strain AR_0157 plasmid unnamed6, complete sequence	Citrobacter sp.	1	52.6799	100	72.6094	79.2208	59.5813	53.0395	46.56	37.9095	81.3312	41.2671	42.2727	51.3776	No hit	87.4582	55.6818	59.9042	38.7931	45.1613	No hit	52.648
NZ_CP029974.1	71718	IncFII;	Escherichia coli strain 51008369SK1 plasmid p51008369SK1_A, complete sequence	Escherichia coli	1	52.6799	100	72.6094	79.2208	59.5813	53.0395	46.56	37.9095	81.3312	41.2671	42.2727	51.3776	No hit	87.4582	55.6818	59.9042	38.7931	45.1613	No hit	52.648
NZ_HG941719.1	135602	IncFIA; IncFII;	Escherichia coli ST131 strain EC958 plasmid pEC958, complete sequence	Escherichia coli	1	52.6799	100	72.6094	79.2208	59.5813	53.0395	46.56	37.9095	81.3312	41.2671	42.2727	51.3776	No hit	87.4582	55.6818	59.9042	38.7931	45.1613	No hit	52.648
NZ_LN824138.1	84940	IncFII;	Klebsiella pneumoniae genome assembly MS6671.v1, plasmid : _Plasmid_E_Kpneumoniae_MS6671	Klebsiella pneumoniae	1	52.6799	100	72.6094	79.2208	59.5813	53.0395	46.56	37.9095	81.3312	41.2671	42.2727	51.3776	No hit	87.4582	55.6818	59.9042	38.7931	45.1613	No hit	52.648
NC_002134.1	94281	IncFII;	Shigella flexneri 2b plasmid R100 DNA, complete sequence	Shigella flexneri	1	52.2137	99.8379	72.6094	79.0584	59.5813	53.0395	46.56	37.9095	81.1688	41.2671	42.2961	51.1364	No hit	87.291	55.5195	59.9042	38.7263	45.1613	No hit	52.648
NC_013542.1	70057	IncFII;	Klebsiella pneumoniae plasmid pKF3-70, complete sequence	Klebsiella pneumoniae	1	52.3737	99.6759	72.2853	78.8961	59.5813	53.0395	46.24	38.2215	81.0065	41.4384	41.8569	51.0535	No hit	87.1237	55.3571	59.9042	38.9655	44.8387	No hit	52.648
NC_016039.1	70060	IncFII;	Escherichia coli plasmid pHK17a, complete sequence	Escherichia coli	1	52.3737	99.6759	72.2853	78.8961	59.5813	53.0395	46.24	38.2215	81.0065	41.4384	41.8569	51.0535	No hit	87.1237	55.3571	59.9042	38.9655	44.8387	No hit	52.648
NZ_CP018973.1	70152	IncFII;	Escherichia coli strain Ecol_545 plasmid pEC545_3, complete sequence	Escherichia coli	1	52.3737	99.6759	72.2853	78.8961	59.5813	53.0395	46.24	38.2215	81.0065	41.4384	41.8569	51.0535	No hit	87.1237	55.3571	59.9042	38.9655	44.8387	No hit	52.648
CM007889.1	114233	Col156; IncFIB(AP001918); IncFII(29);	Escherichia coli strain G199 plasmid pG199_1, complete sequence, whole genome shotgun sequence	Escherichia coli	1	52.3737	97.731	74.2301	80.3571	59.0982	53.0395	47.04	36.9735	79.8701	41.2671	41.9697	52.0259	No hit	87.7926	55.3571	59.4249	38.6207	44.8387	No hit	52.648
NC_007941.1	114230	Col156; IncFIB(AP001918); IncFII(29);	Escherichia coli UTI89 plasmid pUTI89, complete sequence	Escherichia coli	1	52.3737	97.731	74.2301	80.3571	59.0982	53.0395	47.04	36.9735	79.8701	41.2671	41.9697	52.0259	No hit	87.7926	55.3571	59.4249	38.6207	44.8387	No hit	52.648
NC_011749.1	122301	Col156; IncFIB(AP001918); IncFII(29);	Escherichia coli UMN026 plasmid p1ESCUM, complete sequence	Escherichia coli	1	52.3737	97.731	74.2301	80.3571	59.0982	53.0395	47.04	36.9735	79.8701	41.2671	41.9697	52.0259	No hit	87.7926	55.3571	59.4249	38.6207	44.8387	No hit	52.648
NC_013175.1	114222	Col156; IncFIB(AP001918); IncFII(29);	Escherichia coli plasmid pEC14_114, complete sequence	Escherichia coli	1	52.3737	97.731	74.2301	80.3571	59.0982	53.0395	47.04	36.9735	79.8701	41.2671	41.9697	52.0259	No hit	87.7926	55.3571	59.4249	38.6207	44.8387	No hit	52.648
NC_013655.1	122345	Col156; IncFIB(AP001918); IncFII(29);	Escherichia coli SE15 plasmid pECSF1 DNA, complete genome	Escherichia coli	1	52.3737	97.731	74.2301	80.3571	59.0982	53.0395	47.04	36.9735	79.8701	41.2671	41.9697	52.0259	No hit	87.7926	55.3571	59.4249	38.6207	44.8387	No hit	52.648
NZ_CP007150.1	114231	Col156; IncFIB(AP001918); IncFII(29);	Escherichia coli RS218 plasmid pRS218, complete sequence	Escherichia coli	1	52.3737	97.731	74.2301	80.3571	59.0982	53.0395	47.04	36.9735	79.8701	41.2671	41.9697	52.0259	No hit	87.7926	55.3571	59.4249	38.6207	44.8387	No hit	52.648
NZ_CP012634.1	114221	Col156; IncFIB(AP001918); IncFII(29);	Escherichia coli strain SF-166 plasmid pSF-166-1, complete sequence	Escherichia coli	1	52.3737	97.731	74.2301	80.3571	59.0982	53.0395	47.04	36.9735	79.8701	41.2671	41.9697	52.0259	No hit	87.7926	55.3571	59.4249	38.6207	44.8387	No hit	52.648
NZ_CP014110.1	115764	Col156; IncFIB(AP001918); IncFII(29);	Escherichia coli strain FDAARGOS_144 plasmid unnamed1, complete sequence	Escherichia coli	1	52.3737	97.731	74.2301	80.3571	59.0982	53.0395	47.04	36.9735	79.8701	41.2671	41.9697	52.0259	No hit	87.7926	55.3571	59.4249	38.6207	44.8387	No hit	52.648
NZ_CP015131.1	142858	Col156; IncFIB(AP001918); IncFII(29);	Klebsiella pneumoniae strain Kpn555 plasmid pKPN-7c3, complete sequence	Klebsiella pneumoniae	1	52.3737	97.731	74.2301	80.3571	59.0982	53.0395	47.04	36.9735	79.8701	41.2671	41.9697	52.0259	No hit	87.7926	55.3571	59.4249	38.6207	44.8387	No hit	52.648
NZ_CP030770.1	149680	Col156; IncFIB(AP001918); IncFII(29); IncQ1delta;	Escherichia coli strain 2017C-4173W12 plasmid p2017C-4173W12, complete sequence	Escherichia coli	1	52.3737	97.731	74.2301	80.3571	59.0982	53.0395	47.04	36.9735	79.8701	41.2671	41.9697	52.0259	No hit	87.7926	55.3571	59.4249	38.6207	44.8387	No hit	52.648
CP024295.1	103995	IncFIB(AP001918); IncFII;	Escherichia coli strain 00-3279 plasmid unnamed2, complete sequence	Escherichia coli	0	53.6392	96.5964	73.2577	80.1948	59.7338	54.1997	47.5954	37.2771	80.8442	41.2671	42.4528	52.7731	No hit	87.7926	56.1667	60.066	38.7931	44.6774	No hit	52.648
NZ_CP016498.1	151033	Col156; IncFIB(AP001918); IncFII;	Escherichia coli strain UPEC 26-1 plasmid unnamed1, complete sequence	Escherichia coli	1	53.6392	96.5964	73.2577	80.1948	59.7338	54.1997	47.5954	37.2771	80.8442	41.2671	42.4528	52.7731	No hit	87.7926	56.1667	60.066	38.7931	44.6774	No hit	52.648
NZ_CP021289.1	147172	Col156; IncFIB(AP001918); IncFII;	Escherichia coli strain PA45B plasmid pPA45B, complete sequence	Escherichia coli	1	53.6392	96.5964	73.2577	80.1948	59.7338	54.1997	47.5954	37.2771	80.8442	41.2671	42.4528	52.7731	No hit	87.7926	56.1667	60.066	38.7931	44.6774	No hit	52.648
KU932028.1	80057	IncFII;	Escherichia coli plasmid pEC14III, complete sequence	Escherichia coli	1	54.9051	96.2723	71.6828	79.3831	59.5674	53.5885	47.5	38.2496	82.9545	41.4508	43.622	51.9328	No hit	89.1304	57.3333	60.8911	39.0706	45.9732	No hit	52.5559
CM007909.1	73943	IncFII(29);	Escherichia coli strain CH613_eco plasmid unnamed2, complete sequence, whole genome shotgun sequence	Escherichia coli	1	52.6799	95.9481	72.4919	79.3831	59.2593	52.9052	47.343	38.0655	80.8442	41.6235	42.7921	51.461	No hit	88.1271	57.3052	60.2236	39.1379	45.3226	No hit	52.5559
CP024133.1	190293	IncFIB(AP001918); IncFII; IncR;	Escherichia coli strain 14EC007 plasmid p14EC007b, complete sequence	Escherichia coli	1	52.6799	95.9481	72.4919	79.3831	59.2593	52.9052	47.343	38.0655	80.8442	41.6235	42.7921	51.461	No hit	88.1271	57.3052	60.2236	39.1379	45.3226	No hit	52.5559
NZ_CP027596.1	87855	IncFII(pRSB107);	Escherichia coli strain 2013C-3304 plasmid unnamed3, complete sequence	Escherichia coli	1	52.6799	95.7861	72.3301	79.2208	59.2593	52.9052	47.343	38.0655	80.8442	41.4508	42.6404	51.461	No hit	87.9599	57.3052	60.2236	38.9655	45.1613	No hit	52.5559
NZ_CP026579.1	100229	IncFIB(AP001918); IncFII;	Escherichia coli strain WCHEC005237 plasmid pRmtB1_005237, complete sequence	Escherichia coli	1	52.6799	95.624	72.3301	79.2208	59.2593	52.9052	47.343	38.0655	80.6818	41.4508	42.6404	51.461	No hit	87.7926	57.3052	60.2236	38.9655	45.1613	No hit	52.5559
NC_010409.1	151002	IncFIB(AP001918); IncFIC(FII);	Escherichia coli plasmid pVM01, complete sequence	Escherichia coli	1	53.8705	95.624	72.1683	79.3831	59.0982	52.7607	47.343	38.0655	80.8442	41.4508	42.6404	51.461	No hit	87.9599	57.3052	60.0639	38.9655	45.1613	No hit	52.5559
NZ_CP010192.1	162720	IncFIB(AP001918); IncFII;	Escherichia coli strain M8 plasmid A, complete genome	Escherichia coli	1	52.6799	95.624	72.3301	79.0584	59.0982	52.9052	47.343	38.0655	80.6818	41.4508	42.5758	51.461	No hit	87.7926	57.3052	60.0639	38.7931	45.1613	No hit	52.5559
KU695535.1	70093	IncFII;	Escherichia coli plasmid pMEX01, complete sequence	Escherichia coli	1	52.0674	98.5413	72.4473	79.3831	59.1054	52.4465	46.8599	37.7535	81.8182	41.4384	42.0091	51.2987	No hit	87.7926	55.6818	59.9042	38.6207	44.8387	No hit	52.5559
NZ_CP012498.1	213847	IncFIB(AP001918); IncFII(pSE11);	Escherichia coli strain 06-00048 plasmid pCFSAN004178P_02, complete sequence	Escherichia coli	1	52.5	92.7869	67.2131	78.4281	60.2649	53.0516	46.6775	38.8013	80.3005	42.3143	42.1779	51.2605	No hit	87.6254	56.1576	61.0475	38.9655	44.1368	No hit	52.5316
NC_019037.1	82676	IncFII;	Escherichia coli plasmid pChi7122-2, complete sequence	Escherichia coli	1	53.481	97.893	71.799	79.0584	59.7338	53.7242	46.932	38.8979	82.4675	41.6096	42.7673	51.9328	No hit	87.4582	56.3333	60.066	38.9655	45.9732	No hit	52.4922
NZ_CP009579.1	141804	IncFIB(AP001918); IncQ1delta;	Escherichia coli FAP1 plasmid unnamed 1, complete sequence	Escherichia coli	1	53.5988	99.5138	72.7715	79.5455	59.2593	52.8875	46.88	38.0655	81.6558	41.4384	42.5758	51.6234	No hit	87.7926	55.8442	59.5847	38.9655	45.4839	No hit	52.4922
NZ_CP018958.1	53198	IncFII(pSE11);	Escherichia coli strain Ecol_422 plasmid pEC422_4, complete sequence	Escherichia coli	1	52.6799	98.8655	72.4473	79.5455	59.5813	53.0395	46.72	38.0655	81.9805	41.6096	42.4242	51.461	No hit	87.7926	55.8442	59.9042	38.7931	45.3226	No hit	52.4922
CP024652.2	107274	IncFII;	Escherichia coli strain BH100 substr. MG2014 plasmid pBH100-1, complete sequence	Escherichia coli	1	52.8331	99.5138	72.1232	79.3831	59.9034	53.0395	46.4	37.9095	81.0065	41.4384	42.0091	51.2156	No hit	87.4582	55.8442	59.9042	38.9655	45.1613	No hit	52.4922
NZ_CP025253.1	105801	IncFII;	Escherichia coli strain BH100 substr. MG2017 plasmid pBH100-1, complete sequence	Escherichia coli	1	52.8331	99.5138	72.1232	79.3831	59.9034	53.0395	46.4	37.9095	81.0065	41.4384	42.0091	51.2156	No hit	87.4582	55.8442	59.9042	38.9655	45.1613	No hit	52.4922
KX646543.1	111559	IncFII;	Shigella boydii strain 2246 plasmid p2246-CTXM, complete sequence	Shigella boydii	1	52.3737	99.8379	72.4473	79.0584	59.4203	52.8875	46.4	37.7535	81.1688	41.0959	42.1212	51.2156	No hit	87.291	55.5195	59.7444	38.6207	45	No hit	52.4922
NZ_CP021684.1	84929	IncFII;	Escherichia coli strain AR_0162 plasmid tig00008015, complete sequence	Escherichia coli	1	52.5268	99.8379	72.4473	79.0584	59.4203	52.8875	46.4	37.7535	81.1688	41.0959	42.0091	51.2156	No hit	87.291	55.5195	59.7444	38.6207	45	No hit	52.4922
CP024157.1	88736	IncFII;	Escherichia coli strain 14EC047 plasmid p14EC047b, complete sequence	Escherichia coli	1	52.5268	95.4619	72.6537	79.2208	59.0982	52.7523	47.504	38.6076	80.0325	41.4508	42.8788	52.2727	No hit	88.1271	58.2792	60.0639	38.7931	45.3226	No hit	52.3962
NZ_CP027469.1	62881	IncFII(pCoo);	Escherichia coli strain 2013C-4248 plasmid unnamed5	Escherichia coli	1	52.5268	96.2723	71.9611	79.2208	59.2593	52.7523	47.182	38.2215	80.8442	41.6096	42.4886	51.6234	No hit	87.291	56.8182	60.0639	38.9655	45	No hit	52.3962
NZ_CP012499.1	223952	IncFIB(AP001918); IncFII(pSE11);	Escherichia coli strain GB089 plasmid pCFSAN004181P, complete sequence	Escherichia coli	1	52.6562	94.1667	67.541	78.4281	59.9338	52.8951	46.8395	38.3886	80.3005	41.9795	42.4847	52.2689	No hit	87.6254	57.1429	60.7201	38.6207	44.4625	No hit	52.3734
NZ_CP012500.1	225292	IncFIB(AP001918); IncFII(pSE11);	Escherichia coli strain 09-00049 plasmid pCFSAN004180G, complete sequence	Escherichia coli	1	52.6562	94.1667	67.541	78.4281	59.9338	52.8951	46.8395	38.3886	80.3005	41.9795	42.4847	52.2689	No hit	87.6254	57.1429	60.7201	38.6207	44.4625	No hit	52.3734
LT174531.1	68999	IncFII(pSE11);	Shigella sonnei plasmid pEG430-2, strain EG0430	Shigella sonnei	1	52.3737	99.5138	72.2853	78.8961	59.5813	53.0395	46.24	38.0655	81.0065	41.4384	41.8569	50.974	No hit	86.9565	55.1948	59.9042	38.7931	44.8387	No hit	52.3292
CP024475.1	82833	IncFII(pSE11);	Shigella flexneri 7b strain 94-3007 plasmid unnamed2, complete sequence	Shigella flexneri	0	52.9412	97.0636	71.1256	79.2642	59.3137	53.6776	46.5378	38.7046	81.3022	41.7808	41.8569	52.9412	No hit	86.9565	55.719	60.2965	39.1379	44.7712	No hit	52.2342
LN624486.1	73047	IncFII(pSE11);	Shigella flexneri plasmid pKSR100, strain SF7955, complete sequence	Shigella flexneri	1	52.9412	97.0636	71.1256	79.2642	59.3137	53.6776	46.5378	38.7046	81.3022	41.7808	41.8569	52.9412	No hit	86.9565	55.719	60.2965	39.1379	44.7712	No hit	52.2342
CP014496.1	114223	Col156; IncFIB(AP001918); IncFII(29);	Escherichia coli strain SaT040 plasmid pSaT040, complete sequence	Escherichia coli	1	51.7298	95.986	71.2042	79.7178	58.885	52.2095	47.0085	36.3184	77.3124	39.7388	40.2866	52.0833	No hit	85.3097	56.6667	59.4128	37.0301	43.4856	No hit	51.7647
NZ_CP015160.1	212180	Col156; IncFIB(AP001918); IncFII; IncFII(29);	Escherichia coli strain Eco889 plasmid pECO-fce, complete sequence	Escherichia coli	2	Multiple hits (52.3736600306)	Multiple hits (97.7309562399)	Multiple hits (74.2301458671)	Multiple hits (80.3571428571)	Multiple hits (59.0982286634)	Multiple hits (53.0395136778)	Multiple hits (47.04)	Multiple hits (36.9734789392)	Multiple hits (79.8701298701)	Multiple hits (41.2671232877)	Multiple hits (41.9696969697)	Multiple hits (52.0259319287)	No hit	Multiple hits (87.7926421405)	Multiple hits (55.3571428571)	Multiple hits (59.4249201278)	Multiple hits (38.6206896552)	Multiple hits (44.8387096774)	No hit	Multiple hits (52.6479750779)
KX023260.1	85126	IncFII(pHN7A8);	Escherichia coli plasmid pSCE516-3, complete sequence	Escherichia coli	0	54.4304	Multiple hits (96.1102106969)	71.3592	Multiple hits (79.0584415584)	Multiple hits (59.7337770383)	54.067	Multiple hits (47.5792988314)	38.4117	Multiple hits (82.6298701299)	Multiple hits (41.6234887737)	43.239	51.9328	No hit	Multiple hits (88.6287625418)	Multiple hits (57.5)	Multiple hits (60.8910891089)	39.1379	45.9732	No hit	53.0351
NZ_CP025329.1	286854	IncFIB(AP001918); IncFIC(FII); IncFII(pHN7A8);	Escherichia coli strain ExPEC XM plasmid unnamed	Escherichia coli	3	Multiple hits	72.6094	99.8342	Multiple hits	58.0227	Multiple hits	Multiple hits	Multiple hits	68.8013	40.3509	Multiple hits	47.3258	No hit	Multiple hits	45.3809	55.84	37.4126	50.8306	No hit	Multiple hits
CP024296.1	97297	IncFII(pCoo);	Escherichia coli strain 00-3279 plasmid unnamed3, complete sequence	Escherichia coli	0	56.2798	72.2853	97.3466	70.8469	59.129	52.5641	47.3244	36.5105	70.7718	40.9807	42.6966	47.395	No hit	69.4491	45.4243	56.6942	37.7391	50.8306	No hit	52.1807
CP006001.1	66341	IncFII(29);	Escherichia coli B7A plasmid pEB3, complete sequence	Escherichia coli	1	56.1905	72.1232	97.6783	70.684	59.129	52.5641	47.3244	36.5105	70.6076	40.5263	42.7877	47.395	No hit	69.4491	45.4243	56.6942	37.5874	50.6645	No hit	52.1807
NZ_CP023351.1	77345	IncFII(29); IncFII(pCoo);	Escherichia coli strain ETEC-2264 plasmid unnamed2, complete sequence	Escherichia coli	1	56.1905	72.1232	97.6783	70.684	59.129	52.5641	47.3244	36.5105	70.6076	40.5263	42.7877	47.395	No hit	69.4491	45.4243	56.6942	37.5874	50.6645	No hit	52.1807
NZ_CP024662.1	160351	IncFIB(AP001918); IncFII(29);	Escherichia coli strain 90-9269 plasmid unnamed1, complete sequence	Escherichia coli	1	56.1905	72.1232	97.6783	70.684	59.129	52.5641	47.3244	36.5105	70.6076	40.5263	42.7877	47.395	No hit	69.4491	45.4243	56.6942	37.5874	50.6645	No hit	52.1807
AY545598.5	184501	IncFIB(AP001918); IncFII;	Escherichia coli plasmid pAPEC-O2-ColV, complete sequence	Escherichia coli	1	54.6851	72.6537	98.8391	71.2195	58.1848	51.7665	47.4194	36.1669	69.1297	40.5263	41.9657	46.9055	No hit	68.4909	45.3809	54.8837	37.5874	50.6645	No hit	52.0767
KT845955.1	108837	IncFII(pSE11); IncR;	Escherichia coli strain EP28 plasmid pHNEP28_cfr, complete sequence	Escherichia coli	1	56.0317	72.2853	98.01	70.8469	58.9615	52.4038	47.4916	36.9181	70.7718	40.5263	42.7877	47.395	No hit	69.616	45.4243	56.5289	37.5874	50.8306	No hit	52.0249
KY865320.1	67077	IncFII(pCoo);	Escherichia coli strain SH21G plasmid pEC295cfr, complete sequence	Escherichia coli	1	56.0317	72.1232	97.8441	70.684	58.9615	52.4038	47.4916	36.9181	70.6076	40.3509	41.9657	47.395	No hit	69.4491	45.4243	56.5289	37.5874	50.6645	No hit	52.0249
AY214164.3	101375	IncFII(pRSB107);	Escherichia coli plasmid pAPEC-O2-R, complete sequence	Escherichia coli	1	54.6851	72.6094	99.5025	71.0098	58.3468	51.3057	47.4194	36.476	68.6371	40.3509	42.5897	47.3258	No hit	69.1152	45.3809	56	37.5874	51.1628	No hit	51.8692
NZ_CP011916.1	110961	IncFIB(AP001918); IncFII(pRSB107);	Escherichia coli strain PSUO2 plasmid pPSUO2, complete sequence	Escherichia coli	1	54.6851	72.6094	99.5025	71.0098	58.3468	51.3057	47.4194	36.476	68.6371	40.3509	42.5897	47.3258	No hit	69.1152	45.3809	56	37.5874	51.1628	No hit	51.8692
NZ_CP024975.1	86835	IncFII(29);	Escherichia coli strain CV839-15 plasmid pCV839-15-p1, complete sequence	Escherichia coli	1	54.5315	72.2853	99.3367	70.8469	57.8606	51.3057	47.5806	37.1473	68.4729	40.3509	42.5897	47.8896	No hit	69.2821	46.1912	55.52	37.4126	51.1628	No hit	51.8692
CP025626.1	144225	IncFIA; IncFII;	Escherichia coli strain SCEC020007 plasmid pNDM5_020007, complete sequence	Escherichia coli	1	54.5315	72.4473	99.3367	70.684	58.3468	51.3057	47.5806	36.6306	68.6371	40.5263	42.5897	47.3258	No hit	68.9482	45.3809	55.84	37.5874	50.9967	No hit	51.8692
KU043115.1	124378	IncFIA; IncFII;	Escherichia coli strain Y5 plasmid pECY55, complete sequence	Escherichia coli	1	54.5315	72.4473	99.3367	70.684	58.3468	51.3057	47.5806	36.6306	68.6371	40.5263	42.5897	47.3258	No hit	68.9482	45.3809	55.84	37.5874	50.9967	No hit	51.8692
NZ_CP011064.1	94712	IncFIA; IncFII;	Escherichia coli str. Sanji plasmid pSJ_94, complete sequence	Escherichia coli	1	54.5315	72.4473	99.3367	70.684	58.3468	51.3057	47.5806	36.6306	68.6371	40.5263	42.5897	47.3258	No hit	68.9482	45.3809	55.84	37.5874	50.9967	No hit	51.8692
NZ_CP019076.1	127772	IncFIA; IncFII;	Escherichia coli strain CRE1493 plasmid p1493-5, complete sequence	Escherichia coli	1	54.5315	72.4473	99.3367	70.684	58.3468	51.3057	47.5806	36.6306	68.6371	40.5263	42.5897	47.3258	No hit	68.9482	45.3809	55.84	37.5874	50.9967	No hit	51.8692
NZ_CP021737.1	117703	IncFIA; IncFII;	Escherichia coli strain AR_0150 plasmid tig00000255, complete sequence	Escherichia coli	1	54.5315	72.4473	99.3367	70.684	58.3468	51.3057	47.5806	36.6306	68.6371	40.5263	42.5897	47.3258	No hit	68.9482	45.3809	55.84	37.5874	50.9967	No hit	51.8692
NZ_CP023871.1	149485	IncFIA; IncFII;	Escherichia coli strain FDAARGOS_434 plasmid unnamed1, complete sequence	Escherichia coli	1	54.5315	72.4473	99.3367	70.684	58.3468	51.3057	47.5806	36.6306	68.6371	40.5263	42.5897	47.3258	No hit	68.9482	45.3809	55.84	37.5874	50.9967	No hit	51.8692
NZ_CP029113.1	114412	IncFIA; IncFII;	Escherichia coli strain AR435 plasmid unnamed1, complete sequence	Escherichia coli	1	54.5315	72.4473	99.3367	70.684	58.3468	51.3057	47.5806	36.6306	68.6371	40.5263	42.5897	47.3258	No hit	68.9482	45.3809	55.84	37.5874	50.9967	No hit	51.8692
NZ_CP017726.1	58302	IncFII(pCoo);	Salmonella enterica subsp. enterica serovar Stanleyville str. CFSAN000624 strain SARB61 plasmid pSARB26_03, complete sequence	Salmonella enterica	1	54.5315	72.4473	99.3367	70.8469	58.1848	51.3057	47.2581	36.2364	68.6371	40.5263	42.5897	47.3258	No hit	68.9482	45.3809	55.84	37.5874	50.9967	No hit	51.8692
CP024258.1	96607	IncFIB(AP001918); IncFII(pCoo);	Escherichia coli O25:H16 strain F5505-C1 plasmid unnamed1, complete sequence	Escherichia coli	0	56.1208	72.2853	97.5124	71.0098	58.9615	52.4038	47.3244	36.6721	70.7718	40.8056	43.1118	47.395	No hit	69.616	45.4243	56.5289	37.4126	50.9967	No hit	51.8692
CM007715.1	67502	IncFIA; IncFIC(FII);	Escherichia coli strain LS5218 plasmid pfertility_factor, complete sequence, whole genome shotgun sequence	Escherichia coli	1	54.6851	72.6094	100	70.8469	58.0227	51.3057	47.4194	36.476	68.8013	40.3509	42.4337	47.3258	No hit	69.1152	45.3809	55.84	37.4126	50.9967	No hit	51.8692
CM007847.1	67493	IncFIA; IncFIC(FII);	Escherichia coli strain ATCC 10798 plasmid pATCC10798_F, complete sequence, whole genome shotgun sequence	Escherichia coli	1	54.6851	72.6094	100	70.8469	58.0227	51.3057	47.4194	36.476	68.8013	40.3509	42.4337	47.3258	No hit	69.1152	45.3809	55.84	37.4126	50.9967	No hit	51.8692
NC_002483.1	99159	IncFIA; IncFIB(AP001918); IncFIC(FII);	Escherichia coli K-12 plasmid F DNA, complete sequence	Escherichia coli	1	54.6851	72.6094	100	70.8469	58.0227	51.3057	47.4194	36.476	68.8013	40.3509	42.4337	47.3258	No hit	69.1152	45.3809	55.84	37.4126	50.9967	No hit	51.8692
NZ_CP011496.1	67545	IncFIA; IncFIC(FII);	Escherichia coli strain NCM3722 plasmid F, complete sequence	Escherichia coli	1	54.6851	72.6094	100	70.8469	58.0227	51.3057	47.4194	36.476	68.8013	40.3509	42.4337	47.3258	No hit	69.1152	45.3809	55.84	37.4126	50.9967	No hit	51.8692
NZ_CP014271.1	232954	IncFIA; IncFIB(AP001918); IncFIC(FII);	Escherichia coli K-12 strain DHB4 plasmid F128-(DHB4), complete sequence	Escherichia coli	1	54.6851	72.6094	100	70.8469	58.0227	51.3057	47.4194	36.476	68.8013	40.3509	42.4337	47.3258	No hit	69.1152	45.3809	55.84	37.4126	50.9967	No hit	51.8692
NZ_CP014273.1	213924	IncFIA; IncFIB(AP001918); IncFIC(FII);	Escherichia coli K-12 strain C3026 plasmid F128-(C3026), complete sequence	Escherichia coli	1	54.6851	72.6094	100	70.8469	58.0227	51.3057	47.4194	36.476	68.8013	40.3509	42.4337	47.3258	No hit	69.1152	45.3809	55.84	37.4126	50.9967	No hit	51.8692
NZ_CP027256.1	103336	IncFIA; IncFIB(AP001918); IncFIC(FII);	Escherichia coli strain EC11 plasmid unnamed1, complete sequence	Escherichia coli	1	54.6851	72.6094	100	70.8469	58.0227	51.3057	47.4194	36.476	68.8013	40.3509	42.4337	47.3258	No hit	69.1152	45.3809	55.84	37.4126	50.9967	No hit	51.8692
NZ_CP019001.1	272202	IncA/C2; IncFIA; IncFII;	Escherichia coli strain Ecol_AZ155 plasmid pECAZ155_KPC, complete sequence	Escherichia coli	2	54.5315	72.4473	99.8342	70.684	57.8606	51.3057	47.4194	36.6306	68.6371	40.3509	42.4337	47.3258	No hit	68.9482	45.3809	55.68	37.4126	50.9967	No hit	51.8692
KU355873.1	141534	IncFIA; IncFIB(AP001918); IncFII(pCoo);	Escherichia coli strain FAM22871 plasmid pFAM22871_1, complete sequence	Escherichia coli	0	54.5315	72.4473	99.8342	70.684	57.8606	51.3057	47.4194	36.6306	68.6371	40.3509	42.4337	47.3258	No hit	68.9482	45.3809	55.68	37.4126	50.9967	No hit	51.8692
CP009231.1	155456	IncFIA; IncFIB(AP001918); IncFII;	Escherichia coli strain CA14 plasmid pCA14, complete sequence	Escherichia coli	1	54.5315	72.4473	99.8342	70.684	57.8606	51.3057	47.4194	36.6306	68.6371	40.3509	42.4337	47.3258	No hit	68.9482	45.3809	55.68	37.4126	50.9967	No hit	51.8692
CP009232.1	172280	IncFIA; IncFIB(AP001918); IncFII;	Escherichia coli strain CA28 plasmid pCA28, complete sequence	Escherichia coli	1	54.5315	72.4473	99.8342	70.684	57.8606	51.3057	47.4194	36.6306	68.6371	40.3509	42.4337	47.3258	No hit	68.9482	45.3809	55.68	37.4126	50.9967	No hit	51.8692
CP012197.1	185134	Col156; IncFIA; IncFIB(AP001918); IncFII; IncFII(pSE11);	Escherichia coli strain ECwhn14 plasmid pECwhn14, complete sequence	Escherichia coli	1	54.5315	72.4473	99.8342	70.684	57.8606	51.3057	47.4194	36.6306	68.6371	40.3509	42.4337	47.3258	No hit	68.9482	45.3809	55.68	37.4126	50.9967	No hit	51.8692
CP017221.1	147225	IncFIA; IncFIB(AP001918); IncFII(pCoo);	Escherichia coli strain FAM21845 plasmid pFAM21845_1, complete sequence	Escherichia coli	1	54.5315	72.4473	99.8342	70.684	57.8606	51.3057	47.4194	36.6306	68.6371	40.3509	42.4337	47.3258	No hit	68.9482	45.3809	55.68	37.4126	50.9967	No hit	51.8692
CP024852.1	167974	IncFIB(AP001918); IncFII; IncQ1delta;	Escherichia coli strain AR_0006 plasmid tig00000164, complete sequence	Escherichia coli	1	54.5315	72.4473	99.8342	70.684	57.8606	51.3057	47.4194	36.6306	68.6371	40.3509	42.4337	47.3258	No hit	68.9482	45.3809	55.68	37.4126	50.9967	No hit	51.8692
CP024856.1	181436	Col156; IncFIA; IncFIB(AP001918); IncFII;	Escherichia coli strain AR_0011 plasmid tig00001011_pilon, complete sequence	Escherichia coli	1	54.5315	72.4473	99.8342	70.684	57.8606	51.3057	47.4194	36.6306	68.6371	40.3509	42.4337	47.3258	No hit	68.9482	45.3809	55.68	37.4126	50.9967	No hit	51.8692
CP024860.1	172588	IncFIA; IncFIB(AP001918); IncFII;	Escherichia coli strain AR_0014 plasmid unitig_1_pilon, complete sequence	Escherichia coli	1	54.5315	72.4473	99.8342	70.684	57.8606	51.3057	47.4194	36.6306	68.6371	40.3509	42.4337	47.3258	No hit	68.9482	45.3809	55.68	37.4126	50.9967	No hit	51.8692
FQ482074.1	165657	IncFIB(AP001918); IncFII; IncQ1delta;	Escherichia coli str. O102-ST405 plasmid pETN48, complete sequence	Escherichia coli	1	54.5315	72.4473	99.8342	70.684	57.8606	51.3057	47.4194	36.6306	68.6371	40.3509	42.4337	47.3258	No hit	68.9482	45.3809	55.68	37.4126	50.9967	No hit	51.8692
KP789020.1	138692	IncFIA; IncFIB(AP001918); IncFII;	Escherichia coli strain WCHEC13-8 plasmid pCTXM15, complete sequence	Escherichia coli	1	54.5315	72.4473	99.8342	70.684	57.8606	51.3057	47.4194	36.6306	68.6371	40.3509	42.4337	47.3258	No hit	68.9482	45.3809	55.68	37.4126	50.9967	No hit	51.8692
LN850163.1	167198	IncFIA; IncFIB(AP001918); IncFII; IncFII(pAMA1167-NDM-5);	Escherichia coli plasmid pI1-34TF, strain I1-34	Escherichia coli	1	54.5315	72.4473	99.8342	70.684	57.8606	51.3057	47.4194	36.6306	68.6371	40.3509	42.4337	47.3258	No hit	68.9482	45.3809	55.68	37.4126	50.9967	No hit	51.8692
LO017736.1	124392	IncFIA; IncFIB(AP001918); IncFII;	Escherichia coli str. 473 plasmid pRCS52, complete genome	Escherichia coli	1	54.5315	72.4473	99.8342	70.684	57.8606	51.3057	47.4194	36.6306	68.6371	40.3509	42.4337	47.3258	No hit	68.9482	45.3809	55.68	37.4126	50.9967	No hit	51.8692
LO017737.1	175264	Col156; IncFIA; IncFIB(AP001918); IncFII;	Escherichia coli str. 3249 plasmid RCS105_pI, complete genome	Escherichia coli	1	54.5315	72.4473	99.8342	70.684	57.8606	51.3057	47.4194	36.6306	68.6371	40.3509	42.4337	47.3258	No hit	68.9482	45.3809	55.68	37.4126	50.9967	No hit	51.8692
LO017738.1	143225	IncFIA; IncFIB(AP001918); IncFII;	Escherichia coli str. 690 plasmid pRCS57, complete genome	Escherichia coli	1	54.5315	72.4473	99.8342	70.684	57.8606	51.3057	47.4194	36.6306	68.6371	40.3509	42.4337	47.3258	No hit	68.9482	45.3809	55.68	37.4126	50.9967	No hit	51.8692
NC_019117.1	117278	IncFIA; IncFIB(AP001918); IncFII(pCoo);	Salmonella enterica subsp. enterica serovar Heidelberg plasmid pSH696_117, complete sequence	Salmonella enterica	1	54.5315	72.4473	99.8342	70.684	57.8606	51.3057	47.4194	36.6306	68.6371	40.3509	42.4337	47.3258	No hit	68.9482	45.3809	55.68	37.4126	50.9967	No hit	51.8692
NC_019122.1	120524	IncFIA; IncFIB(AP001918); IncFII(pCoo);	Salmonella enterica subsp. enterica serovar Heidelberg plasmid pSH163_120, complete sequence	Salmonella enterica	1	54.5315	72.4473	99.8342	70.684	57.8606	51.3057	47.4194	36.6306	68.6371	40.3509	42.4337	47.3258	No hit	68.9482	45.3809	55.68	37.4126	50.9967	No hit	51.8692
NZ_CP009167.1	108501	IncFIA; IncFIB(AP001918); IncFII(pCoo);	Escherichia coli 1303 plasmid p1303_109, complete sequence	Escherichia coli	1	54.5315	72.4473	99.8342	70.684	57.8606	51.3057	47.4194	36.6306	68.6371	40.3509	42.4337	47.3258	No hit	68.9482	45.3809	55.68	37.4126	50.9967	No hit	51.8692
NZ_CP010372.1	151583	IncFIA; IncFIB(AP001918); IncFII;	Escherichia coli strain 6409 plasmid p6409-151.583kb, complete sequence	Escherichia coli	1	54.5315	72.4473	99.8342	70.684	57.8606	51.3057	47.4194	36.6306	68.6371	40.3509	42.4337	47.3258	No hit	68.9482	45.3809	55.68	37.4126	50.9967	No hit	51.8692
NZ_CP013027.1	174564	IncFIB(AP001918); IncFII(pCoo);	Escherichia coli strain 2009C-3133 plasmid unnamed3, complete sequence	Escherichia coli	1	54.5315	72.4473	99.8342	70.684	57.8606	51.3057	47.4194	36.6306	68.6371	40.3509	42.4337	47.3258	No hit	68.9482	45.3809	55.68	37.4126	50.9967	No hit	51.8692
NZ_CP018990.1	150994	IncFIA; IncFIB(AP001918); IncFII;	Escherichia coli strain Ecol_AZ146 plasmid pECAZ146_1, complete sequence	Escherichia coli	1	54.5315	72.4473	99.8342	70.684	57.8606	51.3057	47.4194	36.6306	68.6371	40.3509	42.4337	47.3258	No hit	68.9482	45.3809	55.68	37.4126	50.9967	No hit	51.8692
NZ_CP021733.1	114267	IncFIA; IncFIB(AP001918); IncFII;	Escherichia coli strain AR_0114 plasmid unitig_1, complete sequence	Escherichia coli	1	54.5315	72.4473	99.8342	70.684	57.8606	51.3057	47.4194	36.6306	68.6371	40.3509	42.4337	47.3258	No hit	68.9482	45.3809	55.68	37.4126	50.9967	No hit	51.8692
NZ_CP021880.1	169449	IncFIA; IncFIB(AP001918); IncFII;	Escherichia coli strain AR_0137 plasmid tig00001069_pilon, complete sequence	Escherichia coli	1	54.5315	72.4473	99.8342	70.684	57.8606	51.3057	47.4194	36.6306	68.6371	40.3509	42.4337	47.3258	No hit	68.9482	45.3809	55.68	37.4126	50.9967	No hit	51.8692
NZ_CP022227.1	150823	IncFIA; IncFIB(AP001918); IncFII;	Escherichia coli strain WCHEC96200 plasmid pOXA1_WCHEC96200, complete sequence	Escherichia coli	1	54.5315	72.4473	99.8342	70.684	57.8606	51.3057	47.4194	36.6306	68.6371	40.3509	42.4337	47.3258	No hit	68.9482	45.3809	55.68	37.4126	50.9967	No hit	51.8692
NZ_CP023354.1	62312	IncFII;	Escherichia coli strain 746 plasmid p62, complete sequence	Escherichia coli	1	54.5315	72.4473	99.8342	70.684	57.8606	51.3057	47.4194	36.6306	68.6371	40.3509	42.4337	47.3258	No hit	68.9482	45.3809	55.68	37.4126	50.9967	No hit	51.8692
NZ_CP023372.1	109207	IncFIA; IncFIB(AP001918); IncFII;	Escherichia coli strain 1283 plasmid p109, complete sequence	Escherichia coli	1	54.5315	72.4473	99.8342	70.684	57.8606	51.3057	47.4194	36.6306	68.6371	40.3509	42.4337	47.3258	No hit	68.9482	45.3809	55.68	37.4126	50.9967	No hit	51.8692
NZ_CP026754.1	90045	IncFIA(HI1); IncFII(29);	Escherichia coli strain AR_0077 plasmid tig00000042_pilon, complete sequence	Escherichia coli	1	54.5315	72.4473	99.8342	70.684	57.8606	51.3057	47.4194	36.6306	68.6371	40.3509	42.4337	47.3258	No hit	68.9482	45.3809	55.68	37.4126	50.9967	No hit	51.8692
NZ_CP027130.1	170292	IncFIA; IncFIB(AP001918); IncFII;	Escherichia coli strain AR_0372 plasmid unnamed1, complete sequence	Escherichia coli	1	54.5315	72.4473	99.8342	70.684	57.8606	51.3057	47.4194	36.6306	68.6371	40.3509	42.4337	47.3258	No hit	68.9482	45.3809	55.68	37.4126	50.9967	No hit	51.8692
NZ_CP027703.1	173882	IncFIA; IncFIB(AP001918); IncFII;	Escherichia coli strain 675SK2 plasmid p675SK2_B, complete sequence	Escherichia coli	1	54.5315	72.4473	99.8342	70.684	57.8606	51.3057	47.4194	36.6306	68.6371	40.3509	42.4337	47.3258	No hit	68.9482	45.3809	55.68	37.4126	50.9967	No hit	51.8692
NZ_CP028587.1	150853	IncFIA; IncFIB(AP001918); IncFII;	Escherichia coli strain WCHEC4533 plasmid pCTXM15_000533, complete sequence	Escherichia coli	1	54.5315	72.4473	99.8342	70.684	57.8606	51.3057	47.4194	36.6306	68.6371	40.3509	42.4337	47.3258	No hit	68.9482	45.3809	55.68	37.4126	50.9967	No hit	51.8692
AP017611.1	168972	IncFIB(AP001918); IncFII; IncX1;	Escherichia coli plasmid pMRY16-002_1 DNA, complete genome, strain: 20Ec-P-124	Escherichia coli	1	54.5315	72.4473	99.6683	70.684	57.8606	51.3057	47.4194	36.6306	68.6371	40.3509	42.4337	47.3258	No hit	68.9482	45.3809	55.68	37.2378	50.9967	No hit	51.8692
DQ381420.1	174241	IncFIB(AP001918); IncFIC(FII);	Escherichia coli APEC O1 plasmid pAPEC-O1-ColBM, complete sequence	Escherichia coli	1	54.5315	72.4473	99.6683	70.684	57.8606	51.3057	47.4194	36.6306	68.6371	40.3509	42.4337	47.3258	No hit	68.9482	45.3809	55.68	37.2378	50.9967	No hit	51.8692
KU932025.1	143590	IncFIB(AP001918); IncFII; IncQ1delta;	Escherichia coli plasmid pEC14I, complete sequence	Escherichia coli	1	54.5315	72.4473	99.6683	70.684	57.8606	51.3057	47.4194	36.6306	68.6371	40.3509	42.4337	47.3258	No hit	68.9482	45.3809	55.68	37.2378	50.9967	No hit	51.8692
NC_004998.1	125491	IncFIB(AP001918); IncFII;	Escherichia coli plasmid p1658/97, complete sequence	Escherichia coli	1	54.5315	72.4473	99.6683	70.684	57.8606	51.3057	47.4194	36.6306	68.6371	40.3509	42.4337	47.3258	No hit	68.9482	45.3809	55.68	37.2378	50.9967	No hit	51.8692
NC_024956.1	94587	IncFII;	Escherichia coli strain K-12 plasmid pDM0133, complete sequence	Escherichia coli	1	54.5315	72.4473	99.6683	70.684	57.8606	51.3057	47.4194	36.6306	68.6371	40.3509	42.4337	47.3258	No hit	68.9482	45.3809	55.68	37.2378	50.9967	No hit	51.8692
NC_025139.1	144925	IncFIB(AP001918); IncFII;	Escherichia coli plasmid pH2291-144, complete sequence	Escherichia coli	1	54.5315	72.4473	99.6683	70.684	57.8606	51.3057	47.4194	36.6306	68.6371	40.3509	42.4337	47.3258	No hit	68.9482	45.3809	55.68	37.2378	50.9967	No hit	51.8692
NC_025175.1	166594	IncFIB(AP001918); IncFII; IncQ1delta;	Escherichia coli plasmid pH2332-166, complete sequence	Escherichia coli	1	54.5315	72.4473	99.6683	70.684	57.8606	51.3057	47.4194	36.6306	68.6371	40.3509	42.4337	47.3258	No hit	68.9482	45.3809	55.68	37.2378	50.9967	No hit	51.8692
NZ_CP010158.1	128612	IncFIB(AP001918); IncFII;	Escherichia coli strain D10 plasmid A, complete genome	Escherichia coli	1	54.5315	72.4473	99.6683	70.684	57.8606	51.3057	47.4194	36.6306	68.6371	40.3509	42.4337	47.3258	No hit	68.9482	45.3809	55.68	37.2378	50.9967	No hit	51.8692
NZ_CP019007.1	128248	IncFIB(AP001918); IncFII;	Escherichia coli strain Ecol_AZ159 plasmid pECAZ159_1, complete sequence	Escherichia coli	1	54.5315	72.4473	99.6683	70.684	57.8606	51.3057	47.4194	36.6306	68.6371	40.3509	42.4337	47.3258	No hit	68.9482	45.3809	55.68	37.2378	50.9967	No hit	51.8692
NZ_CP027357.1	131463	IncFIB(AP001918); IncFII;	Escherichia coli strain 2013C-4991 plasmid unnamed2	Escherichia coli	1	54.5315	72.4473	99.6683	70.684	57.8606	51.3057	47.4194	36.6306	68.6371	40.3509	42.4337	47.3258	No hit	68.9482	45.3809	55.68	37.2378	50.9967	No hit	51.8692
NZ_CP029744.1	117192	IncFIB(AP001918); IncFII;	Escherichia coli strain AR_0085 plasmid unnamed3, complete sequence	Escherichia coli	1	54.5315	72.4473	99.6683	70.684	57.8606	51.3057	47.4194	36.6306	68.6371	40.3509	42.4337	47.3258	No hit	68.9482	45.3809	55.68	37.2378	50.9967	No hit	51.8692
NZ_CP027448.1	170848	IncFIB(AP001918); IncFIC(FII);	Escherichia coli strain 2014C-3075 plasmid unnamed, complete sequence	Escherichia coli	1	54.6851	72.2853	99.5025	70.5212	58.0227	51.3057	47.2581	36.3215	68.4729	40.3509	42.4337	47.1637	No hit	68.7813	45.3809	55.84	37.4126	50.8306	No hit	51.8692
CP024816.1	176274	IncFIA; IncFIB(AP001918); IncFII; IncFII(pCoo);	Escherichia coli strain CREC-629 plasmid pCREC-629_1, complete sequence	Escherichia coli	1	54.5315	72.4473	99.6683	70.684	58.0227	51.3057	47.5806	36.6306	68.6371	40.3509	42.4337	47.3258	No hit	68.9482	45.3809	55.68	37.4126	50.8306	No hit	51.8692
CP024831.1	216181	IncFIA; IncFIB(AP001918); IncFII; IncFII(pCoo);	Escherichia coli strain CREC-532 plasmid pCREC-532_1, complete sequence	Escherichia coli	1	54.5315	72.4473	99.6683	70.684	58.0227	51.3057	47.5806	36.6306	68.6371	40.3509	42.4337	47.3258	No hit	68.9482	45.3809	55.68	37.4126	50.8306	No hit	51.8692
KP453775.1	267645	IncFIA; IncFII; IncFII(pCoo); IncY;	Klebsiella pneumoniae strain ST11 plasmid pKP12226, complete sequence	Klebsiella pneumoniae	1	54.5315	72.4473	99.6683	70.684	58.0227	51.3057	47.5806	36.6306	68.6371	40.3509	42.4337	47.3258	No hit	68.9482	45.3809	55.68	37.4126	50.8306	No hit	51.8692
NC_010558.1	168113	IncFIA; IncFIB(AP001918); IncFII; IncFII(pCoo);	Escherichia coli plasmid pIP1206, complete sequence	Escherichia coli	1	54.5315	72.4473	99.6683	70.684	58.0227	51.3057	47.5806	36.6306	68.6371	40.3509	42.4337	47.3258	No hit	68.9482	45.3809	55.68	37.4126	50.8306	No hit	51.8692
NZ_CP021204.1	92438	IncFIA; IncFIB(AP001918); IncFII;	Escherichia coli strain Z1002 plasmid p1002-4, complete sequence	Escherichia coli	1	54.5315	72.4473	99.6683	70.684	58.0227	51.3057	47.5806	36.6306	68.6371	40.3509	42.4337	47.3258	No hit	68.9482	45.3809	55.68	37.4126	50.8306	No hit	51.8692
NZ_CP023378.1	123289	IncFIA; IncFIB(AP001918); IncFII; IncQ1delta;	Escherichia coli strain 127 plasmid p123, complete sequence	Escherichia coli	1	54.5315	72.4473	99.6683	70.684	58.0227	51.3057	47.5806	36.6306	68.6371	40.3509	42.4337	47.3258	No hit	68.9482	45.3809	55.68	37.4126	50.8306	No hit	51.8692
NZ_CP025708.1	184098	IncFIA; IncFIB(AP001918); IncFII; IncFII(pCoo);	Escherichia coli strain YDC107 plasmid pYDC107_184, complete sequence	Escherichia coli	1	54.5315	72.4473	99.6683	70.684	58.0227	51.3057	47.5806	36.6306	68.6371	40.3509	42.4337	47.3258	No hit	68.9482	45.3809	55.68	37.4126	50.8306	No hit	51.8692
NZ_CP028193.1	52918	IncFII(pSE11);	Escherichia coli strain CFSAN018748 plasmid pGMI14-004_2, complete sequence	Escherichia coli	1	54.5315	72.4473	99.5025	70.8674	57.767	51.3057	47.4194	36.7508	68.6371	40.3509	42.4337	47.3258	No hit	68.7086	45.2188	55.68	37.4126	50.8306	No hit	51.8692
KY749247.1	97566	IncFII;	Salmonella enterica subsp. enterica serovar Paratyphi B plasmid R1, complete sequence	Salmonella enterica	0	54.6851	72.9335	98.3416	70.8469	58.3468	51.3057	46.6129	36.0809	69.2939	40.1754	42.4337	46.6775	No hit	69.4491	44.8947	56	37.0629	50.8306	No hit	51.8692
NC_014384.1	118525	IncFIA; IncFII;	Escherichia coli plasmid pEC_L8, complete sequence	Escherichia coli	1	54.6851	72.9335	98.3416	70.8469	58.3468	51.3057	46.6129	36.0809	69.2939	40.1754	42.4337	46.6775	No hit	69.4491	44.8947	56	37.0629	50.8306	No hit	51.8692
NZ_CP010138.1	83922	IncFII;	Escherichia coli strain D2 plasmid A, complete genome	Escherichia coli	1	54.6851	72.9335	98.3416	70.8469	58.3468	51.3057	46.6129	36.0809	69.2939	40.1754	42.4337	46.6775	No hit	69.4491	44.8947	56	37.0629	50.8306	No hit	51.8692
NZ_CP011493.1	140232	IncFIA; IncFIB(AP001918); IncFII;	Escherichia coli EC302/04 plasmid pEC302/04, complete sequence	Escherichia coli	1	54.6851	72.9335	98.3416	70.8469	58.3468	51.3057	46.6129	36.0809	69.2939	40.1754	42.4337	46.6775	No hit	69.4491	44.8947	56	37.0629	50.8306	No hit	51.8692
NZ_CP013832.1	145221	IncFIA; IncFIB(AP001918); IncFII;	Escherichia coli strain CD306 plasmid pCD306, complete sequence	Escherichia coli	1	54.6851	72.9335	98.3416	70.8469	58.3468	51.3057	46.6129	36.0809	69.2939	40.1754	42.4337	46.6775	No hit	69.4491	44.8947	56	37.0629	50.8306	No hit	51.8692
CP024249.1	167230	IncFIB(AP001918); IncFII(29);	Escherichia coli O182:H21 strain D181 plasmid unnamed1, complete sequence	Escherichia coli	0	54.5315	73.2577	98.8391	70.8469	58.1848	51.1521	46.7742	36.0809	69.4581	40.3509	42.2777	46.8395	No hit	69.4491	44.8947	55.84	37.4126	50.6645	No hit	51.8692
NZ_CP029104.1	76919	IncFII;	Escherichia coli strain AR437 plasmid unnamed2, complete sequence	Escherichia coli	1	55.9618	71.799	97.3466	70.3583	58.794	52.2436	46.99	36.5105	70.2791	40.1754	41.8097	47.0588	No hit	69.1152	45.0915	56.3636	37.4126	50.3322	No hit	51.8692
CP019190.1	186451	IncFII(S);	Salmonella enterica subsp. enterica serovar Poona str. ATCC BAA-1673 plasmid pATCCBAA1673_01, complete sequence	Salmonella enterica	1	54.3779	72.9335	98.6733	71.7781	58.0227	51.4593	47.6575	35.4588	69.8697	40.9091	42.2777	46.7846	No hit	68.7708	44.8947	No hit	37.4126	51.495	No hit	51.7134
NZ_CP019561.1	148529	IncFII;	Escherichia coli strain 1031 plasmid unnamed, complete sequence	Escherichia coli	1	55.8214	72.4473	99.5025	70.684	58.1848	51.1521	47.6575	36.6306	68.8013	40.5263	42.7457	47.2403	No hit	69.1152	45.3809	55.84	37.5874	51.3289	No hit	51.7134
KU254579.1	68812	IncFII(29);	Escherichia coli strain YD786 plasmid pYD786-2, complete sequence	Escherichia coli	1	54.5315	72.7715	99.8342	71.0098	58.1848	51.1521	47.4194	36.476	68.9655	40.5263	42.5897	47.3258	No hit	69.2821	45.3809	55.84	37.5874	51.1628	No hit	51.7134
NC_014382.1	73801	IncFII;	Escherichia coli plasmid pEC_B24, complete sequence	Escherichia coli	1	54.5315	72.7715	99.8342	71.0098	58.1848	51.1521	47.4194	36.476	68.9655	40.5263	42.5897	47.3258	No hit	69.2821	45.3809	55.84	37.5874	51.1628	No hit	51.7134
AP018140.1	81783	IncFII(pHN7A8);	Escherichia coli plasmid pM110_FII DNA, complete genome, isolate: M110	Escherichia coli	1	54.5315	72.6094	99.6683	70.8469	58.1848	51.1521	47.5806	36.8339	68.8013	40.5263	42.5897	47.3258	No hit	69.2821	45.3809	55.84	37.5874	51.1628	No hit	51.7134
NC_023315.1	85507	IncFII;	Escherichia coli strain EQ011 plasmid pEQ011, complete sequence	Escherichia coli	1	54.5315	72.6094	99.6683	70.8469	58.1848	51.1521	47.5806	36.8339	68.8013	40.5263	42.5897	47.3258	No hit	69.2821	45.3809	55.84	37.5874	51.1628	No hit	51.7134
NZ_CP012928.1	62920	IncFII;	Salmonella enterica subsp. enterica serovar Heidelberg strain 12-4374 plasmid p12-4374_62, complete sequence	Salmonella enterica	1	54.5315	72.6094	99.6683	70.8469	58.1848	51.1521	47.5806	36.8339	68.8013	40.5263	42.5897	47.3258	No hit	69.2821	45.3809	55.84	37.5874	51.1628	No hit	51.7134
NZ_CP021843.1	78672	IncFII;	Escherichia coli strain EC974 plasmid pEC974-3, complete sequence	Escherichia coli	1	54.5315	72.6094	99.6683	70.8469	58.1848	51.1521	47.5806	36.8339	68.8013	40.5263	42.5897	47.3258	No hit	69.2821	45.3809	55.84	37.5874	51.1628	No hit	51.7134
NZ_CP021847.1	84091	IncFII;	Escherichia coli strain EC1515 plasmid pEC1515-3, complete sequence	Escherichia coli	1	54.5315	72.6094	99.6683	70.8469	58.1848	51.1521	47.5806	36.8339	68.8013	40.5263	42.5897	47.3258	No hit	69.2821	45.3809	55.84	37.5874	51.1628	No hit	51.7134
NC_017640.1	81475	IncFIB(AP001918);	Escherichia coli UMNK88 plasmid pUMNK88_Ent, complete sequence	Escherichia coli	1	54.5315	72.4473	99.5025	70.684	58.1848	51.1521	47.5806	36.8339	68.6371	40.5263	42.5897	47.0779	No hit	69.1152	45.3809	55.84	37.5874	51.1628	No hit	51.7134
CP024145.1	106478	IncFIB(AP001918); IncFIC(FII);	Escherichia coli strain 14EC029 plasmid p14EC029d, complete sequence	Escherichia coli	1	54.3779	72.6094	99.6683	70.8469	58.0227	51.1521	47.4194	36.6306	68.8013	40.5263	42.5897	47.3258	No hit	69.1152	45.3809	55.68	37.5874	51.1628	No hit	51.7134
NC_010719.1	225683	IncFII;	Escherichia coli 53638 plasmid p53638_226, complete sequence	Escherichia coli	1	54.3779	72.6094	99.6683	70.8469	58.0227	51.1521	47.4194	36.6306	68.8013	40.5263	42.5897	47.3258	No hit	69.1152	45.3809	55.68	37.5874	51.1628	No hit	51.7134
KR653209.1	351717	IncFII; IncHI2; IncHI2A;	Escherichia coli strain GDZ13 plasmid pGD0503Z13, complete sequence	Escherichia coli	2	54.5315	72.6094	99.5025	70.8469	58.1848	51.1521	47.4194	36.4353	68.8013	40.5263	42.5897	47.3258	No hit	69.2821	45.3809	55.84	37.5874	50.9967	No hit	51.7134
AP018139.1	90294	IncFII;	Escherichia coli plasmid pM109_FII DNA, complete genome, isolate: M109	Escherichia coli	1	54.5315	72.6094	99.5025	70.8469	58.1848	51.1521	47.4194	36.4353	68.8013	40.5263	42.5897	47.3258	No hit	69.2821	45.3809	55.84	37.5874	50.9967	No hit	51.7134
AP018147.1	102071	IncFII;	Escherichia coli plasmid pM217_FII DNA, complete genome, isolate: M217	Escherichia coli	1	54.5315	72.6094	99.5025	70.8469	58.1848	51.1521	47.4194	36.4353	68.8013	40.5263	42.5897	47.3258	No hit	69.2821	45.3809	55.84	37.5874	50.9967	No hit	51.7134
JQ364967.1	87021	IncFII;	Escherichia coli strain GUE plasmid pGUE-NDM, complete sequence	Escherichia coli	1	54.5315	72.6094	99.5025	70.8469	58.1848	51.1521	47.4194	36.4353	68.8013	40.5263	42.5897	47.3258	No hit	69.2821	45.3809	55.84	37.5874	50.9967	No hit	51.7134
KT002541.1	86015	IncFII;	Escherichia coli strain HeB7 plasmid pHeBE7, complete sequence	Escherichia coli	1	54.5315	72.6094	99.5025	70.8469	58.1848	51.1521	47.4194	36.4353	68.8013	40.5263	42.5897	47.3258	No hit	69.2821	45.3809	55.84	37.5874	50.9967	No hit	51.7134
KX246267.1	83435	IncFII;	Escherichia coli plasmid pHNHN21, complete sequence	Escherichia coli	1	54.5315	72.6094	99.5025	70.8469	58.1848	51.1521	47.4194	36.4353	68.8013	40.5263	42.5897	47.3258	No hit	69.2821	45.3809	55.84	37.5874	50.9967	No hit	51.7134
KY463220.1	104353	IncFII;	Escherichia coli plasmid pNDM5-IBAC, complete sequence	Escherichia coli	1	54.5315	72.6094	99.5025	70.8469	58.1848	51.1521	47.4194	36.4353	68.8013	40.5263	42.5897	47.3258	No hit	69.2821	45.3809	55.84	37.5874	50.9967	No hit	51.7134
NC_010488.1	130440	IncFIB(AP001918); IncFII;	Escherichia coli SMS-3-5 plasmid pSMS35_130, complete sequence	Escherichia coli	1	54.5315	72.6094	99.5025	70.8469	58.1848	51.1521	47.4194	36.4353	68.8013	40.5263	42.5897	47.3258	No hit	69.2821	45.3809	55.84	37.5874	50.9967	No hit	51.7134
NC_025106.1	87619	IncFII;	Escherichia coli strain NMI5428/11 plasmid pMC-NDM, complete sequence	Escherichia coli	1	54.5315	72.6094	99.5025	70.8469	58.1848	51.1521	47.4194	36.4353	68.8013	40.5263	42.5897	47.3258	No hit	69.2821	45.3809	55.84	37.5874	50.9967	No hit	51.7134
NZ_CP010232.1	155425	IncFIB(AP001918); IncFII;	Escherichia coli strain S30 plasmid A, complete sequence	Escherichia coli	1	54.5315	72.6094	99.5025	70.8469	58.1848	51.1521	47.4194	36.4353	68.8013	40.5263	42.5897	47.3258	No hit	69.2821	45.3809	55.84	37.5874	50.9967	No hit	51.7134
NZ_CP026201.1	100989	IncFII;	Escherichia coli strain ECONIH6 plasmid pNDM-d2e9, complete sequence	Escherichia coli	1	54.5315	72.6094	99.5025	70.8469	58.1848	51.1521	47.4194	36.4353	68.8013	40.5263	42.5897	47.3258	No hit	69.2821	45.3809	55.84	37.5874	50.9967	No hit	51.7134
NZ_CP029243.1	146268	IncFIB(AP001918); IncFII;	Escherichia coli strain ECCRA-119 plasmid pTB201, complete sequence	Escherichia coli	1	54.5315	72.6094	99.5025	70.8469	58.1848	51.1521	47.4194	36.4353	68.8013	40.5263	42.5897	47.3258	No hit	69.2821	45.3809	55.84	37.5874	50.9967	No hit	51.7134
LT838203.1	60622	IncFII(pCoo);	Escherichia coli isolate WI2 isolate genome assembly, plasmid: pWI2-incFII	Escherichia coli	0	54.3779	72.2853	99.1708	70.5212	58.1848	50.9985	47.4194	36.4353	68.4729	40.5263	42.5897	47.0779	No hit	68.9482	45.3809	55.84	37.5874	50.9967	No hit	51.7134
KY416992.1	114916	IncFII(pCoo);	Escherichia coli strain FAM21805 plasmid, complete sequence	Escherichia coli	1	55.2426	72.6094	99.5025	71.0098	58.0227	51.1592	47.2581	35.9447	68.9655	40.5263	42.5897	47.3258	No hit	69.2821	45.3809	55.68	37.5874	50.9967	No hit	51.7134
NZ_CP013026.1	63800	IncFII(pCoo);	Escherichia coli strain 2009C-3133 plasmid unnamed2, complete sequence	Escherichia coli	1	55.2426	72.6094	99.5025	71.0098	58.0227	51.1592	47.2581	35.9447	68.9655	40.5263	42.5897	47.3258	No hit	69.2821	45.3809	55.68	37.5874	50.9967	No hit	51.7134
CP024287.1	124142	IncFII;	Escherichia albertii strain 2014C-4356 plasmid unnamed5, complete sequence	Escherichia albertii	0	54.3779	72.6094	99.5025	70.8469	58.0227	51.1521	47.2581	36.2364	68.8013	40.5263	42.5897	47.3258	No hit	69.1152	45.3809	55.68	37.5874	50.9967	No hit	51.7134
NZ_CP012683.1	112639	IncFIB(AP001918); IncFIC(FII);	Salmonella enterica subsp. enterica serovar Typhimurium strain 33676 plasmid p33673_IncF, complete sequence	Salmonella enterica	1	54.3779	72.6094	99.5025	70.8469	58.0227	51.1521	47.2581	36.2364	68.8013	40.5263	42.5897	47.3258	No hit	69.1152	45.3809	55.68	37.5874	50.9967	No hit	51.7134
NZ_CP015914.1	129035	IncFIB(AP001918); IncFIC(FII);	Escherichia coli strain 210205630 plasmid pSLy2, complete sequence	Escherichia coli	1	54.3779	72.6094	99.5025	70.8469	58.0227	51.1521	47.2581	36.2364	68.8013	40.5263	42.5897	47.3258	No hit	69.1152	45.3809	55.68	37.5874	50.9967	No hit	51.7134
NZ_CP023367.1	111523	IncFIB(AP001918); IncFII;	Escherichia coli strain 1428 plasmid p111, complete sequence	Escherichia coli	1	54.3779	72.4473	99.5025	70.684	58.0227	51.1521	47.2581	36.6306	68.6371	40.3509	42.4337	47.1637	No hit	68.9482	45.2188	55.68	37.4126	50.9967	No hit	51.7134
KT754160.1	129841	IncFIA; IncFIB(pB171); IncFIC(FII);	Shigella dysenteriae strain 80-547 plasmid p80-547, complete sequence	Shigella dysenteriae	1	54.3779	72.4473	99.3367	70.8469	58.0227	50.9985	47.2581	36.0809	68.6371	40.5263	42.4337	47.3258	No hit	69.1152	45.2188	55.68	37.5874	50.8306	No hit	51.7134
NZ_CP005931.1	194170	IncFIB(AP001918); IncFIC(FII);	Escherichia coli APEC IMT5155 plasmid p1ColV5155, complete sequence	Escherichia coli	1	55.626	72.4473	99.5025	70.5212	57.5365	51.3057	47.2581	36.7284	68.8013	40.5263	42.2777	47.1637	No hit	68.7813	45.0567	55.52	37.5874	50.8306	No hit	51.7134
NZ_CP023384.1	147369	IncFIB(AP001918); IncFIC(FII);	Escherichia coli strain 1223 plasmid p147, complete sequence	Escherichia coli	1	55.626	72.4473	99.5025	70.5212	57.5365	51.3057	47.2581	36.7284	68.8013	40.5263	42.2777	47.1637	No hit	68.7813	45.0567	55.52	37.5874	50.8306	No hit	51.7134
NZ_CP026494.1	201203	IncFIB(AP001918); IncFIC(FII);	Escherichia coli strain HS13-1 plasmid pHS13-1-IncF, complete sequence	Escherichia coli	1	55.626	72.4473	99.5025	70.5212	57.5365	51.3057	47.2581	36.7284	68.8013	40.5263	42.2777	47.1637	No hit	68.7813	45.0567	55.52	37.5874	50.8306	No hit	51.7134
DQ388534.1	101558	IncFIB(pB171); IncFII(pCoo);	Escherichia coli strain E2348/69 plasmid pMAR7, complete sequence	Escherichia coli	0	54.3779	72.2853	99.6683	70.5212	57.6985	51.1521	47.2581	36.6306	68.4729	40.1754	42.2777	47.9741	No hit	68.7813	46.0292	55.52	37.4126	50.8306	No hit	51.7134
NC_011603.1	97978	IncFIB(pB171); IncFII(pCoo);	Escherichia coli 0127:H6 E2348/69 plasmid pMAR2, strain E2348/69	Escherichia coli	1	54.3779	72.2853	99.6683	70.5212	57.6985	51.1521	47.2581	36.6306	68.4729	40.1754	42.2777	47.9741	No hit	68.7813	46.0292	55.52	37.4126	50.8306	No hit	51.7134
NZ_CP010345.1	100061	IncFIA; IncFIB(AP001918); IncFII(pSE11);	Escherichia coli ECC-1470 plasmid pECC-1470_100, complete sequence	Escherichia coli	1	54.3779	72.2853	99.6683	70.684	57.6985	51.1521	47.4194	36.6306	68.4729	40.3509	42.2777	47.3258	No hit	68.9482	45.2188	55.52	37.4126	50.8306	No hit	51.7134
KX276657.1	225069	IncFIB(AP001918); IncFIC(FII); IncN;	Escherichia coli strain MRSN388634 plasmid pMR0516mcr, complete sequence	Escherichia coli	0	54.3779	72.2853	99.5025	70.684	57.6985	51.1521	47.4194	36.6306	68.4729	40.3509	42.2777	47.3258	No hit	68.9482	45.2188	55.52	37.4126	50.8306	No hit	51.7134
NZ_CP029748.1	276880	IncFIB(AP001918); IncFIC(FII); IncN;	Escherichia coli strain 2016C-3878 plasmid pMCR1-PA, complete sequence	Escherichia coli	2	54.3779	72.2853	99.5025	70.684	57.6985	51.1521	47.4194	36.6306	68.4729	40.3509	42.2777	47.3258	No hit	68.9482	45.2188	55.52	37.4126	50.8306	No hit	51.7134
CP024140.1	166233	IncFIB(AP001918); IncFIC(FII);	Escherichia coli strain 14EC020 plasmid p14EC020b, complete sequence	Escherichia coli	1	54.3779	72.2853	99.5025	70.684	57.6985	51.1521	47.4194	36.6306	68.4729	40.3509	42.2777	47.3258	No hit	68.9482	45.2188	55.52	37.4126	50.8306	No hit	51.7134
CP024827.1	122937	IncFIB(AP001918); IncFIC(FII);	Escherichia coli strain CREC-544 plasmid pCREC-544_1, complete sequence	Escherichia coli	1	54.3779	72.2853	99.5025	70.684	57.6985	51.1521	47.4194	36.6306	68.4729	40.3509	42.2777	47.3258	No hit	68.9482	45.2188	55.52	37.4126	50.8306	No hit	51.7134
KR827684.1	144344	IncFIB(AP001918); IncFIC(FII);	Escherichia coli plasmid pCERC3, complete sequence	Escherichia coli	1	54.3779	72.2853	99.5025	70.684	57.6985	51.1521	47.4194	36.6306	68.4729	40.3509	42.2777	47.3258	No hit	68.9482	45.2188	55.52	37.4126	50.8306	No hit	51.7134
NZ_CP006635.1	161511	IncFIB(AP001918); IncFIC(FII); IncQ1delta;	Escherichia coli PCN033 plasmid p3PCN033, complete sequence	Escherichia coli	1	54.3779	72.2853	99.5025	70.684	57.6985	51.1521	47.4194	36.6306	68.4729	40.3509	42.2777	47.3258	No hit	68.9482	45.2188	55.52	37.4126	50.8306	No hit	51.7134
NZ_CP010141.1	174041	IncFIB(AP001918); IncFIC(FII);	Escherichia coli strain D3 plasmid A, complete genome	Escherichia coli	1	54.3779	72.2853	99.5025	70.684	57.6985	51.1521	47.4194	36.6306	68.4729	40.3509	42.2777	47.3258	No hit	68.9482	45.2188	55.52	37.4126	50.8306	No hit	51.7134
NZ_CP010149.1	199494	IncFIB(AP001918); IncFIC(FII); IncR;	Escherichia coli strain D6 plasmid A, complete genome	Escherichia coli	1	54.3779	72.2853	99.5025	70.684	57.6985	51.1521	47.4194	36.6306	68.4729	40.3509	42.2777	47.3258	No hit	68.9482	45.2188	55.52	37.4126	50.8306	No hit	51.7134
NZ_CP020934.1	151137	IncFIB(AP001918); IncFIC(FII); IncQ1delta;	Escherichia coli strain HB-Coli0 plasmid unnamed1, complete sequence	Escherichia coli	1	54.3779	72.2853	99.5025	70.684	57.6985	51.1521	47.4194	36.6306	68.4729	40.3509	42.2777	47.3258	No hit	68.9482	45.2188	55.52	37.4126	50.8306	No hit	51.7134
NC_012944.1	138362	IncFIA; IncFIB(AP001918); IncFIC(FII);	Escherichia coli Vir68 plasmid pVir68, complete sequence	Escherichia coli	1	54.3779	72.2853	99.6683	70.5212	57.6985	51.1521	47.2581	36.6306	68.4729	40.1754	42.2777	47.1637	No hit	68.7813	45.2188	55.52	37.2378	50.8306	No hit	51.7134
NZ_CP012626.1	110808	IncFIB(AP001918); IncFII;	Escherichia coli strain SF-468 plasmid pSF-468-1, complete sequence	Escherichia coli	1	55.626	72.4473	99.3367	70.5212	57.3744	51.3057	47.4194	36.7284	68.8013	40.5263	42.2777	47.1637	No hit	68.7813	45.0567	No hit	37.5874	50.6645	No hit	51.7134
CP021198.1	157585	IncFIB(AP001918); IncFIC(FII);	Escherichia coli strain H17 plasmid pH17-5, complete sequence	Escherichia coli	1	54.2243	72.1232	99.5025	70.5212	57.5365	50.9985	47.4194	36.6306	68.3087	40.5263	42.1217	47.3258	No hit	68.7813	45.2188	55.36	37.5874	50.6645	No hit	51.7134
CP031107.1	203856	IncFIA; IncFIB(AP001918); IncFIC(FII);	Escherichia coli strain AMSCJX02 plasmid pAMSC2, complete sequence	Escherichia coli	1	54.2243	72.1232	99.5025	70.5212	57.5365	50.9985	47.4194	36.6306	68.3087	40.5263	42.1217	47.3258	No hit	68.7813	45.2188	55.36	37.5874	50.6645	No hit	51.7134
NC_025179.1	153231	IncFIA; IncFIB(AP001918); IncFIC(FII);	Escherichia coli plasmid pC59-153, complete sequence	Escherichia coli	1	54.2243	72.1232	99.5025	70.5212	57.5365	50.9985	47.4194	36.6306	68.3087	40.5263	42.1217	47.3258	No hit	68.7813	45.2188	55.36	37.5874	50.6645	No hit	51.7134
NZ_CP019018.1	158911	IncFIB(AP001918); IncFIC(FII);	Escherichia coli strain Ecol_244 plasmid pEC244_2, complete sequence	Escherichia coli	1	54.2243	72.1232	99.5025	70.5212	57.5365	50.9985	47.4194	36.6306	68.3087	40.5263	42.1217	47.3258	No hit	68.7813	45.2188	55.36	37.5874	50.6645	No hit	51.7134
NZ_CP014320.1	130603	IncFIB(pB171); IncFII;	Escherichia coli JJ1887 plasmid pJJ1887-5, complete sequence	Escherichia coli	1	55.2795	70.6362	97.6628	70.8054	58.8333	52.4487	47.0779	36.378	69.2568	40.5263	42.163	48.5714	No hit	69.1152	45.1876	56.4356	37.5874	50.6734	No hit	51.6179
NZ_CP023959.1	128761	IncFIB(pB171); IncFII;	Escherichia coli strain FDAARGOS_448 plasmid unnamed1, complete sequence	Escherichia coli	1	55.2795	70.6362	97.6628	70.8054	58.8333	52.4487	47.0779	36.378	69.2568	40.5263	42.163	48.5714	No hit	69.1152	45.1876	56.4356	37.5874	50.6734	No hit	51.6179
NZ_CP030329.1	128762	IncFIB(pB171); IncFII;	Escherichia coli strain AR_452 plasmid unnamed1, complete sequence	Escherichia coli	1	55.2795	70.6362	97.6628	70.8054	58.8333	52.4487	47.0779	36.378	69.2568	40.5263	42.163	48.5714	No hit	69.1152	45.1876	56.4356	37.5874	50.6734	No hit	51.6179
NZ_CP013833.1	126302	IncFIA; IncFII;	Escherichia coli strain JJ2434 plasmid pJJ2434_1, complete sequence	Escherichia coli	1	56.0764	69.6133	99.0548	68.7161	58.3333	52.1739	47.6809	36.5188	67.2897	40.1501	43.038	48.5185	No hit	67.0863	46.3956	No hit	35.4128	53.1128	No hit	51.6074
NZ_CP018978.1	117844	IncFIA; IncFII;	Escherichia coli strain Ecol_656 plasmid pEC656_1, complete sequence	Escherichia coli	1	56.0764	69.6133	99.0548	68.7161	58.3333	52.1739	47.6809	36.5188	67.2897	40.1501	43.038	48.5185	No hit	67.0863	46.3956	No hit	35.4128	53.1128	No hit	51.6074
CP024286.1	113727	IncFIB(AP001918); IncFII;	Escherichia albertii strain 2014C-4356 plasmid unnamed4, complete sequence	Escherichia albertii	0	55.5024	72.2853	98.6733	70.5212	57.6985	50.8449	47.496	36.0124	68.4729	40.5263	42.5897	47.2403	No hit	68.9482	45.0567	55.36	37.7622	51.1628	No hit	51.5576
CP027485.1	147394	IncFIB(AP001918); IncFII; IncQ1delta;	Escherichia coli strain 2013C-4390 plasmid unnamed, complete sequence	Escherichia coli	0	54.5315	72.6094	99.3367	70.8469	58.0227	50.9985	47.2581	36.6412	68.9655	40.7018	42.5897	47.1637	No hit	69.2821	45.3809	55.68	37.5874	51.1628	No hit	51.5576
CP012113.1	132464	IncFIB(AP001918); IncFII;	Escherichia coli strain PSUO78 plasmid pPSUO78_1, complete sequence	Escherichia coli	1	54.5315	72.6094	99.3367	70.8469	58.0227	50.9985	47.2581	36.6412	68.9655	40.7018	42.5897	47.1637	No hit	69.2821	45.3809	55.68	37.5874	51.1628	No hit	51.5576
CP014489.1	149732	IncFIB(AP001918); IncFII; IncQ1delta;	Escherichia coli strain G749 plasmid pG749_1, complete sequence	Escherichia coli	1	54.5315	72.6094	99.3367	70.8469	58.0227	50.9985	47.2581	36.6412	68.9655	40.7018	42.5897	47.1637	No hit	69.2821	45.3809	55.68	37.5874	51.1628	No hit	51.5576
CP025403.1	133281	IncFIB(AP001918); IncFII;	Escherichia coli strain MS8345 plasmid pMS8345B, complete sequence	Escherichia coli	1	54.5315	72.6094	99.3367	70.8469	58.0227	50.9985	47.2581	36.6412	68.9655	40.7018	42.5897	47.1637	No hit	69.2821	45.3809	55.68	37.5874	51.1628	No hit	51.5576
CU928146.1	133853	IncFIB(AP001918); IncFII;	Escherichia coli str. S88 plasmid pECOS88, complete genome	Escherichia coli	1	54.5315	72.6094	99.3367	70.8469	58.0227	50.9985	47.2581	36.6412	68.9655	40.7018	42.5897	47.1637	No hit	69.2821	45.3809	55.68	37.5874	51.1628	No hit	51.5576
KP398867.1	147837	IncFIB(AP001918); IncFII;	Escherichia coli strain DB04277 plasmid pDB4277, complete sequence	Escherichia coli	1	54.5315	72.6094	99.3367	70.8469	58.0227	50.9985	47.2581	36.6412	68.9655	40.7018	42.5897	47.1637	No hit	69.2821	45.3809	55.68	37.5874	51.1628	No hit	51.5576
KU578032.1	143812	IncFIB(AP001918); IncFII;	Escherichia coli plasmid pCERC4, complete sequence	Escherichia coli	1	54.5315	72.6094	99.3367	70.8469	58.0227	50.9985	47.2581	36.6412	68.9655	40.7018	42.5897	47.1637	No hit	69.2821	45.3809	55.68	37.5874	51.1628	No hit	51.5576
KU664810.1	142359	IncFIB(AP001918); IncFII;	Escherichia coli strain 11.3-R3 plasmid pCERC5, complete sequence	Escherichia coli	1	54.5315	72.6094	99.3367	70.8469	58.0227	50.9985	47.2581	36.6412	68.9655	40.7018	42.5897	47.1637	No hit	69.2821	45.3809	55.68	37.5874	51.1628	No hit	51.5576
KY007017.1	135661	IncFIB(AP001918); IncFII;	Escherichia coli strain 14.3-R4 plasmid pCERC9, complete sequence	Escherichia coli	1	54.5315	72.6094	99.3367	70.8469	58.0227	50.9985	47.2581	36.6412	68.9655	40.7018	42.5897	47.1637	No hit	69.2821	45.3809	55.68	37.5874	51.1628	No hit	51.5576
NC_011076.1	146811	IncFIB(AP001918); IncFII;	Salmonella enterica subsp. enterica serovar Kentucky str. CVM29188 plasmid pCVM29188_146, complete sequence	Salmonella enterica	1	54.5315	72.6094	99.3367	70.8469	58.0227	50.9985	47.2581	36.6412	68.9655	40.7018	42.5897	47.1637	No hit	69.2821	45.3809	55.68	37.5874	51.1628	No hit	51.5576
NC_018954.1	146811	IncFIB(AP001918); IncFII;	Salmonella enterica subsp. enterica serovar Kentucky plasmid pCS0010A, complete sequence	Salmonella enterica	1	54.5315	72.6094	99.3367	70.8469	58.0227	50.9985	47.2581	36.6412	68.9655	40.7018	42.5897	47.1637	No hit	69.2821	45.3809	55.68	37.5874	51.1628	No hit	51.5576
NC_018966.1	146002	IncFIB(AP001918); IncFII;	Salmonella enterica subsp. enterica serovar Kentucky plasmid pSSAP03302A, complete sequence	Salmonella enterica	1	54.5315	72.6094	99.3367	70.8469	58.0227	50.9985	47.2581	36.6412	68.9655	40.7018	42.5897	47.1637	No hit	69.2821	45.3809	55.68	37.5874	51.1628	No hit	51.5576
NZ_CP012636.1	149683	IncFIB(AP001918); IncFII; IncQ1delta;	Escherichia coli strain SF-088 plasmid pSF-088-1, complete sequence	Escherichia coli	1	54.5315	72.6094	99.3367	70.8469	58.0227	50.9985	47.2581	36.6412	68.9655	40.7018	42.5897	47.1637	No hit	69.2821	45.3809	55.68	37.5874	51.1628	No hit	51.5576
NZ_CP018994.1	154853	IncFIB(AP001918); IncFII; IncQ1delta;	Escherichia coli strain Ecol_AZ147 plasmid pECAZ147_1, complete sequence	Escherichia coli	1	54.5315	72.6094	99.3367	70.8469	58.0227	50.9985	47.2581	36.6412	68.9655	40.7018	42.5897	47.1637	No hit	69.2821	45.3809	55.68	37.5874	51.1628	No hit	51.5576
NZ_CP023363.1	134388	IncFIB(AP001918); IncFII; IncQ1delta;	Escherichia coli strain 144 plasmid 134q, complete sequence	Escherichia coli	1	54.5315	72.6094	99.3367	70.8469	58.0227	50.9985	47.2581	36.6412	68.9655	40.7018	42.5897	47.1637	No hit	69.2821	45.3809	55.68	37.5874	51.1628	No hit	51.5576
NZ_CP026854.1	133843	IncFIB(AP001918); IncFII;	Escherichia coli strain MS7163 plasmid pMS7163A, complete sequence	Escherichia coli	1	54.5315	72.6094	99.3367	70.8469	58.0227	50.9985	47.2581	36.6412	68.9655	40.7018	42.5897	47.1637	No hit	69.2821	45.3809	55.68	37.5874	51.1628	No hit	51.5576
NZ_CP010316.1	144859	IncFIB(AP001918); IncFII;	Escherichia coli strain O78-789 plasmid pAPEC-O78-ColV, complete sequence	Escherichia coli	1	54.5315	72.4473	99.1708	70.684	58.0227	50.9985	47.2581	36.6412	68.8013	40.7018	42.5897	47.1637	No hit	69.1152	45.3809	55.68	37.5874	51.1628	No hit	51.5576
NZ_CP027439.1	107188	IncFII(pHN7A8);	Escherichia coli strain 2012C-4221 plasmid unnamed2, complete sequence	Escherichia coli	1	54.2243	72.2853	99.1708	70.3583	57.8606	50.9985	47.4194	36.6306	68.4729	40.3509	42.5897	47.3258	No hit	68.6144	45.3809	55.52	37.4126	51.1628	No hit	51.5576
CP024151.1	97858	IncFIB(AP001918); IncFIC(FII);	Escherichia coli strain 14EC033 plasmid p14EC033d, complete sequence	Escherichia coli	1	54.3779	72.4473	99.3367	70.684	57.8606	50.9985	47.2581	36.2364	68.6371	40.3509	42.5897	47.3258	No hit	68.9482	45.3809	55.52	37.7622	50.9967	No hit	51.5576
NZ_CP019909.1	85009	IncFIC(FII);	Escherichia coli strain MDR_56 plasmid unnamed3, complete sequence	Escherichia coli	1	55.4675	72.6094	99.3367	70.684	57.6985	51.1521	47.2581	36.7284	68.9655	40.7018	42.4337	47.1637	No hit	68.9482	45.0567	55.52	37.7622	50.9967	No hit	51.5576
NC_009602.1	121239	IncFIA; IncFIB(AP001918); IncFII;	Escherichia coli plasmid pSFO157, complete sequence	Escherichia coli	1	54.3779	72.6094	99.5025	70.8469	58.0227	51.3057	47.0968	36.0809	68.8013	40.5263	42.5897	47.3258	No hit	69.1152	45.3809	55.68	37.5874	50.9967	No hit	51.5576
NZ_CP023389.1	74094	IncFII;	Escherichia coli strain 1105 plasmid p74, complete sequence	Escherichia coli	1	54.2243	72.2853	99.3367	70.684	57.8606	50.9985	47.5806	36.9906	68.4729	40.5263	42.4337	47.0779	No hit	69.1152	45.2188	55.52	37.5874	50.9967	No hit	51.5576
NZ_CP019456.1	159821	IncFIB(AP001918); IncFII;	Escherichia coli strain FHI_NMBU_03 plasmid pFHI_NMBU_03_1, complete sequence	Escherichia coli	1	54.0707	72.1232	98.8391	70.7993	57.6985	50.9954	47.0968	35.6143	69.2182	40.2802	42.2777	46.3023	No hit	68.2724	44.8947	No hit	37.0629	50.4983	No hit	51.5576
NZ_CP010123.1	214445	IncFIB(AP001918); IncFII(pCoo);	Escherichia coli strain C5 plasmid A, complete genome	Escherichia coli	1	54.9689	70.4731	97.6628	70.6376	58.3333	52.057	47.4026	36.9327	69.0878	40.3509	42.163	48.7395	No hit	68.9482	45.3507	55.9406	37.4126	50.8418	No hit	51.4638
NZ_CP026403.1	103161	IncFII;	Escherichia coli strain ECONIH4 plasmid pECO-816c, complete sequence	Escherichia coli	1	54.9689	70.6362	97.6628	70.8054	58.5	52.2907	47.0779	36.5354	69.2568	40.5263	42.163	48.5714	No hit	69.1152	45.1876	56.1056	37.5874	50.6734	No hit	51.4638
NZ_CP027551.1	162810	IncFIB(AP001918); IncFII(pHN7A8); IncFII(pRSB107);	Escherichia coli strain 2015C-4136CT1 plasmid unnamed, complete sequence	Escherichia coli	1	55.2923	71.5	97.651	70.8054	58.1667	51.7405	47.4916	36.6929	68.9189	40.3509	42.163	48.4034	No hit	69.1152	45.9016	55.7756	37.4126	50.6734	No hit	51.4638
NZ_CP019028.1	147346	IncFIA; IncFIB(AP001918); IncFII; IncFII(pCoo);	Escherichia coli strain Ecol_881 plasmid pEC881_1, complete sequence	Escherichia coli	1	54.3779	72.9335	99.1708	70.5212	58.1848	51.1521	47.5806	36.6306	69.1297	40.7018	42.9017	47.3258	No hit	69.1152	45.3809	55.68	37.7622	51.3289	No hit	51.4019
NC_010720.1	75089	IncFII;	Escherichia coli 53638 plasmid p53638_75, complete sequence	Escherichia coli	1	54.5315	72.4473	99.3367	70.684	57.8606	50.8449	47.0968	35.9253	68.9655	40.3509	42.4337	47.1637	No hit	69.2821	45.2188	55.52	37.5874	50.8306	No hit	51.4019
NZ_CP010126.1	143617	IncFIB(AP001918); IncFIC(FII);	Escherichia coli strain C8 plasmid A, complete genome	Escherichia coli	1	55.3968	70.8738	97.5124	70.7993	58.794	51.9231	47.3244	36.3489	70.1149	40.1051	41.9657	47	No hit	68.9482	45.4243	56.5289	37.2378	50.4983	No hit	51.4019
AP014877.1	65140		Escherichia coli plasmid pV085-c DNA, complete sequence, strain: V085	Escherichia coli	0	55.2795	70.7993	97.4958	70.8054	58.8333	52.2152	47.2403	36.378	69.4257	40.3509	42.4765	48.7395	No hit	69.1152	45.3507	56.4356	37.4126	51.0101	No hit	51.1556
NZ_CP029575.1	156518	IncFIA; IncFIB(AP001918); IncFII;	Escherichia coli strain DA33133 plasmid pDA33133-157, complete sequence	Escherichia coli	1	53.719	68.2676	97.0123	69.2035	57.7193	50.3311	47.2414	35.7964	65.1943	38.8889	40.8497	46.9671	No hit	65.371	45.7093	No hit	36.4326	49.9127	No hit	50.5882
NZ_CP027311.1	133438	IncFIB(AP001918); IncFII(pCoo);	Escherichia coli strain 2014C-4135 plasmid unnamed, complete sequence	Escherichia coli	1	53.719	68.0961	96.8366	69.0265	57.7193	50.3311	47.2414	35.9606	64.2361	38.8889	40.6863	46.9671	No hit	65.1943	45.7093	No hit	36.4326	49.7382	No hit	50.5882
NZ_CP021536.1	244955	IncA/C2; IncFIA; IncFIB(AP001918); IncFII;	Escherichia coli strain AR_0119 plasmid unitig_2, complete sequence	Escherichia coli	1	55.2795	70.7993	97.4958	70.8054	58.8333	52.2152	47.2403	36.378	69.4257	40.3509	42.4765	48.7395	No hit	69.1152	45.3507	56.4356	37.4126	51.0101	No hit	51.1556
CP024238.1	274465	IncFII(pCoo); IncFII(pSE11);	Escherichia coli O15:H11 strain 90-9272 plasmid unnamed	Escherichia coli	0	Multiple hits (56.1904761905)	Multiple hits (71.961102107)	Multiple hits (97.5124378109)	Multiple hits (70.5211726384)	Multiple hits (59.1289782245)	Multiple hits (52.5641025641)	Multiple hits (47.3244147157)	Multiple hits (36.5105008078)	Multiple hits (70.6075533662)	Multiple hits (40.5263157895)	Multiple hits (42.7876823339)	Multiple hits (47.3949579832)	No hit	Multiple hits (69.449081803)	Multiple hits (45.4242928453)	Multiple hits (56.694214876)	Multiple hits (37.5874125874)	Multiple hits (50.6644518272)	No hit	Multiple hits (52.1806853583)
NZ_CP015836.1	136327	IncFIB(pB171); IncFII;	Escherichia coli strain MS6198 plasmid pMS6198B, complete sequence	Escherichia coli	2	Multiple hits (55.2795031056)	Multiple hits (70.6362153344)	Multiple hits (97.6627712855)	Multiple hits (70.8053691275)	Multiple hits (58.8333333333)	Multiple hits (52.448657188)	Multiple hits (47.0779220779)	Multiple hits (36.3779527559)	Multiple hits (69.2567567568)	Multiple hits (40.5263157895)	Multiple hits (42.1630094044)	Multiple hits (48.5714285714)	No hit	Multiple hits (69.1151919866)	Multiple hits (45.1876019576)	Multiple hits (56.4356435644)	Multiple hits (37.5874125874)	Multiple hits (50.6734006734)	No hit	Multiple hits (51.6178736518)
NZ_CP017729.1	93826	IncFIB(S); IncFII(S);	Salmonella enterica subsp. enterica serovar Typhimurium str. SARA13 plasmid pSARA13, complete sequence	Salmonella enterica	1	54.9451	79.4165	70.915	99.6711	57.1429	53.6321	47.3344	37.6361	80.3279	40.8935	42.6357	60.0329	No hit	82.4415	50	56.4873	36.5052	44.3182	No hit	54.1864
NZ_CP030176.1	148530	IncFII(S);	Salmonella enterica subsp. enterica serovar Milwaukee str. SA19950795 plasmid pIncFII.1, complete sequence	Salmonella enterica	1	54.9606	78.7682	71.2439	97.3684	56.9823	55.1447	47.1729	37.4022	80.3279	40.378	42.3256	59.7039	No hit	82.9431	49.6753	57.1429	37.1972	44.2122	No hit	54.067
AB605179.1	132842	IncFIB(AP001918); IncFII(S);	Salmonella enterica subsp. enterica serovar Typhimurium plasmid pYT2 DNA, complete sequence	Salmonella enterica	0	54.9606	79.5786	71.4052	100	57.3034	53.9413	47.496	37.9906	80.6557	40.8935	42.7907	60.3618	No hit	82.6087	50.1623	56.6456	36.8881	44.4805	No hit	54.0541
AE006471.2	93933	IncFIB(S); IncFII(S);	Salmonella enterica subsp. enterica serovar Typhimurium str. LT2 plasmid pSLT, complete sequence	Salmonella enterica	0	54.9606	79.5786	71.4052	100	57.3034	53.9413	47.496	37.9906	80.6557	40.8935	42.7907	60.3618	No hit	82.6087	50.1623	56.6456	36.8881	44.4805	No hit	54.0541
KX777254.1	93807	IncFIB(S); IncFII(S);	Salmonella enterica subsp. enterica serovar Typhimurium plasmid pSTV-Mu1, complete sequence	Salmonella enterica	0	54.9606	79.5786	71.4052	100	57.3034	53.9413	47.496	37.9906	80.6557	40.8935	42.7907	60.3618	No hit	82.6087	50.1623	56.6456	36.8881	44.4805	No hit	54.0541
LN794247.1	128925	IncFIB(S); IncFII(S); IncQ1delta;	Salmonella enterica subsp. enterica serovar Typhimurium plasmid pSBLT, complete sequence	Salmonella enterica	0	54.9606	79.5786	71.4052	100	57.3034	53.9413	47.496	37.9906	80.6557	40.8935	42.7907	60.3618	No hit	82.6087	50.1623	56.6456	36.8881	44.4805	No hit	54.0541
LN999012.1	93844	IncFIB(S); IncFII(S);	Salmonella enterica subsp. enterica serovar Typhimurium str. DT2 plasmid pSLT, complete genome	Salmonella enterica	0	54.9606	79.5786	71.4052	100	57.3034	53.9413	47.496	37.9906	80.6557	40.8935	42.7907	60.3618	No hit	82.6087	50.1623	56.6456	36.8881	44.4805	No hit	54.0541
CP014962.1	93850	IncFIB(S); IncFII(S);	Salmonella enterica subsp. enterica serovar Typhimurium str. USDA-ARS-USMARC-1899 plasmid pSTY1-1899, complete sequence	Salmonella enterica	1	54.9606	79.5786	71.4052	100	57.3034	53.9413	47.496	37.9906	80.6557	40.8935	42.7907	60.3618	No hit	82.6087	50.1623	56.6456	36.8881	44.4805	No hit	54.0541
CP015599.1	94046	IncFIB(S); IncFII(S);	Salmonella enterica strain FORC_030 plasmid pFORC_030, complete sequence	Salmonella enterica	1	54.9606	79.5786	71.4052	100	57.3034	53.9413	47.496	37.9906	80.6557	40.8935	42.7907	60.3618	No hit	82.6087	50.1623	56.6456	36.8881	44.4805	No hit	54.0541
CP020113.1	140518	IncFIB(AP001918); IncFII(S);	Salmonella enterica subsp. enterica serovar Typhimurium str. USDA-ARS-USMARC-1810 plasmid pSTY1-1810, complete sequence	Salmonella enterica	1	54.9606	79.5786	71.4052	100	57.3034	53.9413	47.496	37.9906	80.6557	40.8935	42.7907	60.3618	No hit	82.6087	50.1623	56.6456	36.8881	44.4805	No hit	54.0541
NC_013437.1	117047	IncFIB(S); IncFII(S); IncQ1delta;	Salmonella enterica subsp. enterica serovar Typhimurium plasmid pSLT-BT, complete sequence	Salmonella enterica	1	54.9606	79.5786	71.4052	100	57.3034	53.9413	47.496	37.9906	80.6557	40.8935	42.7907	60.3618	No hit	82.6087	50.1623	56.6456	36.8881	44.4805	No hit	54.0541
NC_014476.2	112670	IncFII(S);	Salmonella enterica subsp. enterica serovar Typhimurium plasmid pYT1 DNA, complete sequence	Salmonella enterica	1	54.9606	79.5786	71.4052	100	57.3034	53.9413	47.496	37.9906	80.6557	40.8935	42.7907	60.3618	No hit	82.6087	50.1623	56.6456	36.8881	44.4805	No hit	54.0541
NC_016855.1	93832	IncFIB(S); IncFII(S);	Salmonella enterica subsp. enterica serovar Typhimurium str. 14028S plasmid, complete sequence	Salmonella enterica	1	54.9606	79.5786	71.4052	100	57.3034	53.9413	47.496	37.9906	80.6557	40.8935	42.7907	60.3618	No hit	82.6087	50.1623	56.6456	36.8881	44.4805	No hit	54.0541
NC_016861.1	106510	IncFIB(S); IncFII(S);	Salmonella enterica subsp. enterica serovar Typhimurium str. T000240 plasmid pSTMDT12_L DNA, complete genome	Salmonella enterica	1	54.9606	79.5786	71.4052	100	57.3034	53.9413	47.496	37.9906	80.6557	40.8935	42.7907	60.3618	No hit	82.6087	50.1623	56.6456	36.8881	44.4805	No hit	54.0541
NC_016864.1	93277	IncFIB(S); IncFII(S);	Salmonella enterica subsp. enterica serovar Typhimurium str. UK-1 plasmid pSTUK-100, complete sequence	Salmonella enterica	1	54.9606	79.5786	71.4052	100	57.3034	53.9413	47.496	37.9906	80.6557	40.8935	42.7907	60.3618	No hit	82.6087	50.1623	56.6456	36.8881	44.4805	No hit	54.0541
NC_019108.1	112673	IncFII(S);	Salmonella enterica subsp. enterica serovar Typhimurium plasmid pSal6919a, complete sequence	Salmonella enterica	1	54.9606	79.5786	71.4052	100	57.3034	53.9413	47.496	37.9906	80.6557	40.8935	42.7907	60.3618	No hit	82.6087	50.1623	56.6456	36.8881	44.4805	No hit	54.0541
NC_019109.1	133216	IncFIB(AP001918); IncFII(S);	Salmonella enterica subsp. enterica serovar Typhimurium plasmid pSal8934b, complete sequence	Salmonella enterica	1	54.9606	79.5786	71.4052	100	57.3034	53.9413	47.496	37.9906	80.6557	40.8935	42.7907	60.3618	No hit	82.6087	50.1623	56.6456	36.8881	44.4805	No hit	54.0541
NC_021155.1	148711	IncFIB(S); IncFII(S);	Salmonella enterica subsp. enterica serovar Typhimurium str. U288 plasmid pSTU288-1, complete sequence	Salmonella enterica	1	54.9606	79.5786	71.4052	100	57.3034	53.9413	47.496	37.9906	80.6557	40.8935	42.7907	60.3618	No hit	82.6087	50.1623	56.6456	36.8881	44.4805	No hit	54.0541
NC_022570.1	94034	IncFIB(S); IncFII(S);	Salmonella enterica subsp. enterica serovar Typhimurium DT104 plasmid pDT104, complete genome	Salmonella enterica	1	54.9606	79.5786	71.4052	100	57.3034	53.9413	47.496	37.9906	80.6557	40.8935	42.7907	60.3618	No hit	82.6087	50.1623	56.6456	36.8881	44.4805	No hit	54.0541
NZ_AP014566.1	132611	IncFIB(AP001918); IncFII(S);	Salmonella enterica subsp. enterica serovar Typhimurium str. L-3553 plasmid pST3553 DNA, complete genome	Salmonella enterica	1	54.9606	79.5786	71.4052	100	57.3034	53.9413	47.496	37.9906	80.6557	40.8935	42.7907	60.3618	No hit	82.6087	50.1623	56.6456	36.8881	44.4805	No hit	54.0541
NZ_CP007489.1	93965	IncFIB(S); IncFII(S);	Salmonella enterica subsp. enterica strain SA972816 plasmid pSTM, complete sequence	Salmonella enterica	1	54.9606	79.5786	71.4052	100	57.3034	53.9413	47.496	37.9906	80.6557	40.8935	42.7907	60.3618	No hit	82.6087	50.1623	56.6456	36.8881	44.4805	No hit	54.0541
NZ_CP007582.1	91739	IncFIB(S); IncFII(S);	Salmonella enterica subsp. enterica serovar Typhimurium strain 138736 plasmid, complete sequence	Salmonella enterica	1	54.9606	79.5786	71.4052	100	57.3034	53.9413	47.496	37.9906	80.6557	40.8935	42.7907	60.3618	No hit	82.6087	50.1623	56.6456	36.8881	44.4805	No hit	54.0541
NZ_CP008745.1	93833	IncFIB(S); IncFII(S);	Salmonella enterica subsp. enterica serovar Typhimurium strain VNP20009 plasmid pSLT_VNP20009, complete sequence	Salmonella enterica	1	54.9606	79.5786	71.4052	100	57.3034	53.9413	47.496	37.9906	80.6557	40.8935	42.7907	60.3618	No hit	82.6087	50.1623	56.6456	36.8881	44.4805	No hit	54.0541
NZ_CP013721.1	93925	IncFIB(S); IncFII(S);	Salmonella enterica subsp. enterica serovar Typhimurium strain RM10607 plasmid pRM10607, complete sequence	Salmonella enterica	1	54.9606	79.5786	71.4052	100	57.3034	53.9413	47.496	37.9906	80.6557	40.8935	42.7907	60.3618	No hit	82.6087	50.1623	56.6456	36.8881	44.4805	No hit	54.0541
NZ_CP014050.2	93933	IncFIB(S); IncFII(S);	Salmonella enterica strain LT2 plasmid unnamed, complete sequence	Salmonella enterica	1	54.9606	79.5786	71.4052	100	57.3034	53.9413	47.496	37.9906	80.6557	40.8935	42.7907	60.3618	No hit	82.6087	50.1623	56.6456	36.8881	44.4805	No hit	54.0541
NZ_CP014357.1	93837	IncFIB(S); IncFII(S);	Salmonella enterica subsp. enterica serovar Typhimurium strain SO2 plasmid pSO2_STV, complete sequence	Salmonella enterica	1	54.9606	79.5786	71.4052	100	57.3034	53.9413	47.496	37.9906	80.6557	40.8935	42.7907	60.3618	No hit	82.6087	50.1623	56.6456	36.8881	44.4805	No hit	54.0541
NZ_CP014537.1	93844	IncFIB(S); IncFII(S);	Salmonella enterica subsp. enterica serovar Typhimurium strain SO3 plasmid pSO3_STV, complete sequence	Salmonella enterica	1	54.9606	79.5786	71.4052	100	57.3034	53.9413	47.496	37.9906	80.6557	40.8935	42.7907	60.3618	No hit	82.6087	50.1623	56.6456	36.8881	44.4805	No hit	54.0541
NZ_CP014577.1	93930	IncFIB(S); IncFII(S);	Salmonella enterica subsp. enterica serovar Typhimurium strain RM9437 plasmid pRM9437, complete sequence	Salmonella enterica	1	54.9606	79.5786	71.4052	100	57.3034	53.9413	47.496	37.9906	80.6557	40.8935	42.7907	60.3618	No hit	82.6087	50.1623	56.6456	36.8881	44.4805	No hit	54.0541
NZ_CP014968.1	94016	IncFIB(S); IncFII(S);	Salmonella enterica subsp. enterica serovar Typhimurium str. CDC 2011K-1702 plasmid pSTY1-2011K-1702, complete sequence	Salmonella enterica	1	54.9606	79.5786	71.4052	100	57.3034	53.9413	47.496	37.9906	80.6557	40.8935	42.7907	60.3618	No hit	82.6087	50.1623	56.6456	36.8881	44.4805	No hit	54.0541
NZ_CP014970.1	94014	IncFIB(S); IncFII(S);	Salmonella enterica subsp. enterica serovar Typhimurium str. USDA-ARS-USMARC-1808 plasmid pSTY1-1808, complete sequence	Salmonella enterica	1	54.9606	79.5786	71.4052	100	57.3034	53.9413	47.496	37.9906	80.6557	40.8935	42.7907	60.3618	No hit	82.6087	50.1623	56.6456	36.8881	44.4805	No hit	54.0541
NZ_CP014973.1	93960	IncFIB(S); IncFII(S);	Salmonella enterica subsp. enterica serovar Typhimurium str. USDA-ARS-USMARC-1898 plasmid pSTY2-1898, complete sequence	Salmonella enterica	1	54.9606	79.5786	71.4052	100	57.3034	53.9413	47.496	37.9906	80.6557	40.8935	42.7907	60.3618	No hit	82.6087	50.1623	56.6456	36.8881	44.4805	No hit	54.0541
NZ_CP014976.1	94019	IncFIB(S); IncFII(S);	Salmonella enterica subsp. enterica serovar Typhimurium str. CDC 2009K-1640 plasmid pSTY1-2009K-1640, complete sequence	Salmonella enterica	1	54.9606	79.5786	71.4052	100	57.3034	53.9413	47.496	37.9906	80.6557	40.8935	42.7907	60.3618	No hit	82.6087	50.1623	56.6456	36.8881	44.4805	No hit	54.0541
NZ_CP014980.1	94034	IncFIB(S); IncFII(S);	Salmonella enterica subsp. enterica serovar Typhimurium str. CDC H2662 plasmid pSTY1-H2662, complete sequence	Salmonella enterica	1	54.9606	79.5786	71.4052	100	57.3034	53.9413	47.496	37.9906	80.6557	40.8935	42.7907	60.3618	No hit	82.6087	50.1623	56.6456	36.8881	44.4805	No hit	54.0541
NZ_CP015158.1	93829	IncFIB(S); IncFII(S);	Salmonella enterica subsp. enterica serovar Typhimurium strain NC983 plasmid, complete sequence	Salmonella enterica	1	54.9606	79.5786	71.4052	100	57.3034	53.9413	47.496	37.9906	80.6557	40.8935	42.7907	60.3618	No hit	82.6087	50.1623	56.6456	36.8881	44.4805	No hit	54.0541
NZ_CP016390.1	93855	IncFIB(S); IncFII(S);	Salmonella enterica subsp. enterica serovar Typhimurium strain 13-931 plasmid pSLT931, complete sequence	Salmonella enterica	1	54.9606	79.5786	71.4052	100	57.3034	53.9413	47.496	37.9906	80.6557	40.8935	42.7907	60.3618	No hit	82.6087	50.1623	56.6456	36.8881	44.4805	No hit	54.0541
NZ_CP018658.1	94039	IncFIB(S); IncFII(S);	Salmonella enterica subsp. enterica serovar Enteritidis strain 92-0392 plasmid pSE92-0392, complete sequence	Salmonella enterica	1	54.9606	79.5786	71.4052	100	57.3034	53.9413	47.496	37.9906	80.6557	40.8935	42.7907	60.3618	No hit	82.6087	50.1623	56.6456	36.8881	44.4805	No hit	54.0541
NZ_CP020923.1	116677	IncFIB(S); IncFII(S);	Salmonella enterica subsp. enterica strain 16A242 plasmid unnamed1, complete sequence	Salmonella enterica	1	54.9606	79.5786	71.4052	100	57.3034	53.9413	47.496	37.9906	80.6557	40.8935	42.7907	60.3618	No hit	82.6087	50.1623	56.6456	36.8881	44.4805	No hit	54.0541
NZ_CP021464.1	115864	IncFIB(S); IncFII(S);	Salmonella enterica subsp. enterica serovar Typhimurium strain UGA14 plasmid pUGA14_2, complete sequence	Salmonella enterica	1	54.9606	79.5786	71.4052	100	57.3034	53.9413	47.496	37.9906	80.6557	40.8935	42.7907	60.3618	No hit	82.6087	50.1623	56.6456	36.8881	44.4805	No hit	54.0541
NZ_CP025556.1	93832	IncFIB(S); IncFII(S);	Salmonella enterica subsp. enterica serovar Typhimurium strain PIR00538 plasmid pPIR00538, complete sequence	Salmonella enterica	1	54.9606	79.5786	71.4052	100	57.3034	53.9413	47.496	37.9906	80.6557	40.8935	42.7907	60.3618	No hit	82.6087	50.1623	56.6456	36.8881	44.4805	No hit	54.0541
NZ_CP026701.1	93832	IncFIB(S); IncFII(S);	Salmonella enterica subsp. enterica serovar Typhimurium strain AR_0031 plasmid unitig_1_pilon, complete sequence	Salmonella enterica	1	54.9606	79.5786	71.4052	100	57.3034	53.9413	47.496	37.9906	80.6557	40.8935	42.7907	60.3618	No hit	82.6087	50.1623	56.6456	36.8881	44.4805	No hit	54.0541
NZ_CP027413.1	93832	IncFIB(S); IncFII(S);	Salmonella enterica subsp. enterica strain FDAARGOS_320 plasmid unnamed2, complete sequence	Salmonella enterica	1	54.9606	79.5786	71.4052	100	57.3034	53.9413	47.496	37.9906	80.6557	40.8935	42.7907	60.3618	No hit	82.6087	50.1623	56.6456	36.8881	44.4805	No hit	54.0541
NZ_CP028200.1	93933	IncFIB(S); IncFII(S);	Salmonella enterica subsp. enterica serovar Typhimurium strain CFSAN018746 plasmid pGMI14-001, complete sequence	Salmonella enterica	1	54.9606	79.5786	71.4052	100	57.3034	53.9413	47.496	37.9906	80.6557	40.8935	42.7907	60.3618	No hit	82.6087	50.1623	56.6456	36.8881	44.4805	No hit	54.0541
NZ_CP029596.1	94001	IncFIB(S); IncFII(S);	Salmonella enterica strain DA34833 plasmid pDA34833-94, complete sequence	Salmonella enterica	1	54.9606	79.5786	71.4052	100	57.3034	53.9413	47.496	37.9906	80.6557	40.8935	42.7907	60.3618	No hit	82.6087	50.1623	56.6456	36.8881	44.4805	No hit	54.0541
NZ_LT855377.1	93862	IncFIB(S); IncFII(S);	Salmonella enterica subsp. enterica serovar Typhimurium isolate STMU2UK genome assembly, plasmid: 2	Salmonella enterica	1	54.9606	79.5786	71.4052	100	57.3034	53.9413	47.496	37.9906	80.6557	40.8935	42.7907	60.3618	No hit	82.6087	50.1623	56.6456	36.8881	44.4805	No hit	54.0541
NZ_CP022137.1	66457	IncFII(S);	Salmonella enterica subsp. diarizonae serovar 65:c:z str. SA20044251 plasmid unnamed2, complete sequence	Salmonella enterica	1	55.3226	78.7682	71.4984	97.2039	58.1667	54.9114	47.8261	37.8467	80	40.8621	43.7803	60.6474	No hit	82.9431	50.9244	58.1667	37.0242	45.6376	No hit	53.9936
NZ_CP030198.1	134274		Salmonella enterica strain SA20051401 plasmid pSA20051401.2, complete sequence	Salmonella enterica	1	55.4839	79.2545	71.8241	97.3684	58.6667	55.0725	48.1605	37.8467	80.4918	41.2069	43.4783	60.8177	No hit	83.612	51.2605	58.6667	37.1972	45.3177	No hit	53.9936
HF969016.1	93046	IncFIB(S); IncFII(S);	Salmonella enterica subsp. enterica serovar Bovismorbificans str. 3114 plasmid pVIRBov complete sequence, complete genome	Salmonella enterica	0	54.9606	79.2545	71.2439	97.2039	56.8218	54.9839	47.1729	37.5587	80.4918	40.378	42.3256	59.7039	No hit	82.4415	49.6753	56.9823	37.3702	44.2122	No hit	53.9075
NC_016858.1	93842	IncFIB(S); IncFII(S);	Salmonella enterica subsp. enterica serovar Typhimurium str. ST4/74 plasmid TY474p1, complete sequence	Salmonella enterica	1	54.8031	79.4165	71.2418	99.8355	57.1429	53.7867	47.3344	37.8336	80.4918	40.7216	42.6357	60.1974	No hit	82.4415	50	56.4873	36.7133	44.3182	No hit	53.8951
NC_017054.1	93877	IncFIB(S); IncFII(S);	Salmonella enterica subsp. enterica serovar Typhimurium str. 798 plasmid p798_93, complete sequence	Salmonella enterica	1	54.8031	79.4165	71.2418	99.8355	57.1429	53.7867	47.3344	37.8336	80.4918	40.7216	42.6357	60.1974	No hit	82.4415	50	56.4873	36.7133	44.3182	No hit	53.8951
NZ_CP017618.1	93055	IncFIB(S); IncFII(S);	Salmonella enterica subsp. enterica serovar Typhimurium strain 22495 plasmid unnamed1, complete sequence	Salmonella enterica	1	54.8031	79.4165	71.2418	99.8355	57.1429	53.7867	47.3344	37.8336	80.4918	40.7216	42.6357	60.1974	No hit	82.4415	50	56.4873	36.7133	44.3182	No hit	53.8951
NC_019112.1	86686	IncFII(S);	Salmonella enterica subsp. enterica serovar Pullorum plasmid pSPUV, complete sequence	Salmonella enterica	1	55.1613	78.7682	71.4984	97.2039	58.3333	54.7504	47.6589	38.0098	80	40.6897	43.7803	60.477	No hit	82.9431	50.7563	58.3333	36.8512	45.6376	No hit	53.8339
NZ_CP012348.1	86650	IncFII(S);	Salmonella enterica subsp. enterica serovar Pullorum str. ATCC 9120 plasmid pCFSAN000725_01, complete sequence	Salmonella enterica	1	55.1613	78.7682	71.4984	97.2039	58.3333	54.7504	47.6589	38.0098	80	40.6897	43.7803	60.477	No hit	82.9431	50.7563	58.3333	36.8512	45.6376	No hit	53.8339
NZ_CP018634.1	92831	IncFIB(S); IncFII(S);	Salmonella enterica subsp. enterica serovar Enteritidis strain 49-2444 plasmid pSE49-2444, complete sequence	Salmonella enterica	1	55.1669	78.6645	70.5691	95.4237	56.5916	54.4	47.5329	38.0062	80.7757	40.378	42.7457	60.8177	No hit	83.1104	49.5948	56.7524	37.1972	44.822	No hit	53.8217
CP030027.1	169096		Salmonella enterica subsp. enterica strain SA20051472 plasmid pSA20051472.1, complete sequence	Salmonella enterica	1	54.4882	78.9303	71.8241	96.5461	56.8218	53.3128	47.9806	37.2642	80.1639	41.4462	42.4806	60.1974	No hit	82.4415	49.8377	56.9823	36.8512	44.8553	No hit	53.5885
CM001154.1	87371	IncFII(S);	Salmonella enterica subsp. enterica serovar Gallinarum str. 9 plasmid unnamed, complete sequence, whole genome shotgun sequence	Salmonella enterica	0	53.3871	78.282	69.7068	96.5461	56.6667	52.9791	46.4883	36.8679	78.8525	40	42.6494	59.2845	No hit	82.4415	49.4118	56.6667	36.1592	44.6309	No hit	53.3546
HG970001.1	88350	IncFII(S);	Salmonella enterica subsp. enterica serovar Gallinarum str. 287/91 plasmid pSG, complete sequence	Salmonella enterica	0	53.3871	78.282	69.7068	96.5461	56.6667	52.9791	46.4883	36.8679	78.8525	40	42.6494	59.2845	No hit	82.4415	49.4118	56.6667	36.1592	44.6309	No hit	53.3546
AY517905.1	80156	IncFII(S);	Salmonella enterica strain OU7025 plasmid pOU1113, complete sequence	Salmonella enterica	0	No hit	77.6337	70.7038	95.0658	57.8773	54.24	47.0588	37.1753	79.0164	40.7599	43.4146	58.7734	No hit	80.5921	49.2437	57.6667	36.2862	44.4822	No hit	53.3333
NZ_CP012345.1	119113	IncFIB(S); IncFII(S);	Salmonella enterica subsp. enterica serovar Choleraesuis str. ATCC 10708 plasmid pCFSAN000679_01, complete sequence	Salmonella enterica	1	51.0934	76.4356	67.1315	96.9262	54.1582	49.503	43.9583	33.2673	78.0684	37.3932	38.1048	59.4883	No hit	80.0425	49.2784	54.5639	32.9787	39.9577	No hit	48.4252
KU318419.1	90351	IncFII(Yp);	Enterbacter aerogenes strain EA49 plasmid pEA49-KPC, complete sequence	Enterbacter aerogenes	0	54.3137	59.9581	57.438	53.7736	92.1875	53.7864	58.8608	38.7716	58.1933	45.4927	39.802	50	No hit	56.3147	47.9167	70.412	39.0144	43.038	No hit	53.1621
CM008882.1	110432	IncFIB(pB171); IncFII(Yp);	Klebsiella pneumoniae strain 18ES plasmid pNDM_18ES, complete sequence, whole genome shotgun sequence	Klebsiella pneumoniae	1	54.4741	59.7424	58.1848	58.3333	99.8379	54.2994	54.1463	37.1914	59.3645	43.5374	39.9076	46.8153	No hit	57.6159	45.6026	80.5994	38.8601	42.3948	No hit	51.9747
CM008891.1	120078	IncFIB(pB171); IncFII(Yp);	Klebsiella variicola strain 6TM plasmid pNDM_6TM, complete sequence, whole genome shotgun sequence	Klebsiella variicola	1	54.4741	59.7424	58.1848	58.3333	99.8379	54.2994	54.1463	37.1914	59.3645	43.5374	39.9076	46.8153	No hit	57.6159	45.6026	80.5994	38.8601	42.3948	No hit	51.9747
CM008904.1	106482	IncFIB(pB171); IncFII(Yp);	Enterobacter cloacae strain 22ES plasmid pNDM_22ES, complete sequence, whole genome shotgun sequence	Enterobacter cloacae	1	54.4741	59.7424	58.1848	58.3333	99.8379	54.2994	54.1463	37.1914	59.3645	43.5374	39.9076	46.8153	No hit	57.6159	45.6026	80.5994	38.8601	42.3948	No hit	51.9747
CM008911.1	110766	IncFIB(pB171); IncFII(Yp);	Enterobacter cloacae strain 20ES plasmid pNDM_20ES, complete sequence, whole genome shotgun sequence	Enterobacter cloacae	1	54.4741	59.7424	58.1848	58.3333	99.8379	54.2994	54.1463	37.1914	59.3645	43.5374	39.9076	46.8153	No hit	57.6159	45.6026	80.5994	38.8601	42.3948	No hit	51.9747
CM008917.1	120406	IncFIB(pB171); IncFII(Yp);	Klebsiella variicola strain 1TM plasmid pNDM_1TM, complete sequence, whole genome shotgun sequence	Klebsiella variicola	1	54.4741	59.7424	58.1848	58.3333	99.8379	54.2994	54.1463	37.1914	59.3645	43.5374	39.9076	46.8153	No hit	57.6159	45.6026	80.5994	38.8601	42.3948	No hit	51.9747
CP023554.1	212326	IncFIB(pB171); IncFII(Yp); IncR;	Klebsiella pneumoniae subsp. pneumoniae strain ST2017:950142398 plasmid p18-43_01, complete sequence	Klebsiella pneumoniae	1	54.4741	59.7424	58.1848	58.3333	99.8379	54.2994	54.1463	37.1914	59.3645	43.5374	39.9076	46.8153	No hit	57.6159	45.6026	80.5994	38.8601	42.3948	No hit	51.9747
KC887916.2	110786	IncFIB(pB171); IncFII(Yp);	Escherichia coli strain ARL10/167 plasmid pEC4-NDM-6, complete sequence	Escherichia coli	1	54.4741	59.7424	58.1848	58.3333	99.8379	54.2994	54.1463	37.1914	59.3645	43.5374	39.9076	46.8153	No hit	57.6159	45.6026	80.5994	38.8601	42.3948	No hit	51.9747
KC887917.2	99435	IncFIB(pB171); IncFII(Yp);	Enterobacter cloacae plasmid pECL3-NDM-1, complete sequence	Enterobacter cloacae	1	54.4741	59.7424	58.1848	58.3333	99.8379	54.2994	54.1463	37.1914	59.3645	43.5374	39.9076	46.8153	No hit	57.6159	45.6026	80.5994	38.8601	42.3948	No hit	51.9747
KJ812998.1	110786	IncFIB(pB171); IncFII(Yp);	Enterobacter cloacae isolate GN574 plasmid pNDM-Ec1GN574, complete sequence	Enterobacter cloacae	1	54.4741	59.7424	58.1848	58.3333	99.8379	54.2994	54.1463	37.1914	59.3645	43.5374	39.9076	46.8153	No hit	57.6159	45.6026	80.5994	38.8601	42.3948	No hit	51.9747
KP868647.1	109353	IncFIB(pB171); IncFII(Yp);	Enterobacter cloacae strain WCHECl-14653 plasmid pNDM1_EC14653, complete sequence	Enterobacter cloacae	1	54.4741	59.7424	58.1848	58.3333	99.8379	54.2994	54.1463	37.1914	59.3645	43.5374	39.9076	46.8153	No hit	57.6159	45.6026	80.5994	38.8601	42.3948	No hit	51.9747
KP900016.1	99276	IncFIB(pB171); IncFII(Yp);	Leclercia adecarboxylata strain P10164 plasmid pP10164-NDM, complete sequence	Leclercia adecarboxylata	1	54.4741	59.7424	58.1848	58.3333	99.8379	54.2994	54.1463	37.1914	59.3645	43.5374	39.9076	46.8153	No hit	57.6159	45.6026	80.5994	38.8601	42.3948	No hit	51.9747
KR351290.1	106844	IncFIB(S); IncFII(Yp);	Klebsiella pneumoniae subsp. pneumoniae strain K351 plasmid pK351, complete sequence	Klebsiella pneumoniae	1	54.4741	59.7424	58.1848	58.3333	99.8379	54.2994	54.1463	37.1914	59.3645	43.5374	39.9076	46.8153	No hit	57.6159	45.6026	80.5994	38.8601	42.3948	No hit	51.9747
KX868552.1	77843		Klebsiella variicola strain H152460787 plasmid pJF-787, complete sequence	Klebsiella variicola	1	54.4741	59.7424	58.1848	58.3333	99.8379	54.2994	54.1463	37.1914	59.3645	43.5374	39.9076	46.8153	No hit	57.6159	45.6026	80.5994	38.8601	42.3948	No hit	51.9747
KY399974.1	109361	IncFIB(pB171); IncFII(Yp);	Enterobacter cloacae strain EClY2402 plasmid pNDM1_EClY2402, complete sequence	Enterobacter cloacae	1	54.4741	59.7424	58.1848	58.3333	99.8379	54.2994	54.1463	37.1914	59.3645	43.5374	39.9076	46.8153	No hit	57.6159	45.6026	80.5994	38.8601	42.3948	No hit	51.9747
KY399975.1	109325	IncFIB(pB171); IncFII(Yp);	Enterobacter cloacae strain EClY2403 plasmid pNDM1_EClY2403, complete sequence	Enterobacter cloacae	1	54.4741	59.7424	58.1848	58.3333	99.8379	54.2994	54.1463	37.1914	59.3645	43.5374	39.9076	46.8153	No hit	57.6159	45.6026	80.5994	38.8601	42.3948	No hit	51.9747
NC_021501.1	110781	IncFIB(pB171); IncFII(Yp);	Klebsiella michiganensis strain E718 plasmid pKOX_NDM1, complete sequence	Klebsiella michiganensis	1	54.4741	59.7424	58.1848	58.3333	99.8379	54.2994	54.1463	37.1914	59.3645	43.5374	39.9076	46.8153	No hit	57.6159	45.6026	80.5994	38.8601	42.3948	No hit	51.9747
NC_025184.1	110786	IncFIB(pB171); IncFII(Yp);	Klebsiella pneumoniae strain RJF866 plasmid pRJF866, complete sequence	Klebsiella pneumoniae	1	54.4741	59.7424	58.1848	58.3333	99.8379	54.2994	54.1463	37.1914	59.3645	43.5374	39.9076	46.8153	No hit	57.6159	45.6026	80.5994	38.8601	42.3948	No hit	51.9747
NZ_CP018366.1	94434	IncFIB(pB171); IncFII(Yp);	Klebsiella pneumoniae strain Kp_Goe_62629 plasmid pKp_Goe_629-2, complete sequence	Klebsiella pneumoniae	1	54.4741	59.7424	58.1848	58.3333	99.8379	54.2994	54.1463	37.1914	59.3645	43.5374	39.9076	46.8153	No hit	57.6159	45.6026	80.5994	38.8601	42.3948	No hit	51.9747
NZ_CP022350.1	106140	IncFIB(pB171); IncFII(Yp);	Klebsiella michiganensis strain K516 plasmid pK516_NDM1, complete sequence	Klebsiella michiganensis	1	54.4741	59.7424	58.1848	58.3333	99.8379	54.2994	54.1463	37.1914	59.3645	43.5374	39.9076	46.8153	No hit	57.6159	45.6026	80.5994	38.8601	42.3948	No hit	51.9747
NZ_CP023187.1	106579	IncFIB(pB171); IncFII(Yp);	Klebsiella michiganensis strain K518 plasmid pK518_NDM1, complete sequence	Klebsiella michiganensis	1	54.4741	59.7424	58.1848	58.3333	99.8379	54.2994	54.1463	37.1914	59.3645	43.5374	39.9076	46.8153	No hit	57.6159	45.6026	80.5994	38.8601	42.3948	No hit	51.9747
NZ_CP023914.1	106853	IncFIB(pB171); IncFII(Yp);	Klebsiella pneumoniae strain FDAARGOS_439 plasmid unnamed3, complete sequence	Klebsiella pneumoniae	1	54.4741	59.7424	58.1848	58.3333	99.8379	54.2994	54.1463	37.1914	59.3645	43.5374	39.9076	46.8153	No hit	57.6159	45.6026	80.5994	38.8601	42.3948	No hit	51.9747
NZ_CP029731.1	108148	IncFIB(pB171); IncFII(Yp);	Citrobacter sp. CRE-46 strain AR_0157 plasmid unnamed3, complete sequence	Citrobacter sp.	1	54.4741	59.7424	58.1848	58.3333	99.8379	54.2994	54.1463	37.1914	59.3645	43.5374	39.9076	46.8153	No hit	57.6159	45.6026	80.5994	38.8601	42.3948	No hit	51.9747
KU987453.1	85862	IncFII(Yp);	Klebsiella pneumoniae strain 05K0261 plasmid F5111, complete sequence	Klebsiella pneumoniae	0	54.1601	59.4203	58.0227	57.8333	99.1896	54.2994	53.9837	37.037	59.0301	43.3673	39.5994	46.6561	No hit	57.1192	45.7655	80.9148	38.6874	41.9094	No hit	51.9747
KY020154.1	142876	IncFIB(K); IncFII(Yp);	Klebsiella pneumoniae strain Kpn-431, plasmid pKPN-431cz, complete sequence	Klebsiella pneumoniae	1	54.3171	59.5813	58.0227	58.1667	100	54.1401	53.9837	37.037	59.1973	43.3673	39.7535	46.6561	No hit	57.4503	45.4397	80.4416	38.6874	42.233	No hit	51.8167
NZ_CP016763.1	127005	IncFIB(K); IncFII(Yp);	Citrobacter freundii strain B38 plasmid pOZ172, complete sequence	Citrobacter freundii	1	54.3171	59.5813	58.0227	58.1667	100	54.1401	53.9837	37.037	59.1973	43.3673	39.7535	46.6561	No hit	57.4503	45.4397	80.4416	38.6874	42.233	No hit	51.8167
NZ_CP022697.1	149207	IncFIB(pB171); IncFII(Yp);	Citrobacter farmeri strain AUSMDU00008141 plasmid pAUSMDU8141-2, complete sequence	Citrobacter farmeri	1	54.3171	59.5813	58.0227	58.1667	100	54.1401	53.9837	37.037	59.1973	43.3673	39.7535	46.6561	No hit	57.4503	45.4397	80.4416	38.6874	42.233	No hit	51.8167
NZ_CP026241.1	200651	IncFIB(pB171); IncFII(Yp);	Citrobacter freundii complex sp. CFNIH9 plasmid pCFR-e790, complete sequence	Citrobacter freundii	1	54.3171	59.5813	58.0227	58.1667	100	54.1401	53.9837	37.037	59.1973	43.3673	39.7535	46.6561	No hit	57.4503	45.4397	80.4416	38.6874	42.233	No hit	51.8167
NZ_CP026698.1	82058	IncFIB(pB171); IncFII(Yp);	Citrobacter koseri strain AR_0025 plasmid unitig_2_pilon, complete sequence	Citrobacter koseri	1	54.3171	59.5813	58.0227	58.1667	100	54.1401	53.9837	37.037	59.1973	43.3673	39.7535	46.6561	No hit	57.4503	45.4397	80.4416	38.6874	42.233	No hit	51.8167
NZ_CP021328.1	446611	IncFIB(pQil); IncFII(Yp); IncU;	Raoultella ornithinolytica strain Ro24724 plasmid pRo24724, complete sequence	Raoultella ornithinolytica	2	80.0613	53.211	51.7665	55.3945	52.7048	94.1628	42.4886	40.1562	53.8339	37.6206	48.3871	42.6154	No hit	53.3762	41.311	No hit	No hit	No hit	72.4832	90.0631
KP868646.1	88214	IncFII(Yp);	Enterobacter cloacae strain WCHECl-14653 plasmid pKPC2-EC14653, complete sequence	Enterobacter cloacae	1	80.0613	53.211	51.7665	55.3945	52.7048	94.1628	42.4886	40.1562	53.8339	37.6206	48.3871	42.6154	No hit	53.3762	41.311	No hit	No hit	No hit	72.4832	90.0631
KY399972.1	88213	IncFII(Yp);	Enterobacter cloacae strain EClY2402 plasmid pKPC2_EClY2402, complete sequence	Enterobacter cloacae	1	80.0613	53.211	51.7665	55.3945	52.7048	94.1628	42.4886	40.1562	53.8339	37.6206	48.3871	42.6154	No hit	53.3762	41.311	No hit	No hit	No hit	72.4832	90.0631
KY399973.1	88213	IncFII(Yp);	Enterobacter cloacae strain EClY2403 plasmid pKPC2_EClY2403, complete sequence	Enterobacter cloacae	1	80.0613	53.211	51.7665	55.3945	52.7048	94.1628	42.4886	40.1562	53.8339	37.6206	48.3871	42.6154	No hit	53.3762	41.311	No hit	No hit	No hit	72.4832	90.0631
NZ_CP022275.1	144825	FIA(pBK30683); IncFII(Yp);	Citrobacter freundii strain 18-1 plasmid pBKPC18-1, complete sequence	Citrobacter freundii	1	80.0613	53.211	51.7665	55.3945	52.7048	94.1628	42.4886	40.1562	53.8339	37.6206	48.3871	42.6154	No hit	53.3762	41.311	No hit	No hit	No hit	72.4832	90.0631
NZ_CP022349.1	126877	FIA(pBK30683); IncFII(Yp);	Klebsiella michiganensis strain K516 plasmid pK516_KPC, complete sequence	Klebsiella michiganensis	1	80.0613	53.211	51.7665	55.3945	52.7048	94.1628	42.4886	40.1562	53.8339	37.6206	48.3871	42.6154	No hit	53.3762	41.311	No hit	No hit	No hit	72.4832	90.0631
NZ_CP023186.1	126846	FIA(pBK30683); IncFII(Yp);	Klebsiella michiganensis strain K518 plasmid pK518_KPC, complete sequence	Klebsiella michiganensis	1	80.0613	53.211	51.7665	55.3945	52.7048	94.1628	42.4886	40.1562	53.8339	37.6206	48.3871	42.6154	No hit	53.3762	41.311	No hit	No hit	No hit	72.4832	90.0631
NZ_CP028554.1	89738	IncFII(Yp);	Klebsiella variicola strain WCHKP19 plasmid pKPC2_020019, complete sequence	Klebsiella variicola	1	81.135	52.7356	51.1521	55.0725	52.7356	99.3856	42.1212	39.9061	53.5144	37.7814	47.6994	42.4012	No hit	53.451	41.1402	52.6636	No hit	No hit	74.8322	88.522
AP014954.1	81481		Klebsiella oxytoca plasmid pKO_JKo3_3 DNA, complete genome, strain: JKo3	Klebsiella oxytoca	1	80.6748	52.5836	50.9985	54.9114	52.5836	100	41.9697	39.7496	53.3546	37.7814	47.3926	44.1368	No hit	53.2905	40.832	52.5114	No hit	No hit	74.1611	88.2075
NZ_CP020359.1	110705	IncFII(Yp);	Klebsiella oxytoca strain AR_0147 plasmid unitig_2, complete sequence	Klebsiella oxytoca	1	80.6748	52.5836	50.9985	54.9114	52.5836	100	41.9697	39.7496	53.3546	37.7814	47.3926	44.1368	No hit	53.2905	40.832	52.5114	No hit	No hit	74.1611	88.2075
NZ_CP023890.1	89860	IncFII(Yp);	Raoultella ornithinolytica strain FDAARGOS_431 plasmid unnamed2, complete sequence	Raoultella ornithinolytica	1	80.6748	52.5836	50.9985	54.9114	52.5836	100	41.9697	39.7496	53.3546	37.7814	47.3926	44.1368	No hit	53.2905	40.832	52.5114	No hit	No hit	74.1611	88.2075
NZ_CP018361.1	277616	FIA(pBK30683); IncFIB(K);	Klebsiella oxytoca strain CAV1752 plasmid pCAV1752-278, complete sequence	Klebsiella oxytoca	1	82.0031	53.5276	52.2481	55.0725	53.0769	96.9278	42.5076	39.9687	53.5144	37.6206	48.056	42.9448	No hit	53.451	41.471	53.2407	No hit	No hit	76.8421	88.0503
NZ_CP008789.1	133397	IncFIA(HI1);	Klebsiella oxytoca KONIH1 plasmid pKOX-137, complete sequence	Klebsiella oxytoca	1	81.8466	53.5276	52.2481	55.0725	52.9231	96.7742	42.5076	39.9687	53.3546	37.6206	48.056	42.9448	No hit	53.451	41.471	53.0864	No hit	No hit	76.4912	87.8931
NZ_CP026272.1	144055		Klebsiella oxytoca strain KONIH4 plasmid pKPC-f607, complete sequence	Klebsiella oxytoca	1	81.8466	53.5276	52.2481	55.0725	52.9231	96.7742	42.5076	39.9687	53.3546	37.6206	48.056	42.9448	No hit	53.451	41.471	53.0864	No hit	No hit	76.4912	87.8931
CP024509.1	140704		Klebsiella pneumoniae strain KSB2_1B plasmid unnamed3, complete sequence	Klebsiella pneumoniae	1	80.5215	52.5836	50.9985	54.9114	52.7356	99.6928	41.9697	39.7496	53.451	37.7814	47.2393	44.1368	No hit	53.1949	40.832	52.5114	No hit	No hit	73.8255	87.8931
CP024250.1	99099	IncFII(pCoo);	Escherichia coli O182:H21 strain D181 plasmid unnamed2, complete sequence	Escherichia coli	0	44.1358	46.56	47.4194	47.2546	53.9837	42.6154	99.6732	36.7909	47.7311	45.1049	42.4658	78.5829	No hit	46.6003	74.56	46.571	39.0706	44.6945	No hit	42.1053
NZ_CP030780.1	80627	IncFII(pHN7A8);	Escherichia albertii strain 05-3106 plasmid unnamed2, complete sequence	Escherichia albertii	1	44.1358	46.56	47.4194	47.2546	53.9837	42.6154	99.5098	36.7909	47.7311	45.1049	42.4658	78.4219	No hit	46.6003	74.4	46.571	39.0706	44.6945	No hit	42.1053
NZ_CP024977.1	62669		Escherichia coli strain CV839-15 plasmid pCV839-15-p3, complete sequence	Escherichia coli	1	44.1358	46.56	47.5806	47.421	53.9837	42.6154	99.0196	36.953	47.7311	44.9301	42.618	78.905	No hit	46.7662	74.24	46.571	38.8985	44.6945	No hit	42.1053
NZ_CP020338.1	95633	IncFII(pHN7A8);	Shigella flexneri 4c strain 1602 plasmid unnamed2, complete sequence	Shigella flexneri	1	44.1358	46.56	47.4194	47.2546	53.9837	42.6154	99.8366	36.7909	47.7311	44.9301	42.4658	78.5829	No hit	46.6003	74.56	46.571	39.0706	44.5338	No hit	42.1053
NC_022333.1	165311	IncFII(pCoo);	Escherichia coli plasmid pCss165Kan DNA, complete genome, strain: 4266 delta cssB::Km	Escherichia coli	1	43.9815	46.56	47.4194	47.2546	53.9837	42.4615	100	36.6288	47.7311	44.9301	42.3135	78.4219	No hit	46.6003	74.4	46.571	39.0706	44.373	No hit	41.9458
NZ_CP023348.1	88757	IncFII(pCoo);	Escherichia coli strain ETEC-2265 plasmid unnamed2, complete sequence	Escherichia coli	1	43.9815	46.56	47.4194	47.2546	53.9837	42.4615	100	36.6288	47.7311	44.9301	42.3135	78.4219	No hit	46.6003	74.4	46.571	39.0706	44.373	No hit	41.9458
NZ_CP024669.1	110612	IncFII(pCoo);	Escherichia coli strain F5176C6 plasmid unnamed2, complete sequence	Escherichia coli	1	43.9815	46.56	47.4194	47.2546	53.9837	42.4615	100	36.6288	47.7311	44.9301	42.3135	78.4219	No hit	46.6003	74.4	46.571	39.0706	44.373	No hit	41.9458
KT754161.1	83692	IncFII(pSE11);	Shigella dysenteriae 1 strain CAR10 plasmid pCAR10, complete sequence	Shigella dysenteriae	1	43.8272	46.4	47.4194	47.0882	53.6585	42.3077	99.3464	36.6288	47.563	44.9301	42.4658	78.2609	No hit	46.4345	74.24	46.252	39.0706	44.6945	No hit	41.7863
NZ_CP021212.1	90229	IncFII(pSE11);	Escherichia coli B171 plasmid pB171_90, complete sequence	Escherichia coli	1	43.8272	46.4	47.4194	47.0882	53.6585	42.3077	99.3464	36.6288	47.563	44.9301	42.4658	78.2609	No hit	46.4345	74.24	46.252	39.0706	44.6945	No hit	41.7863
CP024244.1	152012	IncFIB(AP001918); IncFII(pCoo);	Escherichia coli O128:H27 strain 90-9281 plasmid unnamed, complete sequence	Escherichia coli	0	43.9815	46.9551	47.8191	47.2546	53.9837	42.2492	99.5098	36.7909	47.7311	44.9301	42.4658	78.5829	No hit	46.6003	74.24	46.571	39.0706	44.373	No hit	41.6268
NZ_CP007736.1	113440	IncFIA(HI1); IncFII(K);	Klebsiella pneumoniae subsp. pneumoniae KPNIH27 plasmid pKPN-b0b, complete sequence	Klebsiella pneumoniae	1	40.2799	38.0062	36.5741	38.0098	37.037	39.7496	36.6288	100	37.3802	34.5826	39.185	37.987	No hit	36.725	36.3208	No hit	No hit	35.0467	33.677	40.412
NZ_CP015396.1	110092	ColRNAI; IncFIA(HI1); IncFII(K);	Klebsiella pneumoniae strain CR14 plasmid pCR14_4, complete sequence	Klebsiella pneumoniae	1	40.2799	38.0062	36.5741	38.0098	37.037	39.7496	36.6288	100	37.3802	34.5826	39.185	37.987	No hit	36.725	36.3208	No hit	No hit	35.0467	33.677	40.412
NZ_CP020062.1	152697	IncFIB(K); IncFII(K);	Klebsiella pneumoniae strain AR_0117 plasmid unitig_1, complete sequence	Klebsiella pneumoniae	1	40.2799	38.0062	36.5741	38.0098	37.037	39.7496	36.6288	100	37.3802	34.5826	39.185	37.987	No hit	36.725	36.3208	No hit	No hit	35.0467	33.677	40.412
NZ_CP026179.1	237571	IncFIA(HI1); IncFII(K); IncN;	Klebsiella pneumoniae strain KPNIH49 plasmid pKPC-224e, complete sequence	Klebsiella pneumoniae	1	40.1244	38.0062	36.5741	38.0098	37.037	39.7496	36.4668	99.6899	37.3802	34.5826	39.4366	37.8247	No hit	36.725	35.8372	No hit	No hit	34.472	33.677	40.412
NZ_CP010181.1	201930	IncFIB(AP001918); IncFII(pCoo);	Escherichia coli strain M1 plasmid A, complete sequence	Escherichia coli	1	No hit	81.3614	68.8525	80.6557	59.1667	53.3546	47.7311	37.3802	100	40.7155	No hit	52.4618	No hit	79.2642	48.5904	58.7065	38.7263	44.652	No hit	52.3885
NZ_CP010184.1	200925	IncFIB(AP001918); IncFII(pCoo);	Escherichia coli strain M3 plasmid A, complete sequence	Escherichia coli	1	No hit	81.3614	68.8525	80.6557	59.1667	53.3546	47.7311	37.3802	100	40.7155	No hit	52.4618	No hit	79.2642	48.5904	58.7065	38.7263	44.652	No hit	52.3885
NZ_CP011019.1	207265	IncFIB(AP001918); IncFII(pCoo);	Escherichia coli strain CI5 plasmid, complete sequence	Escherichia coli	1	No hit	81.3614	68.8525	80.6557	59.1667	53.3546	47.7311	37.3802	100	40.7155	No hit	52.4618	No hit	79.2642	48.5904	58.7065	38.7263	44.652	No hit	52.3885
NZ_CP010187.1	146575	IncFIB(AP001918); IncFII;	Escherichia coli strain M6 plasmid A, complete genome	Escherichia coli	1	No hit	79.6667	66.6667	79.5608	59.3645	52.1061	47.1452	37.5389	94.2568	41.2266	No hit	53.6585	No hit	78.2609	48.6928	58.7171	38.5274	43.7811	No hit	52.2763
NZ_CP010197.1	146524	IncFIB(AP001918); IncFII;	Escherichia coli strain M9 plasmid A, complete genome	Escherichia coli	1	No hit	79.6667	66.6667	79.5608	59.3645	52.1061	47.1452	37.5389	94.2568	41.2266	No hit	53.6585	No hit	78.2609	48.6928	58.7171	38.5274	43.7811	No hit	52.2763
NZ_CP010214.1	146496	IncFIB(AP001918); IncFII;	Escherichia coli strain M15 plasmid A, complete sequence	Escherichia coli	1	No hit	79.6667	66.6667	79.5608	59.3645	52.1061	47.1452	37.5389	94.2568	41.2266	No hit	53.6585	No hit	78.2609	48.6928	58.7171	38.5274	43.7811	No hit	52.2763
NZ_CP010222.1	146552	IncFIB(AP001918); IncFII;	Escherichia coli strain M19 plasmid A, complete sequence	Escherichia coli	1	No hit	79.6667	66.6667	79.5608	59.3645	52.1061	47.1452	37.5389	94.2568	41.2266	No hit	53.6585	No hit	78.2609	48.6928	58.7171	38.5274	43.7811	No hit	52.2763
NZ_CP029719.1	138933	IncFIB(pECLA); IncFII(pECLA);	Enterobacter cloacae strain AR_0154 plasmid unnamed1, complete sequence	Enterobacter cloacae	1	No hit	41.0377	40	41.1074	43.0868	37.5196	42.8339	33.752	41.8212	93.8356	No hit	39.9679	No hit	40.1977	39.7152	39.4612	61.859	36.262	No hit	38.3253
NZ_CP021777.1	70882		Enterobacter cloacae strain AR_0053 plasmid unitig_2, complete sequence	Enterobacter cloacae	1	35.9398	41.0095	39.9679	41.2752	42.926	37.6176	43.4783	33.805	41.3153	99.3151	No hit	40.7705	No hit	40.6919	41.2322	39.1442	62.8205	36.9775	No hit	38.1643
NZ_CP017187.1	131604	IncFII(pECLA);	Enterobacter cloacae complex 'Hoffmann cluster III' strain DSM 14563 plasmid pDSMZ14563, complete sequence	Enterobacter cloacae	1	36.4742	42.9066	40.6807	41.443	43.1341	37.9573	42.6256	32.6187	41.1467	92.1233	34.8297	39.1026	No hit	40.264	40.1274	38.9507	61.6613	37.2581	No hit	37.6789
NC_014107.1	199562	IncFIB(pECLA); IncFII(pECLA);	Enterobacter cloacae subsp. cloacae ATCC 13047 plasmid pECL_A, complete sequence	Enterobacter cloacae	1	35.5556	40.8517	39.8074	41.1074	42.7653	36.9397	42.9952	33.6478	41.1467	100	No hit	41.12	No hit	40.5272	41.0742	39.1442	62.5	36.8167	No hit	36.1905
NZ_CP012169.1	210894	IncFIB(pECLA); IncFII(pECLA);	Enterobacter hormaechei subsp. steigerwaltii strain 34998 plasmid p34998-210.894kb, complete sequence	Enterobacter hormaechei	1	35.5556	40.8517	39.8074	41.1074	42.7653	36.9397	42.9952	33.6478	41.1467	100	No hit	41.12	No hit	40.5272	41.0742	39.1442	62.5	36.8167	No hit	36.1905
NC_011413.1	91158	IncFII(pSE11);	Escherichia coli SE11 plasmid pSE11-2 DNA, complete sequence	Escherichia coli	1	47.8528	41.896	41.875	42.6307	38.949	47.2393	44.0678	41.25	No hit	No hit	91.4596	43.8168	No hit	41.1215	42.3135	40.512	No hit	71.151	41.3333	47.7564
NZ_CP010124.1	86032	IncFII;	Escherichia coli strain C5 plasmid B, complete genome	Escherichia coli	1	47.1669	42.2492	41.8856	43.5612	39.4777	47.2393	43.2927	40.3125	No hit	No hit	96.7391	44.4785	No hit	41.6667	42.0489	No hit	No hit	72.4963	40.6667	47.4359
NZ_CP030785.1	81110	IncFII(pHN7A8);	Escherichia albertii strain 2012EL-1823B plasmid unnamed2, complete sequence	Escherichia albertii	1	47.546	42.2088	42.4337	43.1746	39.7535	47.3926	43.0746	39.8119	No hit	No hit	100	44.0184	No hit	42.1384	41.9847	40.6442	No hit	72.7952	41.1371	47.2756
CP024864.1	88768	IncFII(pSE11);	Escherichia coli strain AR_0015 plasmid unitig_2_pilon, complete sequence	Escherichia coli	1	46.7791	41.7417	40.8037	42.8571	39.3241	46.7791	43.2308	40.7812	No hit	No hit	97.0497	44.1718	No hit	42.7673	42.6154	No hit	No hit	71.4499	40.1338	46.9551
NC_019342.1	130175	IncFII(p14);	Salmonella sp. 14 plasmid p14-120, complete sequence	Salmonella sp.	1	No hit	52.5122	48.2982	61.1584	46.8153	44.0984	78.4219	38.0875	53.3107	42.9072	43.951	100	No hit	51.4286	80.0971	47.4359	38.8112	45.2496	No hit	42.029
NZ_CP022035.1	136771	IncFII(p14);	Salmonella enterica subsp. enterica serovar Onderstepoort str. SA20060086 plasmid punamed2, complete sequence	Salmonella enterica	1	No hit	52.5122	48.2982	61.1584	46.8153	44.0984	78.4219	38.0875	53.3107	42.9072	43.951	100	No hit	51.4286	80.0971	47.4359	38.8112	45.2496	No hit	42.029
NZ_CP027106.1	106432	IncFIB(AP001918); IncFII(pHN7A8);	Escherichia coli strain RM14721 plasmid pRM14721, complete sequence	Escherichia coli	1	42.9688	52.3501	47.812	60.1363	47.2756	42.3313	80.9984	37.1567	52.9711	43.0796	43.6137	94.9097	No hit	51.2605	79.9353	47.5962	39.1379	44.5513	No hit	42.029
CP017992.1	79045	IncFII(SARC14); IncFII(p14);	Enterobacter cloacae complex sp. ECNIH7 plasmid pENT-2c5, complete sequence	Enterobacter cloacae	1	41.6283	51.9481	46.7532	59.4549	45.92	42.2427	74.7182	36.7762	52.292	41.8212	42.9907	90.312	No hit	50.2521	78.4441	45.3397	38.8112	44.373	No hit	41.25
NZ_CP017473.1	169226	IncFII(Yp);	Enterobacter cloacae strain M12X01451 plasmid pM12X01451, complete sequence	Enterobacter cloacae	1	No hit	51.6234	48.2815	60.1363	46.8051	43.6573	78.4219	38.3628	53.3107	42.5308	43.3022	95.5665	No hit	50.9244	79.4165	47.0494	38.7719	45.3958	No hit	41.0628
NZ_CP030922.1	77405		Escherichia coli strain KL53 plasmid pKL53-S, complete sequence	Escherichia coli	1	No hit	No hit	No hit	No hit	No hit	No hit	No hit	No hit	No hit	No hit	No hit	No hit	100	No hit	No hit	No hit	No hit	No hit	No hit	No hit
NZ_CP022660.1	290957		Salmonella enterica subsp. enterica strain RM11060 plasmid pRM11060-2, complete sequence	Salmonella enterica	1	54.3307	88.8342	68.6885	82.2742	56.9378	52.5346	46.7949	37.7329	80.9683	41.6807	42.4528	51.4706	No hit	96.3211	56.0778	57.508	38.7263	45.0495	No hit	52.6316
CP030220.1	159279		Salmonella enterica strain SA20021456 plasmid pSA20021456.1, complete sequence	Salmonella enterica	1	54.8031	86.5574	68.5761	82.6087	55.8214	52.8213	45.933	36.5854	79.2988	40.3035	41.2121	50.817	No hit	100	55.2674	56.23	37.1773	44.2155	No hit	52.126
NC_021817.1	78193	IncFII(S);	Salmonella enterica subsp. enterica serovar Bareilly str. CFSAN000189 plasmid unnamed, complete sequence	Salmonella enterica	1	No hit	59.9026	45.7189	51.0924	45.5139	40.8194	74.3548	35.8491	49.8322	41.5254	42.4615	79.2545	No hit	56.8067	90.2755	46.0548	37.5433	43.8986	No hit	40.5363
NZ_CP011610.1	135117	IncFIB(pB171); IncFII(S);	Citrobacter freundii strain CAV1321 plasmid pCAV1321-135, complete sequence	Citrobacter freundii	1	No hit	56.3312	45.4545	50.5882	45.3809	40.9509	73.44	35.7812	49.2437	41.3333	42.7692	79.288	No hit	56.4706	97.5689	45.8937	38.4354	42.6282	No hit	40
NZ_CP029998.1	61198	IncFII(Yp);	Salmonella enterica subsp. enterica strain SA20053897 plasmid pSA20053897.3, complete sequence	Salmonella enterica	1	No hit	56.6558	46.1912	50.5882	45.3809	40.9861	74.475	36.478	49.5798	41.8333	41.5267	79.9353	No hit	56.6387	99.5138	46.6989	38.3821	42.3948	No hit	39.9687
CP019187.1	100629	IncFII(S); IncFII(SARC14);	Salmonella enterica subsp. enterica serovar Pomona str. ATCC 10729 plasmid pATCC10729_01, complete sequence	Salmonella enterica	1	No hit	56.4935	46.1912	50.5882	45.0567	40.9861	74.4	36.3208	49.5798	41.8333	41.5267	79.7735	No hit	56.4706	100	46.3768	38.21	42.233	No hit	39.9687
NZ_CP011615.1	113105	IncFII(S); IncFII(SARC14);	Klebsiella oxytoca strain CAV1335 plasmid pKPC_CAV1335, complete sequence	Klebsiella oxytoca	1	No hit	56.4935	46.1912	50.5882	45.0567	40.9861	74.4	36.3208	49.5798	41.8333	41.5267	79.7735	No hit	56.4706	100	46.3768	38.21	42.233	No hit	39.9687
NZ_CP030210.1	92624	IncFII(S); IncFII(SARC14);	Salmonella enterica strain SA20044414 plasmid pSA20044414.1, complete sequence	Salmonella enterica	1	No hit	56.4935	46.1912	50.5882	45.0567	40.9861	74.4	36.3208	49.5798	41.8333	41.5267	79.7735	No hit	56.4706	100	46.3768	38.21	42.233	No hit	39.9687
KT225520.1	166620	IncFII(Yp);	Raoultella ornithinolytica strain RJ46C plasmid pRJ46C, complete sequence	Raoultella ornithinolytica	1	No hit	60.925	55.68	57.4713	80.1262	53.2925	46.9841	No hit	58.5691	39.196	No hit	47.1154	No hit	59.204	47.3515	99.0415	37.4787	40.7524	No hit	52.7473
NZ_CP017283.1	108867		Klebsiella variicola strain GJ1 plasmid pKPGJ-1a, complete sequence	Klebsiella variicola	1	No hit	59.9042	55.84	57.6355	80.4416	54.067	46.571	No hit	58.7354	39.3635	40.6442	47.4359	No hit	57.8773	46.3768	100	No hit	40.5956	No hit	52.5903
NZ_CP017285.1	108857		Klebsiella variicola strain GJ3 plasmid pKPGJ-3a, complete sequence	Klebsiella variicola	1	No hit	59.9042	55.84	57.6355	80.4416	54.067	46.571	No hit	58.7354	39.3635	40.6442	47.4359	No hit	57.8773	46.3768	100	No hit	40.5956	No hit	52.5903
NZ_CP017850.1	108965		Klebsiella variicola strain GJ2 plasmid pKPGJ-2a, complete sequence	Klebsiella variicola	1	No hit	59.9042	55.84	57.6355	80.4416	54.067	46.571	No hit	58.7354	39.3635	40.6442	47.4359	No hit	57.8773	46.3768	100	No hit	40.5956	No hit	52.5903
KX786187.1	165469	IncFII(Yp);	Enterobacter cloacae strain N14-0444 plasmid pIMI-6, complete sequence	Enterobacter cloacae	1	No hit	60.8626	56	57.6355	80.5994	54.2265	47.1429	No hit	58.7354	39.5623	No hit	47.2756	No hit	59.0381	47.182	99.361	No hit	40.7524	No hit	52.5078
CP017991.1	144025	IncFIB(pENTAS01); IncFII(Yp);	Enterobacter cloacae complex sp. ECNIH7 plasmid pENT-1ac, complete sequence	Enterobacter cloacae	1	34.8694	37.8165	36.6826	36.4086	38.3224	36.465	38.1102	No hit	37.8512	61.9765	34.0491	37.3591	No hit	36.6013	37.6378	37.8336	100	34.6405	No hit	36.9775
NC_015963.1	166725	IncFIB(pENTAS01); IncFII(pENTA);	Enterobacter asburiae LF7a plasmid pENTAS01, complete sequence	Enterobacter asburiae	1	No hit	37.084	37.0429	35.9867	37.9968	No hit	38.4615	34.1085	37.604	61.4618	No hit	36.5971	No hit	35.9143	37.3817	37.8336	96.9256	33.8608	No hit	36.7412
NZ_CP030177.1	131435	IncFII(pSE11);	Salmonella enterica subsp. enterica serovar Milwaukee str. SA19950795 plasmid pIncFII.2, complete sequence	Salmonella enterica	1	39.7239	45.1613	50.9967	44.7368	42.233	No hit	45.1768	36.1371	44.652	38.1356	72.7952	45.0886	No hit	44.8845	42.7184	40.7524	34.471	100	No hit	No hit
NZ_CP030197.1	141502	IncFII(pSE11);	Salmonella enterica strain SA20051401 plasmid pSA20051401.1, complete sequence	Salmonella enterica	1	40.0304	45.0727	49.67	46.0637	42.3453	No hit	45.6911	35.2574	43.8655	39.0863	72.0478	45.7655	No hit	44.2276	44.5528	41.5335	34.4828	94.2623	No hit	No hit
JN233705.2	115300	IncFIB(pQil); IncFII(K);	Klebsiella pneumoniae strain ST258 plasmid pKpQIL-IT, complete sequence	Klebsiella pneumoniae	2	No hit	No hit	No hit	No hit	No hit	No hit	No hit	No hit	No hit	No hit	No hit	No hit	No hit	No hit	No hit	No hit	No hit	No hit	100	No hit
NZ_CP026276.1	282476	IncFIA(HI1); IncFIB(K); IncFII(K);	Klebsiella oxytoca strain KONIH5 plasmid pKOR-ab4d, complete sequence	Klebsiella oxytoca	2	Multiple hits (78.0674846626)	Multiple hits (51.724137931)	Multiple hits (50.6912442396)	Multiple hits (53.7842190016)	Multiple hits (50.5409582689)	Multiple hits (86.9431643625)	Multiple hits (41.2121212121)	Multiple hits (99.6376811594)	Multiple hits (52.2364217252)	Multiple hits (38.1729200653)	Multiple hits (45.7055214724)	Multiple hits (40.7066052227)	No hit	Multiple hits (52.2508038585)	Multiple hits (39.4537177542)	52.4333	No hit	34.8375	71.8121	Multiple hits (99.3710691824)
CP013339.1	152010	IncFIB(K);	Raoultella ornithinolytica strain Yangling I2 plasmid pKPYL1, complete sequence	Raoultella ornithinolytica	1	77.9141	51.8741	51.1244	53.9452	50.8501	87.2504	41.2121	39.9381	52.3962	36.0577	45.7055	40.7066	No hit	52.5723	39.4537	52.4333	36.9028	No hit	71.4765	100
NZ_CP008842.1	204468		Klebsiella michiganensis strain M1 plasmid pKOXM1A, complete sequence	Klebsiella michiganensis	1	77.6074	51.5742	50.8449	53.7842	50.0773	86.9432	41.2121	39.7833	52.2364	38.0098	45.3988	40.3994	No hit	52.4116	39.6055	52.1193	No hit	No hit	71.8121	98.7421
NZ_CP026049.1	206855		Raoultella planticola strain FDAARGOS_64 plasmid unnamed2, complete sequence	Raoultella planticola	1	77.6074	51.5742	50.8449	53.7842	50.0773	86.9432	41.2121	39.7833	52.2364	38.0098	45.3988	40.3994	No hit	52.4116	39.6055	52.1193	No hit	No hit	71.8121	98.7421
AP014804.1	146197	IncFIB(AP001918); IncFII(pCoo);	Escherichia coli O119:H6 plasmid pEC404/03-1 DNA, complete sequence, strain: EC404/03	Escherichia coli	1	55.0473	74.6411	76.4516	70.4362	67.3401	53.1646	61.8644	37.3997	73.3547	44.8763	42.1474	47.5793	No hit	70.0658	46.2171	58.6491	40.1724	44.0323	No hit	51.7405
NZ_CP017614.1	98627		Candidatus Hamiltonella defensa strain ZA17 plasmid pHDZA17.1	Candidatus Hamiltonella	1	No hit	No hit	No hit	No hit	No hit	No hit	No hit	No hit	No hit	No hit	No hit	No hit	No hit	No hit	No hit	No hit	No hit	No hit	No hit	No hit
NZ_CP026273.1	179680		Klebsiella oxytoca strain KONIH4 plasmid pKOX-ea2b, complete sequence	Klebsiella oxytoca	1	No hit	No hit	No hit	No hit	No hit	No hit	No hit	No hit	No hit	No hit	No hit	No hit	No hit	No hit	No hit	No hit	No hit	No hit	No hit	No hit
NZ_CP017608.1	72453		Candidatus Hamiltonella defensa strain A2C plasmid pHDA2C.2	Candidatus Hamiltonella	2	No hit	No hit	No hit	No hit	No hit	No hit	No hit	No hit	No hit	No hit	No hit	No hit	No hit	No hit	No hit	No hit	No hit	No hit	No hit	No hit
NZ_CP017612.1	67631		Candidatus Hamiltonella defensa strain AS3 plasmid pHDAS3.2	Candidatus Hamiltonella	2	No hit	No hit	No hit	No hit	No hit	No hit	No hit	No hit	No hit	No hit	No hit	No hit	No hit	No hit	No hit	No hit	No hit	No hit	No hit	No hit
CM008916.1	216150	IncFIB(Mar);	Klebsiella variicola strain 1TM plasmid p1TM-225, complete sequence, whole genome shotgun sequence	Klebsiella variicola	0	No hit	No hit	No hit	No hit	No hit	No hit	No hit	No hit	No hit	No hit	No hit	No hit	No hit	No hit	No hit	No hit	No hit	No hit	No hit	No hit
CP013836.1	140502	IncFIA; IncFIB(pB171); IncFII;	Escherichia coli strain JJ1897 plasmid pJJ1897_1, complete sequence	Escherichia coli	0	No hit	No hit	No hit	No hit	No hit	No hit	No hit	No hit	No hit	No hit	No hit	No hit	No hit	No hit	No hit	No hit	No hit	No hit	No hit	No hit
CP024167.1	92392	IncFII(Yp);	Salmonella enterica subsp. enterica serovar Gaminara strain CFSAN070644 plasmid pCFSAN024441_02, complete sequence	Salmonella enterica	0	No hit	No hit	No hit	No hit	No hit	No hit	No hit	No hit	No hit	No hit	No hit	No hit	No hit	No hit	No hit	No hit	No hit	No hit	No hit	No hit
CP024281.1	84894	IncFII;	Escherichia coli strain ATCC 43896 plasmid unnamed3, complete sequence	Escherichia coli	0	No hit	No hit	No hit	No hit	No hit	No hit	No hit	No hit	No hit	No hit	No hit	No hit	No hit	No hit	No hit	No hit	No hit	No hit	No hit	No hit
KX858825.1	89970	IncFII(pECLA);	Enterobacter cloacae strain N13-1531 plasmid pIMI-5, complete sequence	Enterobacter cloacae	0	No hit	No hit	No hit	No hit	No hit	No hit	No hit	No hit	No hit	No hit	No hit	No hit	No hit	No hit	No hit	No hit	No hit	No hit	No hit	No hit
LT906556.1	157174	IncFIB(AP001918); IncFII(pCoo);	Escherichia coli isolate E. coli RL465 genome assembly, plasmid: I	Escherichia coli	0	No hit	No hit	No hit	No hit	No hit	No hit	No hit	No hit	No hit	No hit	No hit	No hit	No hit	No hit	No hit	No hit	No hit	No hit	No hit	No hit
NC_022372.1	121723	IncFIB(AP001918);	Salmonella enterica subsp. enterica serovar Typhimurium plasmid pYT3 DNA, complete sequence	Salmonella enterica	0	No hit	No hit	No hit	No hit	No hit	No hit	No hit	No hit	No hit	No hit	No hit	No hit	No hit	No hit	No hit	No hit	No hit	No hit	No hit	No hit
NZ_CP017387.1	225962	IncA/C2; IncFIB(pKPHS1);	Klebsiella pneumoniae strain KP36 plasmid 2, complete sequence	Klebsiella pneumoniae	0	No hit	No hit	No hit	No hit	No hit	No hit	No hit	No hit	No hit	No hit	No hit	No hit	No hit	No hit	No hit	No hit	No hit	No hit	No hit	No hit
CP022071.1	93843	IncFIB(S); IncFII(S);	Salmonella enterica subsp. enterica serovar Typhimurium strain FDAARGOS_321 plasmid unnamed1, complete sequence	Salmonella enterica	1	No hit	No hit	No hit	No hit	No hit	No hit	No hit	No hit	No hit	No hit	No hit	No hit	No hit	No hit	No hit	No hit	No hit	No hit	No hit	No hit
NZ_CP010882.1	122966	Col156; IncFIA; IncFIB(AP001918); IncFII(pRSB107);	Escherichia coli strain MNCRE44 plasmid pMNCRE44_6, complete sequence	Escherichia coli	1	No hit	No hit	No hit	No hit	No hit	No hit	No hit	No hit	No hit	No hit	No hit	No hit	No hit	No hit	No hit	No hit	No hit	No hit	No hit	No hit
NZ_CP021210.1	75553	IncFII;	Escherichia coli strain strain Z247 plasmid p2474-NDM1, complete sequence	Escherichia coli	1	No hit	No hit	No hit	No hit	No hit	No hit	No hit	No hit	No hit	No hit	No hit	No hit	No hit	No hit	No hit	No hit	No hit	No hit	No hit	No hit
NZ_CP022071.1	93862	IncFIB(S); IncFII(S);	Salmonella enterica subsp. enterica serovar Typhimurium strain FDAARGOS_321 plasmid unnamed1, complete sequence	Salmonella enterica	1	No hit	No hit	No hit	No hit	No hit	No hit	No hit	No hit	No hit	No hit	No hit	No hit	No hit	No hit	No hit	No hit	No hit	No hit	No hit	No hit
NZ_CP027536.1	72482	IncFII;	Escherichia coli strain AR_0081 plasmid unnamed3, complete sequence	Escherichia coli	1	No hit	No hit	No hit	No hit	No hit	No hit	No hit	No hit	No hit	No hit	No hit	No hit	No hit	No hit	No hit	No hit	No hit	No hit	No hit	No hit
NZ_CP028952.1	451422	IncFIB(K);	Klebsiella aerogenes strain AR_0161 plasmid unnamed, complete sequence	Klebsiella aerogenes	1	No hit	No hit	No hit	No hit	No hit	No hit	No hit	No hit	No hit	No hit	No hit	No hit	No hit	No hit	No hit	No hit	No hit	No hit	No hit	No hit
NZ_CP029578.1	70197	IncFII(pSE11);	Escherichia coli strain DA33135 plasmid pDA33135-70, complete sequence	Escherichia coli	1	No hit	No hit	No hit	No hit	No hit	No hit	No hit	No hit	No hit	No hit	No hit	No hit	No hit	No hit	No hit	No hit	No hit	No hit	No hit	No hit
NZ_CP029594.1	94034	IncFIB(S); IncFII(S);	Salmonella enterica strain DA34827 plasmid pDA34827-94, complete sequence	Salmonella enterica	1	No hit	No hit	No hit	No hit	No hit	No hit	No hit	No hit	No hit	No hit	No hit	No hit	No hit	No hit	No hit	No hit	No hit	No hit	No hit	No hit
CP012377.1	125121	IncFIB(AP001918); IncFII;	Escherichia coli strain GE3 plasmid pGE3, complete sequence	Escherichia coli	2	No hit	No hit	No hit	No hit	No hit	No hit	No hit	No hit	No hit	No hit	No hit	No hit	No hit	No hit	No hit	No hit	No hit	No hit	No hit	No hit
JQ418541.1	108459	IncFII(Yp);	Salmonella enterica subsp. salamae strain SGSC3045 plasmid pSGSC3045-121, complete sequence	Salmonella enterica	2	No hit	No hit	No hit	No hit	No hit	No hit	No hit	No hit	No hit	No hit	No hit	No hit	No hit	No hit	No hit	No hit	No hit	No hit	No hit	No hit
NZ_CP022156.1	113793	IncFII(S); IncFII(SARC14);	Escherichia coli strain ABWA45 plasmid pABWA45_2, complete sequence	Escherichia coli	2	No hit	No hit	No hit	No hit	No hit	No hit	No hit	No hit	No hit	No hit	No hit	No hit	No hit	No hit	No hit	No hit	No hit	No hit	No hit	No hit
NZ_CP023369.1	66332	IncFII(pRSB107);	Escherichia coli strain 1428 plasmid p66, complete sequence	Escherichia coli	2	No hit	No hit	No hit	No hit	No hit	No hit	No hit	No hit	No hit	No hit	No hit	No hit	No hit	No hit	No hit	No hit	No hit	No hit	No hit	No hit
NZ_CP026172.1	243967	IncFIB(Mar); IncHI1B;	Klebsiella pneumoniae strain KPNIH50 plasmid pKPN-bbef, complete sequence	Klebsiella pneumoniae	2	No hit	No hit	No hit	No hit	No hit	No hit	No hit	No hit	No hit	No hit	No hit	No hit	No hit	No hit	No hit	No hit	No hit	No hit	No hit	No hit
NZ_CP027545.1	101089	IncFIB(AP001918);	Escherichia coli strain 2013C-3264 plasmid unnamed, complete sequence	Escherichia coli	2	No hit	No hit	No hit	No hit	No hit	No hit	No hit	No hit	No hit	No hit	No hit	No hit	No hit	No hit	No hit	No hit	No hit	No hit	No hit	No hit
CP025038.1	199686	IncFIB(K); IncFII(K);	Klebsiella pneumoniae strain NU-CRE047 plasmid pNU-CRE047_1, complete sequence	Klebsiella pneumoniae	1	No hit	No hit	No hit	No hit	No hit	No hit	No hit	No hit	No hit	No hit	47.2727	No hit	No hit	No hit	No hit	No hit	No hit	No hit	No hit	No hit
NZ_CP022166.1	173624	IncFIA; IncFIB(AP001918); IncFIC(FII);	Escherichia coli strain M160133 plasmid pM160133_p2, complete sequence	Escherichia coli	1	46.748	No hit	No hit	No hit	No hit	42.5662	40.3471	No hit	No hit	No hit	No hit	39.9563	No hit	No hit	No hit	No hit	No hit	No hit	No hit	No hit
NZ_CP029997.1	86128		Salmonella enterica subsp. enterica strain SA20053897 plasmid pSA20053897.2, complete sequence	Salmonella enterica	2	No hit	No hit	No hit	No hit	No hit	No hit	No hit	No hit	No hit	No hit	No hit	No hit	73.1511	No hit	No hit	No hit	No hit	No hit	No hit	No hit
CP017413.1	85398		Enterobacter cloacae isolate SBP-8 plasmid pECSBP8	Enterobacter cloacae	1	No hit	No hit	No hit	No hit	No hit	No hit	No hit	No hit	No hit	No hit	No hit	No hit	71.3154	No hit	No hit	No hit	No hit	No hit	No hit	No hit
NC_014108.1	84653		Enterobacter cloacae subsp. cloacae ATCC 13047 plasmid pECL_B, complete sequence	Enterobacter cloacae	2	No hit	No hit	No hit	No hit	No hit	No hit	No hit	No hit	No hit	No hit	No hit	No hit	71.3154	No hit	No hit	No hit	No hit	No hit	No hit	No hit
NZ_CP019175.1	94727	IncFIB(pB171);	Salmonella enterica subsp. enterica serovar Give strain CFSAN024229 plasmid pCFSAN024229, complete sequence	Salmonella enterica	1	43.2348	43.9252	51.7974	44.2244	43.1782	No hit	71.3608	36.859	45.2101	39.523	41.321	73.3871	No hit	43.9344	74.5628	42.381	35.4671	48.4401	No hit	No hit
NZ_CP019904.1	108340	IncFII(Yp);	Escherichia coli strain MDR_56 plasmid unnamed1, complete sequence	Escherichia coli	1	61.5616	59.3949	56.6667	60.0329	58.0858	63.4703	45.0079	No hit	57.947	41.6807	38.8379	45.7327	No hit	59.5041	45.1923	69.8361	39.322	40.1575	No hit	61.8012
NZ_CP011633.1	150318	IncFIB(K); IncFII(Yp);	Klebsiella oxytoca strain CAV1374 plasmid pCAV1374-150, complete sequence	Klebsiella oxytoca	1	63.2219	57.8025	56.2701	59.4958	55.1282	64.9017	44.586	No hit	58.1667	38.7584	40.96	44.0514	No hit	58.5809	42.6307	55.3018	36.3176	41.8487	No hit	61.3815
NZ_CP008843.1	183015	IncFII(Yp);	Klebsiella michiganensis strain M1 plasmid pKOXM1B, complete sequence	Klebsiella michiganensis	1	61.9697	57.1429	55.7878	58.6265	55.36	62.5373	43.6709	34.375	57.4751	39.0083	39.8724	43.75	No hit	57.0724	42.7673	54.5603	35.6073	41.3735	No hit	60.4069
NZ_CP027580.1	54544	IncFII(pHN7A8);	Escherichia coli strain 2013C-4282 plasmid unnamed1	Escherichia coli	1	No hit	89.7561	67.6375	78.4281	59.0759	53.1981	47.2546	38.3412	79.6667	42.2145	42.236	50.7563	No hit	84.6154	54.1872	60.2965	39.0328	44.065	No hit	53.1546
NZ_CP028383.1	67750	IncFII(pHN7A8);	Escherichia coli strain RM10466 plasmid pRM10466-2, complete sequence	Escherichia coli	1	No hit	89.7561	67.4757	78.2609	59.2409	53.0421	47.0882	38.4375	79.8333	41.8685	41.9255	50.5882	No hit	84.2809	53.8588	60.4613	39.0328	43.7398	No hit	52.9968
NZ_LT991959.1	142732		Enterobacter cloacae complex bacterium isolate C45 genome assembly, plasmid: pC45-p2	Enterobacter cloacae	1	53.7764	60	59.571	60.0671	86.645	54.6178	52.7331	37.02	59.1973	44.4056	39.8438	47.8778	No hit	58.7065	44.4084	68.8498	39.5869	42.5287	No hit	52.9226
CP025677.1	129356	IncFII(pHN7A8); IncN; IncX1;	Escherichia albertii strain ChinaSP140150 plasmid pEA-1, complete sequence	Escherichia albertii	0	No hit	79.4118	64.1109	69.1667	56.3964	53.3898	46.3636	38.4749	72.2039	40.5455	43.4326	50.1852	No hit	72.9064	52.9304	56.7138	No hit	43.6131	No hit	52.8814
CP024291.1	111697	IncFIB(AP001918); IncFII;	Escherichia coli O178:H19 strain 2012C-4431 plasmid unnamed2, complete sequence	Escherichia coli	0	No hit	89.5935	67.6375	77.7592	58.7849	52.7301	47.4037	37.8717	79.5	41.8685	42.3913	50.4202	No hit	83.9465	54.023	59.9671	38.8601	44.3902	No hit	52.6814
NZ_CP022118.1	416444		Salmonella enterica subsp. enterica serovar Macclesfield str. S-1643 plasmid unnamed1, complete sequence	Salmonella enterica	1	54.2994	68.2109	88.216	69.2308	57.6412	52.0833	45.0479	37.0915	68.6242	39.1753	42.6045	46.3211	No hit	67.863	44.1667	No hit	35.6643	52.1515	No hit	51.4377
NZ_CP010201.1	116581	IncFIB(AP001918); IncFII(pSE11);	Escherichia coli strain M10 plasmid A, complete sequence	Escherichia coli	2	51.4677	No hit	42.2397	43.4034	39.4118	50.6903	44.3787	43.1102	No hit	No hit	89.8438	44.5736	No hit	No hit	No hit	42.5047	No hit	64.8045	No hit	50
KY271406.1	212319	IncFIB(K); IncFII(K);	Klebsiella pneumoniae strain H150820806 plasmid pKPN3-307_TypeC, complete sequence	Klebsiella pneumoniae	1	No hit	No hit	No hit	No hit	No hit	No hit	No hit	No hit	No hit	No hit	32.1499	No hit	No hit	No hit	No hit	No hit	No hit	No hit	72.3529	44.7316
NZ_CP028521.1	126628		Lelliottia sp. WB101 plasmid unnamed1	Lelliottia sp.	2	No hit	47.7636	43.9418	47.0785	45.2188	41.4003	51.7073	36.9735	46.7446	40.1327	44.0124	53.1773	No hit	47.4632	53.0744	52.5285	38.2003	45.7464	No hit	43.7304
NC_021871.1	89986	IncFIB(pB171);	Salmonella bongori N268-08 plasmid RM1, complete sequence	Salmonella bongori	1	42.0312	51.2987	45.6452	59.6252	45.7006	42.7457	74.0741	36.5891	52.292	41.443	43.3022	89.1626	No hit	50.4202	77.6337	45.1104	38.3681	43.5691	No hit	41.7188
NZ_CP017185.1	151583	IncFII(Yp);	Enterobacter cloacae complex 'Hoffmann cluster IV' strain DSM 16690 plasmid pDSMZ16690, complete sequence	Enterobacter cloacae	1	42.9224	46.2036	44.16	45.0751	53.6066	42.2777	80.3922	34.0944	43.8333	43.2624	40.4615	67.4086	No hit	44.8105	67.5283	46.1912	38.0192	43.5484	No hit	41.2598
NZ_CP029732.1	68384	IncFII(Yp);	Citrobacter sp. CRE-46 strain AR_0157 plasmid unnamed4, complete sequence	Citrobacter sp.	1	42.6606	43.5407	50.7389	43.3993	43.7097	40.7576	71.2195	36.3919	43.75	39.2977	40.8669	71.7073	No hit	43.2079	72.0706	42.2222	36.7418	48.1908	No hit	39.2971
NZ_CP026189.1	171306		Enterobacteriaceae bacterium ENNIH2 plasmid pENT-812c, complete sequence		1	36.4865	40.7705	39.9351	40.4007	39.5425	37.4046	38.126	36	39.5	54.8986	34.7095	38.6623	No hit	40.5941	38.9968	38.56	No hit	34.846	No hit	38.1173
NZ_CP019446.1	113443		Kosakonia cowanii strain 888-76 plasmid p888-76-1, complete sequence	Kosakonia cowanii	1	35.8852	37.8981	46.7532	38.2353	38.0259	36.3359	39.0953	32.6594	38.5246	55.4257	35.6269	38.5233	No hit	37.5201	35.9425	36.9427	54.932	40.813	No hit	36.725
NZ_CP011600.1	215092	IncFIB(K); IncFII(pCRY);	Kluyvera intermedia strain CAV1151 plasmid pCAV1151-215, complete sequence	Kluyvera intermedia	1	36.5964	39.9689	39.0282	39.0164	38.756	37.5758	38.5466	34.0979	38.9886	64.6077	33.8906	37.1835	No hit	39.4569	37.3065	38.6435	53.1667	34.9057	No hit	36.6718
NC_021492.1	116007		Enterobacter sp. R4-368 plasmid pENT01, complete sequence	Enterobacter sp.	1	No hit	41.1859	44.2244	38.3607	38.9338	34.6812	37.76	33.2817	39.4649	53.9496	34.1014	38.1789	No hit	37.8333	35.6678	38.7302	No hit	38.2838	No hit	36.3057
KX912253.1	108672	IncFII(pECLA); IncR;	Enterobacter asburiae strain H162620587 plasmid pJF-587, complete sequence	Enterobacter asburiae	1	No hit	41.28	38.3628	39.604	38.5466	36.5539	37.9808	35.2672	41.3043	61.8968	34.6786	37.3609	No hit	40.5	39.0675	46.7095	60.96	35.3218	No hit	36.248
NC_009425.1	157749	IncFIB(pENTE01);	Enterobacter sp. 638 plasmid pENTE01, complete sequence	Enterobacter sp.	1	No hit	37.401	36.6559	37.7265	36.5079	34.1894	37.5399	34.5794	38.2943	60.469	33.3841	37.3206	No hit	37.4793	35.6577	38.6943	55.1447	33.6538	No hit	35.7372
NZ_CP026699.1	42930	IncFII(Yp);	Citrobacter koseri strain AR_0025 plasmid unitig_3_pilon, complete sequence	Citrobacter koseri	1	No hit	No hit	32.967	No hit	No hit	No hit	35.4294	33.67	No hit	No hit	No hit	No hit	No hit	No hit	No hit	No hit	No hit	No hit	No hit	31.4785
aThe IncQ1 eplicons predicted by PlasmidFinder in this dataset were determined to be truncated (529 bp) and have thus been indicated as IncQ1delta
bThe number of cysteine residues encoded by each reference traN sequence is indicated in brackets.
cThe traN gene referenced here is truncated and unlikely to be functional due to a frameshift mutation.

## Sheet: Supplementary Table 8
pKpQIL (Accession ID: KY798507.1)					R100-1/NR1 (Accession ID: DQ364638.1)					F (Accession ID: NC_002483.1)					pSLT (Accession ID: AE006471.2)					MV1 reference plasmid (Accession ID: NZ_CP016763.1)					MV2 reference plasmid (Accession ID: AP014954.1)					MV3 reference plasmid (Accession ID: NZ_CP023348.1)					CP013339.1					CP017991.1					CP030220.1
Protein_id	Product	Protein_length	Cysteine_count		Protein_id	Product	Protein_length	Cysteine_count		Protein_id	Product	Protein_length	Cysteine_count		Protein_id	Product	Protein_length	Cysteine_count		Protein_id	Product	Protein_length	Cysteine_count		Protein_id	Product	Protein_length	Cysteine_count		Protein_id	Product	Protein_length	Cysteine_count		Protein_id	Product	Protein_length	Cysteine_count		Protein_id	Product	Protein_length	Cysteine_count		Protein_id	Product	Protein_length	Cysteine_count
ARQ19727.1	TraN	651	27		ABD60034.1	conjugal transfer proteina	616	24		WP_000821835.1	type-F conjugative transfer system mating-pair stabilization protein TraN	602	22		AAL23498.1	conjugative transfer: aggregate stabilitya	608	24		WP_022652255.1	type-F conjugative transfer system mating-pair stabilization protein TraN	617	22		BAS44060.1	TraN	651	27		WP_001398575.1	type-F conjugative transfer system mating-pair stabilization protein TraN	612	23		ALQ49513.1	IncF plasmid conjugative transfer protein TraN	651	27		ASD61895.1	conjugal transfer protein TraN	618	22		AXD74596.1	type-F conjugative transfer system mating-pair stabilization protein TraN	613	24
ARQ19630.1	transposase	1009	12		ABD59977.1	hypothetical protein	190	11		WP_000117173.1	ParB/RepB/Spo0J family partition protein	652	14		AAL23495.1	conjugative transfer: assembly	330	12		WP_065945181.1	AAA family ATPase	712	13		BAS44026.1	ATP-dependent helicase	732	11		WP_016607469.1	ParB/RepB/Spo0J family partition protein	655	16		ALQ49440.1	diguanylate cyclase/phosphodiesterase (GGDEF & EAL domains) with PAS/PAC sensor(s)	627	15		ASD61939.1	DNA polymerase V subunit UmuC	423	11		AXD74694.1	MchC protein	504	21
ARQ19725.1	TraU	329	11		ABD59990.1	hypothetical protein	473	11		WP_085955200.1	IS3 family transposase	387	13		AAL23507.1	conjugative transfer: DNA transport	747	12		WP_032160671.1	conjugal transfer pilus assembly protein TraU	328	11		BAS44057.1	conjugal transfer pilus assembly protein TraU	330	11		WP_001398473.1	IS91 family transposase	395	16		ALQ49395.1	Mobile element protein	529	14		ASD61871.1	transposase	405	10		AXD74692.1	peptidase domain-containing ABC transporter	698	14
ARQ19740.1	TraD	770	11		ABD60031.1	conjugal transfer protein	330	11		WP_085947771.1	IS3-like element IS3 family transposase	387	11		AAL23476.1	putative ParB-like nuclease domain	665	11		WP_003465063.1	TniQ family protein	405	11		BAS44071.1	conjugal transfer protein TraD	764	11		WP_001744949.1	IS66-like element ISEc47 family transposase	537	13		ALQ49387.1	Sorbitol dehydrogenase	386	11		ASD61816.1	DNA helicase UvrD	340	9		AXD74586.1	type IV conjugative transfer system coupling protein TraD	764	12
ARQ19692.1	ParB	669	10		ABD60047.1	coupling protein	741	11		WP_072145210.1	alpha/beta hydrolase	495	11		AAL23512.1	sdiA-regulated gene;putative bacterial regulatory helix-turn-helix proteins, araC family	252	9		WP_065945170.1	type IV conjugative transfer system coupling protein TraD	730	10		BAS44021.1	YefA	666	8		WP_001726835.1	type IV secretion system protein TraC	863	13		ALQ49432.1	putative L-lactate dehydrogenase, Iron-sulfur cluster-binding subunit YkgF	475	11		ASD61826.1	copper-translocating P-type ATPase	813	9		AXD74599.1	conjugal transfer protein TraU	330	12
ARQ19721.1	TraC	879	10		ABD59946.1	putative TnpM	116	9		WP_000830185.1	conjugal transfer pilus assembly protein TraU	330	11		AAL23540.1	mutagenesis by UV and mutagens; related to umuDC operon	424	8		WP_096147877.1	IS3-like element ISSen4 family transposase	373	10		BAS44028.1	hypothetical protein	766	8		WP_001083236.1	conjugal transfer pilus assembly protein TraU	328	12		ALQ49511.1	IncF plasmid conjugative transfer pilus assembly protein TraU	329	11		ASD61861.1	mercury(II) reductase	569	9		AXD74624.1	chromosome partitioning protein ParB	677	12
ARQ19664.1	hypothetical protein	422	9		ABD59991.1	transposase	402	9		WP_000009350.1	type IV conjugative transfer system coupling protein TraD	717	11		AAL23492.1	conjugative transfer: assembly	882	8		WP_023332837.1	phosphoethanolamine--lipid A transferase MCR-10.1	539	10		BAS44035.1	hypothetical protein	277	8		WP_001743889.1	IS66 family transposase	523	12		ALQ49525.1	IncF plasmid conjugative transfer protein TraD	778	11		ASD61897.1	conjugal transfer protein TraU	331	9		AXD74679.1	carbohydrate kinase	501	12
ARQ19674.1	UmuC	423	9		ABD60000.1	transposase	402	9		WP_001143750.1	Tn3 family transposase	1002	10		AAL23508.1	conjugative transfer	239	8		WP_065945178.1	ISL3-like element ISCfr12 family transposase	406	9		BAS44054.1	conjugal transfer ATP-binding protein TraC	879	8		WP_000381456.1	IS66-like element IS679 family transposase	523	11		ALQ49473.1	hypothetical protein	685	10		ASD61904.1	type IV secretion system protein TraC	868	9		AXD74642.1	DUF1281 domain-containing protein	311	11
ARQ19739.1	hypothetical protein	229	9		ABD59960.1	mercuric ion reductase	564	8		WP_088895425.1	IS3-like element IS2 family transposase	409	9		AAL23503.1	conjugative transfer: assembly	460	7		WP_016247527.1	conjugal transfer protein TraH	456	8		BAS44070.1	putative uncharacterized protein	248	8		WP_001438601.1	DUF1281 domain-containing protein	300	8		ALQ49504.1	Mobile element protein	277	10		ASD61817.1	HNH endonuclease	302	8		AXD74665.1	erythritol/L-threitol dehydrogenase	370	11
ARQ19640.1	transposase	965	8		ABD60028.1	conjugal transfer protein C	876	8		WP_000422420.1	hypothetical protein	698	8		AAL23518.1	putative outer membrane protein	291	6		WP_065945176.1	ParB/RepB/Spo0J family partition protein	669	8		BAS44007.1	UmuC	424	7		WP_001403858.1	IS110 family transposase	334	8		ALQ49543.1	Mobile element protein	263	10		ASD61844.1	transposase	994	8		AXD74682.1	SMP-30/gluconolactonase/LRE family protein	289	11
ARQ19649.1	MerA	564	8		ABD59953.1	istA	507	7		WP_000271587.1	hypothetical protein	200	8		AAL23528.1	Salmonella plasmid virulence: hydrophilic protein	216	6		WP_000427623.1	IS110-like element IS4321 family transposase	334	8		BAS44003.1	ISxac2 transposase	282	6		WP_000056170.1	type IV conjugative transfer system coupling protein TraD	743	7		ALQ49550.1	Branched-chain amino acid transport system carrier protein	441	10		ASD61837.1	transposase	467	7		AXD74706.1	amidohydrolase	386	11
ARQ19663.1	hypothetical protein	157	8		ABD59951.1	putative protein	166	7		WP_001064243.1	type IV secretion system protein TraC	875	8		AAL23532.1	Salmonella plasmid virulence: regulation of spv operon, lysR family	297	6		WP_000427623.1	IS110-like element IS4321 family transposase	334	8		BAS44040.1	ISxac2 transposase	282	6		WP_001726833.1	F-type conjugal transfer protein TraH	453	7		ALQ49398.1	Mobile element protein	422	9		ASD61869.1	transposase	106	7		AXD74635.1	KlcA	267	10
ARQ19702.1	hypothetical protein	277	8		ABD60024.1	hypothetical protein	137	7		WP_021553026.1	conjugal transfer protein TraH	457	7		AAL23464.1	plasmid partition protein A	401	6		WP_000626969.1	hypothetical protein	153	8		BAS44068.1	conjugal transfer pilus assembly protein TraH	456	6		WP_001398553.1	hypothetical protein	169	7		ALQ49433.1	putative L-lactate dehydrogenase, Fe-S oxidoreductase subunit YkgE	239	9		ASD61880.1	transposase	1026	7		AXD74559.1	hypothetical protein	476	9
ARQ19645.1	transposase	434	7		ABD60042.1	conjugal transfer protein	460	7		WP_001092154.1	EAL domain-containing protein	353	6		AAL23470.1	putative inner membrane protein	254	6		WP_016241611.1	PaaI family thioesterase	145	8		BAS43989.1	replication initiation protein	339	5		WP_000989040.1	DUF692 domain-containing protein	308	7		ALQ49407.1	Mobile element protein	334	8		ASD61933.1	hypothetical protein	576	7		AXD74669.1	altronate dehydratase	387	9
ARQ19669.1	hypothetical protein	116	7		ABD60050.1	hypothetical protein	286	7		WP_000990665.1	hypothetical protein	213	6		AAL23480.1	conjugative transfer: regulation	228	6		WP_065945183.1	FAD-dependent oxidoreductase	552	8		BAS44013.1	inner membrane protein	255	5		WP_000210715.1	hypothetical protein	136	6		ALQ49451.1	hypothetical protein	278	8		ASD61842.1	sodium-independent anion transporter	492	6		AXD74683.1	MFS transporter	473	9
ARQ19683.1	antirestriction protein	221	7		ABD59957.1	urf2	235	6		WP_001358893.1	DUF1380 family protein	184	6		AAL23519.1	putative outer membrane protein	185	5		WP_008324912.1	type-F conjugative transfer system pilin acetylase TraX	245	7		BAS44059.1	hypothetical protein	127	5		WP_000786056.1	TraR/DksA C4-type zinc finger protein	74	6		ALQ49455.1	Error-prone, lesion bypass DNA polymerase V (UmuC)	423	8		ASD61845.1	restriction endonuclease subunit S	465	6		AXD74567.1	hypothetical protein	69	8
ARQ19735.1	TraH	459	7		ABD59954.1	putative protein	504	6		WP_000002792.1	conjugal transfer protein TraP	196	6		AAL23530.1	Salmonella plasmid virulence: hydrophilic protein	591	5		WP_008324134.1	type IV secretion system protein TraC	876	7		BAS43992.1	IS102 transposase	322	4		WP_126130113.1	DUF1380 family protein	184	6		ALQ49552.1	Aldehyde dehydrogenase	965	8		ASD61863.1	alkylmercury lyase	212	6		AXD74568.1	hypothetical protein	253	8
ARQ19635.1	transposase	394	6		ABD59965.1	hypothetical protein	125	6		WP_001351581.1	polymer-forming cytoskeletal protein	154	5		AAL23534.1	putative integrase protein	554	5		WP_168927634.1	IS3 family transposase	409	7		BAS43994.1	YdeA	189	4		WP_000103553.1	TetR/AcrR family transcriptional regulator	185	6		ALQ49385.1	Transaldolase	316	7		ASD61874.1	transposase	989	6		AXD74602.1	type IV secretion system protein TraC	875	8
ARQ19646.1	cyclic diguanylate phosphodiesterase EAL domain protein	235	6		ABD59992.1	glutamate permease	401	6		WP_000286435.1	hypothetical protein	230	5		AAL23538.1	putative cytoplasmic protein	108	5		WP_065945171.1	sel1 repeat family protein	224	6		BAS43996.1	putative uncharacterized protein	233	4		WP_000130987.1	incFII family plasmid replication initiator RepA	285	5		ALQ49410.1	hypothetical protein	299	7		ASD61930.1	antirestriction protein	143	6		AXD74553.1	nucleoside hydrolase	315	7
ARQ19652.1	ISKpn14 PEP	91	6		ABD59995.1	hypothetical protein	228	6		WP_000772446.1	plasmid-partitioning protein SopA	388	5		AAL23466.1	putative cytoplasmic protein	156	5		WP_008324141.1	TraR/DksA C4-type zinc finger protein	74	6		BAS44031.1	ydiA protein	291	4		WP_000724374.1	type IV conjugative transfer system lipoprotein TraV	199	5		ALQ49419.1	Arsenical resistance operon trans-acting repressor ArsD	120	7		ASD61945.1	ATP-dependent endonuclease	520	6		AXD74590.1	conjugal transfer protein TraH	460	7
ARQ19682.1	hypothetical protein	255	6		ABD59996.1	tetracycline resistance operon repressor protein	207	6		WP_001005032.1	hypothetical protein	258	5		AAL23489.1	conjugative transfer: assembly	171	5		WP_008324209.1	Mov34/MPN/PAD-1 family protein	742	6		BAS44049.1	putative uncharacterized protein	96	4		WP_000219394.1	IS110-like element ISShdy1 family transposase	338	5		ALQ49470.1	Single-stranded DNA-binding protein	123	7		ASD61839.1	transposase	91	5		AXD74629.1	IS110 family transposase	334	7
ARQ19690.1	single-strand DNA binding protein	323	6		ABD60025.1	hypothetical protein	157	6		WP_000283385.1	conjugal transfer transcriptional regulator TraJ	229	5		AAL23510.1	conjugative transfer: fimbrial acetylation	246	5		WP_008324210.1	hypothetical protein	393	6		BAS44073.1	TraX	239	4		WP_000124089.1	hypothetical protein	121	5		ALQ49508.1	IncF plasmid conjugative transfer pilus assembly protein TraC	879	7		ASD61841.1	universal stress protein	271	5		AXD74636.1	hypothetical protein	255	7
ARQ19737.1	TraS	182	6		ABD60046.1	hypothetical protein	260	6		WP_001362723.1	type I toxin-antitoxin system Hok family toxin	68	4		AAL23448.1	DNA replication	293	4		WP_032676767.1	restriction endonuclease subunit S	468	5		BAS44014.1	antirestriction protein	142	3		WP_139371347.1	IS3 family transposase	404	5		ALQ49521.1	IncF plasmid conjugative transfer pilus assembly protein TraH	456	7		ASD61849.1	incFII family plasmid replication initiator RepA	293	5		AXD74644.1	translesion error-prone DNA polymerase V subunit UmuC	423	7
ARQ19619.1	hypothetical protein	214	5		ABD59956.1	putative transposase	571	5		WP_000483319.1	hypothetical protein	137	4		AAL23514.1	sdiA-regulated gene; putative outer membrane protein	299	4		WP_008324135.1	conjugal transfer protein TraP	188	5		BAS44015.1	antirestriction protein	168	3		WP_001339397.1	IS66-like element accessory protein TnpA	225	5		ALQ49400.1	Type I restriction-modification system, specificity subunit S	424	6		ASD61873.1	transposase	560	5		AXD74652.1	hypothetical protein	509	7
ARQ19628.1	hypothetical protein	330	5		ABD59966.1	chloramphenicol acetyltransferase	219	5		WP_000698737.1	phage T7 exclusion protein	741	4		AAL23515.1	sdiA-regulated gene; putative thiol-disulfide isomerase or thioredoxin	217	4		WP_008324137.1	hypothetical protein	133	5		BAS44016.1	yffA	63	3		WP_001339397.1	IS66-like element accessory protein TnpA	225	5		ALQ49401.1	Type I restriction-modification system, DNA-methyltransferase subunit M	675	6		ASD61921.1	recombinase	144	5		AXD74656.1	hypothetical protein	241	7
ARQ19657.1	hypothetical protein	109	5		ABD59967.1	transposition protein A	91	5		WP_000085939.1	DNA methylase	227	4		AAL23521.1	plasmid-encoded fimbriae; usher protein	802	4		WP_008324166.1	hypothetical protein	229	5		BAS44033.1	hypothetical protein	115	3		WP_001399645.1	DUF262 domain-containing protein	646	5		ALQ49431.1	putative L-lactate dehydrogenase, hypothetical protein subunit YkgG	231	6		ASD61922.1	nuclease	671	5		AXD74565.1	hypothetical protein	3574	6
ARQ19665.1	type1 restriction modifictaion subunit	1085	5		ABD59976.1	hypothetical protein	275	5		WP_001375132.1	transglycosylase SLT domain-containing protein	196	4		AAL23457.1	putative diguanylate cyclase/phosphodiesterase	183	4		WP_065945174.1	N-6 DNA methylase	276	5		BAS44051.1	putative uncharacterized protein	133	3		WP_000469207.1	DUF2726 domain-containing protein	188	4		ALQ49434.1	D-Lactate dehydrogenase	565	6		ASD61931.1	hypothetical protein	499	5		AXD74667.1	transaldolase	325	6
ARQ19667.1	DNA methylase	675	5		ABD59982.1	hypothetical protein	83	5		WP_001278689.1	conjugal transfer protein TraR	73	4		AAL23458.1	putative inner membrane protein	161	4		WP_008324198.1	hypothetical protein	259	5		BAS44053.1	hypothetical protein	127	3		WP_000775238.1	type I toxin-antitoxin system Hok family toxin	53	4		ALQ49436.1	L-lactate permease	512	6		ASD61941.1	plasmid-partitioning protein SopA	388	5		AXD74681.1	3-dehydro-L-gulonate 2-dehydrogenase	332	6
ARQ19720.1	hypothetical protein	130	5		ABD60013.1	positive regulator of conjugal transfer operon	223	5		WP_000205776.1	conjugal transfer pilus acetylase TraX	248	4		AAL23536.1	putative carbonic anhydrase	246	4		WP_008324215.1	hypothetical protein	172	5		BAS44064.1	hypothetical protein	108	3		WP_001399514.1	IS66-like element accessory protein TnpA	216	4		ALQ49441.1	GGDEF domain	315	6		ASD61825.1	hypothetical protein	146	4		AXD74558.1	AraC family transcriptional regulator	277	5
ARQ19618.1	hypothetical protein	200	4		ABD60037.1	conjugal transfer protein	114	5		WP_000802277.1	hypothetical protein	103	3		AAL23468.1	putative adenine-specific DNA methylase	226	4		WP_168927635.1	DNA cytosine methyltransferase	467	5		BAS44065.1	conjugal pilus assembly protein TraF	243	3		WP_001297832.1	class I SAM-dependent methyltransferase	187	4		ALQ49507.1	hypothetical protein	82	6		ASD61848.1	WYL domain-containing protein	302	4		AXD74588.1	surface exclusion protein	159	5
ARQ19634.1	transposase	439	4		ABD60058.1	replication initiation protein A1	285	5		WP_001442103.1	RepA leader peptide Tap	24	3		AAL23471.1	putative cytoplasmic protein	144	4		WP_000523812.1	plasmid-partitioning protein SopA	388	5		BAS44069.1	TraG	947	3		WP_001668315.1	hypothetical protein	256	4		ALQ49545.1	Transposase	120	6		ASD61858.1	Hg(II)-responsive transcriptional regulator	144	4		AXD74605.1	conjugal transfer protein TraR	73	5
ARQ19641.1	transposase	238	4		ABD60065.1	transposition protein	91	5		WP_001351580.1	hypothetical protein	137	3		AAL23490.1	conjugative transfer	73	4		WP_003465068.1	DDE-type integrase/transposase/recombinase	559	5		BAS44075.1	putative uncharacterized protein	137	3		WP_000086125.1	DNA methylase	227	4		ALQ49569.1	putative sugar phosphate isomerase/epimerase	275	6		ASD61859.1	mercuric transport protein	116	4		AXD74616.1	DUF945 domain-containing protein	273	5
ARQ19650.1	MerC	140	4		ABD59964.1	activator/repressor of mer operon	144	4		WP_000952217.1	transcriptional repressor PifC	362	3		AAL23491.1	conjugative transfer protein	155	4		WP_032676776.1	type I restriction endonuclease subunit R	1023	4		BAS44078.1	YihA	208	3		WP_000754127.1	DUF2282 domain-containing protein	96	4		ALQ49384.1	Transketolase	667	5		ASD61865.1	Hg(II)-responsive transcriptional regulator	144	4		AXD74628.1	class I SAM-dependent methyltransferase	187	5
ARQ19688.1	hypothetical protein	451	4		ABD59963.1	mercuric ion transport protein	116	4		WP_000852146.1	replication initiation protein RepE	251	3		AAL23505.1	conjugative transfer: surface exclusion	164	4		WP_032676764.1	WYL domain-containing protein	302	4		BAS43990.1	transposase	167	2		WP_001673832.1	DNA-binding domain-containing protein	235	4		ALQ49388.1	Ribitol/Xylitol/Arabitol transporter, MFS superfamily	419	5		ASD61866.1	alkylmercury lyase	212	4		AXD74717.1	chlorinating enzyme	315	5
ARQ19689.1	hypothetical protein	187	4		ABD59961.1	transmembrane protein	140	4		WP_000817031.1	ParB/RepB/Spo0J family plasmid partition protein	323	3		AAL23516.1	putative bacterial regulatory proteins, luxR family	116	3		WP_085952537.1	incFII family plasmid replication initiator RepA	291	4		BAS43999.1	putative uncharacterized protein	216	2		WP_000019162.1	hypothetical protein	90	4		ALQ49390.1	Putative dihydroxyacetone kinase	216	5		ASD61867.1	mercuric resistance transcriptional repressor protein MerD	121	4		AXD74661.1	dihydroxyacetone kinase subunit L	218	5
ARQ19696.1	hypothetical protein	119	4		ABD59944.1	Tn21 transposase	988	4		WP_001104904.1	hypothetical protein	73	3		AAL23526.1	putative periplasmic protein	173	3		WP_008324130.1	type-F conjugative transfer system pilin assembly protein TrbC	209	4		BAS44008.1	error-prone repair protein UmuD	141	2		WP_000083823.1	replication regulatory protein RepA	85	3		ALQ49399.1	Type I restriction-modification system, restriction subunit R	1085	5		ASD61875.1	sodium-independent anion transporter	496	4		AXD74662.1	dihydroxyacetone kinase	334	5
ARQ19715.1	hypothetical protein	127	4		ABD59973.1	hypothetical protein	227	4		WP_001302184.1	type I toxin-antitoxin system Hok family toxin	52	3		AAL23454.1	putative cytoplasmic protein	96	3		WP_008324195.1	antirestriction protein ArdA	168	4		BAS44010.1	DNA methylase	221	2		WP_001393357.1	hypothetical protein	60	3		ALQ49418.1	Arsenical pump-driving ATPase	583	5		ASD61876.1	universal stress protein UspA	284	4		AXD74671.1	2-keto-3-deoxygluconate permease	324	5
ARQ19738.1	TraT	258	4		ABD59986.1	hypothetical protein	187	4		WP_001234417.1	DUF945 domain-containing protein	273	3		AAL23531.1	Salmonella plasmid virulence: outer membrane protein	255	3		WP_065945187.1	non-heme ferritin-like protein	158	4		BAS44018.1	conserved domain protein	106	2		WP_001403014.1	IS66 family insertion sequence hypothetical protein	144	3		ALQ49420.1	Arsenical resistance operon repressor	117	5		ASD61877.1	conjugal transfer protein TraR	110	4		AXD74673.1	ureidoglycolate lyase	286	5
ARQ19620.1	hypothetical protein	216	3		ABD60001.1	hypothetical protein	191	4		WP_001038342.1	conjugal transfer protein TrbG	83	3		AAL23472.1	putative cytoplasmic protein	144	3		WP_044258217.1	hypothetical protein	175	4		BAS44022.1	plasmid SOS inhibition protein B	144	2		WP_000869348.1	hypothetical protein	191	3		ALQ49449.1	Chromosome (plasmid) partitioning protein ParA	388	5		ASD61881.1	integrase	329	4		AXD74718.1	IclR family transcriptional regulator	275	5
ARQ19621.1	hypothetical protein	102	3		ABD60011.1	lytic transglycosylase	169	4		WP_010892541.1	type IV conjugative transfer system lipoprotein TraV	171	3		AAL23522.1	plasmid-encoded fimbriae; major fimbrial subunit	172	2		WP_001067855.1	IS6-like element IS26 family transposase	234	4		BAS44023.1	plasmid SOS inhibition protein A	242	2		WP_001398573.1	type-F conjugative transfer system pilin assembly thiol-disulfide isomerase TrbB	200	3		ALQ49534.1	YihA	199	5		ASD61949.1	type IV conjugative transfer system coupling protein TraD	852	4		AXD74685.1	replication initiation protein	231	5
ARQ19624.1	RepA	251	3		ABD60020.1	conjugal transfer protein P	195	4		WP_001287913.1	conjugal transfer protein TrbA	115	3		AAL23524.1	DNA replication	329	2		WP_065945185.1	tyrosine-type recombinase/integrase	331	4		BAS44024.1	threonine dehydrogenase and related Zn-dependent dehydrogenases	107	2		WP_001054220.1	type IV conjugative transfer system pilin TraA	119	3		ALQ49548.1	3-methyl-2-oxobutanoate hydroxymethyltransferase	266	5		ASD61890.1	conjugal transfer protein TraG	1139	4		AXD74699.1	hypothetical protein	424	5
ARQ19627.1	hypothetical protein	203	3		ABD60023.1	conjugal transfer protein	73	4		WP_000560319.1	hypothetical protein	90	2		AAL23455.1	putative cytoplasmic protein	173	2		WP_019407932.1	aminoglycoside O-phosphotransferase APH(3')-XV	264	4		BAS44027.1	biotin carboxylase	438	2		WP_001398584.1	DUF945 domain-containing protein	273	3		ALQ49567.1	hypothetical protein	94	5		ASD61900.1	hypothetical protein	344	4		AXD74554.1	DeoR family transcriptional regulator	404	4
ARQ19631.1	helix-turn-helix domain of Hin proteins, integrase core domaine	341	3		ABD60049.1	pilin acetylase	248	4		WP_064753882.1	autotransporter outer membrane beta-barrel domain-containing protein	968	2		AAL23527.1	putative transposase	116	2		WP_032676766.1	type I restriction-modification system subunit M	792	3		BAS44032.1	hypothetical protein	112	2		WP_000170668.1	DUF3560 domain-containing protein	453	3		ALQ49568.1	Permease of the drug/metabolite transporter (DMT) superfamily	288	5		ASD61905.1	type IV conjugative transfer system protein TraV	184	4		AXD74560.1	permease	290	4
ARQ19632.1	IstB-like ATP-binding protein	259	3		ABD60063.1	hypothetical protein	436	4		WP_000995793.1	autotransporter outer membrane beta-barrel domain-containing protein	1371	2		AAL23460.1	putative transposase, IS200-like	87	2		WP_011201829.1	RepA leader peptide Tap	25	3		BAS44037.1	lytic transglycosylase	164	2		WP_001104871.1	hypothetical protein	73	3		ALQ49581.1	hypothetical protein	127	5		ASD61915.1	lytic transglycosylase	179	4		AXD74573.1	hypothetical protein	111	4
ARQ19633.1	class A beta-lactamase	293	3		ABD59959.1	putative secondary regulatory protein	120	3		WP_000361610.1	RepB family plasmid replication initiator protein	325	2		AAL23529.1	Salmonella plasmid virulence: hydrophilic protein	241	2		WP_008324118.1	entry exclusion protein	143	3		BAS44043.1	conjugal transfer pilus assembly protein TraL	101	2		WP_074520131.1	hypothetical protein	96	3		ALQ49391.1	Putative transcriptional regulator of sorbose uptake and utilization	320	4		ASD61929.1	hypothetical protein	136	4		AXD74584.1	type-F conjugative transfer system pilin acetylase TraX	246	4
ARQ19643.1	beta-lactamase	286	3		ABD59955.1	tniBdelta1	286	3		WP_000963206.1	nucleotide-binding protein	299	2		AAL23461.1	putative integrase protein	345	2		WP_008324119.1	conjugal transfer mating pair stabilization protein TraG	940	3		BAS44046.1	TraB	473	2		WP_024168673.1	heat-labile enterotoxin LT subunit B	124	3		ALQ49397.1	Mobile element protein	191	4		ASD61932.1	hypothetical protein	381	4		AXD74606.1	type IV conjugative transfer system protein TraV	172	4
ARQ19648.1	MerD	120	3		ABD59975.1	hypothetical protein	144	3		WP_010892536.1	hypothetical protein	101	2		AAL23537.1	putative cytoplasmic protein	162	2		WP_008324125.1	type-F conjugative transfer system pilin assembly thiol-disulfide isomerase TrbB	184	3		BAS44047.1	TraP	144	2		WP_001398513.1	hypothetical protein	131	3		ALQ49413.1	Mobile element protein	414	4		ASD61846.1	N-6 DNA methylase	793	3		AXD74623.1	plasmid SOS inhibition protein A	242	4
ARQ19654.1	VagD toxin	133	3		ABD59985.1	hypothetical protein	453	3		WP_000271685.1	DUF1380 family protein	140	2		AAL23539.1	putative cytoplasmic protein	313	2		WP_058659925.1	type IV conjugative transfer system lipoprotein TraV	179	3		BAS44048.1	arabinose efflux permease family protein	77	2		WP_001398512.1	toll/interleukin-1 receptor domain-containing protein	276	3		ALQ49427.1	Phage protein	400	4		ASD61862.1	MerG protein	217	3		AXD74640.1	DNA methylase	226	4
ARQ19656.1	hypothetical protein	102	3		ABD60004.1	hypothetical protein	46	3		WP_000116348.1	plasmid SOS inhibition protein A	239	2		AAL23541.1	mutagenesis by UV and mutagens; related to umuDC operon	140	2		WP_008324177.1	hypothetical protein	114	3		BAS44052.1	hypothetical protein	99	2		WP_057113837.1	RepA leader peptide Tap	24	2		ALQ49442.1	hypothetical protein	60	4		ASD61864.1	mercuric resistance transcriptional repressor protein MerD	115	3		AXD74654.1	hypothetical protein	227	4
ARQ19666.1	restriction endonuclease S subunit	438	3		ABD60006.1	post-segregation killing protein	52	3		WP_000012106.1	type IV conjugative transfer system protein TraL	103	2		AAL23469.1	putative cytoplasmic protein	73	2		WP_065945175.1	plasmid SOS inhibition protein A	242	3		BAS44058.1	TrbC	215	2		WP_001398571.1	conjugal transfer mating pair stabilization protein TraG	960	2		ALQ49463.1	Single-stranded DNA-binding protein	64	4		ASD61883.1	transposase	270	3		AXD74658.1	hypothetical protein	197	4
ARQ19670.1	hypothetical protein	84	3		ABD60009.1	hypothetical protein	273	3		WP_000146685.1	conjugal transfer protein TraB	475	2		AAL23473.1	putative inner membrane protein	107	2		WP_008324186.1	conjugation system SOS inhibitor PsiB	143	3		BAS44062.1	UvrD/REP helicase	203	2		WP_001731111.1	type-F conjugative transfer system pilin assembly protein TrbC	204	2		ALQ49469.1	hypothetical protein	187	4		ASD61888.1	hypothetical protein	110	3		AXD74660.1	sugar-binding transcriptional regulator	323	4
ARQ19672.1	ParA	450	3		ABD60022.1	conjugal transfer protein	171	3		WP_001203720.1	type-F conjugative transfer system protein TraW	210	2		AAL23477.1	Plasmid SOS inhibition	144	2		WP_008324194.1	hypothetical protein	63	3		BAS44067.1	conjugal transfer protein TrbB	186	2		WP_001398577.1	hypothetical protein	122	2		ALQ49500.1	hypothetical protein	159	4		ASD61902.1	hypothetical protein	130	3		AXD74664.1	MFS transporter	424	4
ARQ19675.1	UmuD	143	3		ABD60027.1	hypothetical protein	115	3		WP_000777688.1	type-F conjugative transfer system pilin assembly protein TrbC	212	2		AAL23542.1	putative transglycosylase	156	2		WP_008324204.1	DNA methylase	225	3		BAS44076.1	Thioredoxin	263	2		WP_001398580.1	F-type conjugal transfer pilus assembly protein TraB	454	2		ALQ49505.1	hypothetical protein	129	4		ASD61951.1	hypothetical protein	97	3		AXD74672.1	dihydrodipicolinate synthase family protein	307	4
ARQ19680.1	DNA-methyl transferase	258	3		ABD60040.1	conjugal transfer protein	115	3		WP_001030367.1	type-F conjugative transfer system pilin assembly protein TraF	247	2		AAL23481.1	conjugative transfer: oriT nicking	106	2		WP_148661854.1	type II restriction endonuclease	404	3		BAS44077.1	putative uncharacterized protein	214	2		WP_001398583.1	transglycosylase SLT domain-containing protein	168	2		ALQ49506.1	hypothetical protein	106	4		ASD61918.1	cytoplasmic protein	162	3		AXD74677.1	L-ribulose-5-phosphate 3-epimerase	286	4
ARQ19684.1	antirestriction protein	168	3		ABD60044.1	entry exclusion protein	161	3		WP_000059850.1	type-F conjugative transfer system pilin assembly thiol-disulfide isomerase TrbB	181	2		AAL23483.1	conjugative transfer: assembly	103	2		WP_001137910.1	DUF134 domain-containing protein	106	3		BAS43993.1	conserved domain protein	152	1		WP_001404319.1	plasmid SOS inhibition protein A	239	2		ALQ49523.1	hypothetical protein	204	4		ASD61919.1	small toxic polypeptide	52	3		AXD74678.1	3-keto-L-gulonate-6-phosphate decarboxylase UlaD	220	4
ARQ19694.1	plasmid SOS inhibition protein A	240	3		ABD60051.1	RNA-binding protein	186	3		WP_001443031.1	P-type conjugative transfer protein TrbJ	113	2		AAL23486.1	conjugative transfer: assembly	473	2		WP_001243598.1	isoprenylcysteine carboxylmethyltransferase family protein	154	3		BAS43995.1	hypothetical protein	82	1		WP_000271734.1	DUF1380 family protein	140	2		ALQ49530.1	hypothetical protein	214	4		ASD61926.1	hypothetical protein	212	3		AXD74680.1	YhcH/YjgK/YiaL family protein	165	4
ARQ19695.1	hypothetical protein	107	3		ABD59962.1	periplasmic mercuric ion binding protein	91	2		WP_001007055.1	conjugal transfer mating pair stabilization protein TraG	938	2		AAL23487.1	conjugative transfer	198	2		WP_072202751.1	IS5 family transposase	322	3		BAS44001.1	transposase yfcI	329	1		WP_000774834.1	plasmid partitioning/stability family protein	140	2		ALQ49538.1	DNA replication protein	290	4		ASD61928.1	hypothetical protein	65	3		AXD74688.1	cytoplasmic protein	96	4
ARQ19700.1	hypothetical protein	131	3		ABD59958.1	merE	78	2		WP_000911324.1	tRNA(fMet)-specific endonuclease VapC	132	2		AAL23488.1	conjugative transfer protein	81	2		WP_001138014.1	Tn3-like element TnAs1 family transposase	988	3		BAS44002.1	transposase family protein	88	1		WP_000115001.1	peptide deformylase	169	2		ALQ49558.1	hypothetical protein	372	4		ASD61937.1	StbA family protein	324	3		AXD74552.1	NupC/NupG family nucleoside CNT transporter	396	3
ARQ19703.1	hypothetical protein	273	3		ABD59952.1	istB	261	2		WP_001345829.1	hypothetical protein	62	1		AAL23497.1	conjugative transfer: assembly	212	2		WP_032676765.1	DUF262 domain-containing HNH endonuclease family protein	576	2		BAS44005.1	plasmid partition protein	76	1		WP_001398470.1	heat-labile enterotoxin LT subunit A	258	2		ALQ49573.1	Fructoselysine kinase	271	4		ASD61940.1	plasmid-partitioning protein	324	3		AXD74557.1	branched-chain amino acid ABC transporter permease	246	3
ARQ19704.1	hypothetical protein	109	3		ABD59971.1	stable plasmid inheritance protein B	117	2		WP_000131420.1	hypothetical protein	62	1		AAL23502.1	conjugative transfer	182	2		WP_157843664.1	Tn7-like element transposition protein TnsE	107	2		BAS44009.1	uncharacterized protein	76	1		WP_000829597.1	hypothetical protein	63	2		ALQ49574.1	Putative glucosamine-fructose-6-phosphate aminotransferase	345	4		ASD61824.1	cation transporter	1048	2		AXD74562.1	hypothetical protein	203	3
ARQ19707.1	TraJ	248	3		ABD59972.1	stable plasmid inheritance protein A	320	2		WP_176453471.1	hypothetical protein	64	1		AAL23504.1	conjugative transfer: assembly abd aggregate stability	940	2		WP_008324931.1	phospholipase D family protein	181	2		BAS44011.1	cytoplasmic protein	73	1		WP_001399253.1	traX family protein	118	1		ALQ49578.1	hypothetical protein	356	4		ASD61833.1	copper resistance protein CopD	309	2		AXD74708.1	3'-5' exonuclease	256	3
ARQ19714.1	TraV	194	3		ABD59974.1	R100p030	73	2		WP_072095193.1	antirestriction protein	100	1		AAL23543.1	homologue of mvpA, Shigella flexneri	132	2		WP_008324924.1	thioredoxin domain-containing protein	263	2		BAS44012.1	YcgB	139	1		WP_000624688.1	IS66 family insertion sequence element accessory protein TnpB	116	1		ALQ49584.1	Mobile element protein	90	4		ASD61835.1	two-component sensor histidine kinase	466	2		AXD74569.1	replication initiation protein	339	3
ARQ19718.1	hypothetical protein	105	3		ABD59978.1	hypothetical protein	141	2		WP_001027495.1	hypothetical protein	63	1		AAL23511.1	conjugative transfer: regulation	187	2		WP_008324922.1	fertility inhibition protein FinO	239	2		BAS44034.1	succinate dehydrogenase flavoprotein subunit	48	1		WP_001398570.1	complement resistance protein TraT	245	1		ALQ49585.1	hypothetical protein	118	4		ASD61838.1	hypothetical protein	210	2		AXD74576.1	PerC family transcriptional regulator	107	3
ARQ19731.1	TraF	250	3		ABD59979.1	hypothetical protein	140	2		WP_000388237.1	hypothetical protein	118	1		AAL23444.1	putative phospholipase D	147	1		WP_008324156.1	conjugal transfer protein TraB	464	2		BAS44036.1	KlcA	180	1		WP_001398574.1	type-F conjugative transfer system pilin assembly protein TraF	259	1		ALQ49386.1	Ribose 5-phosphate isomerase B	154	3		ASD61840.1	transposase	167	2		AXD74581.1	conjugal transfer protein	187	3
ARQ19736.1	TraG	949	3		ABD59984.1	hypothetical protein	86	2		WP_000290801.1	single-stranded DNA-binding protein	179	1		AAL23445.1	DNA replication	88	1		WP_008324160.1	type IV conjugative transfer system protein TraL	101	2		BAS44038.1	TraM	130	1		WP_000016323.1	type IV conjugative transfer system protein TraL	101	1		ALQ49389.1	Putative dihydroxyacetone kinase	334	3		ASD61843.1	serine recombinase	207	2		AXD74595.1	hypothetical protein	158	3
ARQ19742.1	TraX	241	3		ABD59987.1	hypothetical protein	155	2		WP_010892539.1	conjugation system SOS inhibitor PsiB	144	1		AAL23446.1	DNA replication	40	1		WP_008324168.1	transglycosylase SLT domain-containing protein	158	2		BAS44039.1	transposase family protein	88	1		WP_000234737.1	hypothetical protein	91	1		ALQ49403.1	hypothetical protein	40	3		ASD61847.1	hypothetical protein	576	2		AXD74597.1	hypothetical protein	98	3
ARQ19622.1	hypothetical protein	183	2		ABD59998.1	tetracycline resistance protein C	222	2		WP_000107542.1	hypothetical protein	95	1		AAL23447.1	replication of plasmid	25	1		WP_008324170.1	antirestriction protein	176	2		BAS44044.1	TraE	188	1		WP_001137411.1	relaxosome protein TraM	127	1		ALQ49404.1	hypothetical protein	107	3		ASD61856.1	hypothetical protein	133	2		AXD74604.1	hypothetical protein	155	3
ARQ19623.1	RepA2	107	2		ABD60003.1	plasmid SOS inhibition protein A	239	2		WP_001151527.1	relaxosome protein TraM	127	1		AAL23449.1	putative outer membrane protein	46	1		WP_008324180.1	hypothetical protein	124	2		BAS44045.1	conjugal transfer pilus assembly protein TraK	244	1		WP_001272251.1	hypothetical protein	98	1		ALQ49409.1	hypothetical protein	258	3		ASD61860.1	mercuric transport protein periplasmic component	91	2		AXD74621.1	type I toxin-antitoxin system hok family toxin	53	3
ARQ19626.1	FinO	187	2		ABD60005.1	modulator of post-segregation killing protein	70	2		WP_001309237.1	conjugal transfer relaxosome protein TraY	131	1		AAL23523.1	plasmid-encoded fimbriae;regulation	100	1		WP_008324181.1	hypothetical protein	119	2		BAS44050.1	hypothetical protein	62	1		WP_001398403.1	hypothetical protein	80	1		ALQ49438.1	Mobile element protein	167	3		ASD61868.1	mercury resistance protein	78	2		AXD74714.1	conjugation system SOS inhibitor PsiB	144	3
ARQ19629.1	resolvase	571	2		ABD60007.1	hypothetical protein	125	2		WP_072095570.1	type-F conjugative transfer system secretin TraK	234	1		AAL23451.1	hypothetical protein	102	1		WP_008324183.1	hypothetical protein	107	2		BAS44056.1	TraW	208	1		WP_001398404.1	hypothetical protein	107	1		ALQ49447.1	hypothetical protein	49	3		ASD61870.1	transposon DNA-invertase	204	2		AXD74715.1	hydrolase	376	3
ARQ19638.1	hypothetical protein	136	2		ABD60016.1	conjugal transfer protein L	103	2		WP_071587746.1	conjugal transfer protein TrbD	76	1		AAL23453.1	toxin addiction system: toxin	101	1		WP_071891917.1	hypothetical protein	70	2		BAS44061.1	hypothetical protein	62	1		WP_000624618.1	IS66 family insertion sequence element accessory protein TnpB	115	1		ALQ49450.1	Chromosome (plasmid) partitioning protein ParB	295	3		ASD61872.1	transposase	302	2		AXD74633.1	hypothetical protein	63	3
ARQ19644.1	transposase	140	2		ABD60019.1	conjugal transfer protein B	483	2		WP_000099690.1	type-F conjugative transfer system protein TrbI	128	1		AAL23456.1	resolvase	260	1		WP_008324200.1	DUF1380 domain-containing protein	139	2		BAS44074.1	FinO	196	1		WP_000845967.1	conjugation system SOS inhibitor PsiB	144	1		ALQ49457.1	hypothetical protein	142	3		ASD61878.1	resolvase	206	2		AXD74649.1	hypothetical protein	202	3
ARQ19647.1	MerE	78	2		ABD60021.1	conjugal transfer protein	122	2		WP_000864318.1	conjugal transfer protein TrbE	85	1		AAL23459.1	putative adhesin	186	1		WP_008324202.1	hypothetical protein	82	2		BAS44080.1	replication protein	86	1		WP_001027519.1	hypothetical protein	63	1		ALQ49468.1	putative plasmid protein	451	3		ASD61884.1	disulfide bond formation protein DsbA	262	2		AXD74651.1	hypothetical protein	130	3
ARQ19651.1	ISKpn14 PEP2	167	2		ABD60026.1	hypothetical protein	72	2		WP_000415566.1	protein ArtA	104	1		AAL23533.1	putative phosphoribulokinase / uridine kinase family	341	1		WP_008324207.1	translesion error-prone DNA polymerase V autoproteolytic subunit	140	2		BAS43991.1	NADH:flavin oxidoreductase/NADH oxidase	167	0		WP_072105978.1	antirestriction protein	100	1		ALQ49474.1	PsiB protein	143	3		ASD61896.1	type-F conjugative transfer system pilin assembly protein TrbC	207	2		AXD74657.1	XRE family transcriptional regulator	190	3
ARQ19653.1	hypothetical protein	236	2		ABD60030.1	conjugal transfer protein	210	2		WP_001331260.1	F-type conjugal transfer protein TrbF	137	1		AAL23535.1	putative resolvase	186	1		WP_008324213.1	WYL domain-containing protein	286	2		BAS43997.1	hypothetical protein	229	0		WP_001218105.1	plasmid segregation protein ParM	326	1		ALQ49475.1	PsiA protein	242	3		ASD61898.1	hypothetical protein	107	2		AXD74659.1	hypothetical protein	232	3
ARQ19659.1	hypothetical protein	110	2		ABD60033.1	conjugal transfer protein	212	2		WP_000632670.1	conjugal transfer entry exclusion protein TraS	173	1		AAL23462.1	alpha-helical coiled coil protein	371	1		WP_004118488.1	plasmid stabilization protein	83	2		BAS43998.1	hypothetical protein	95	0		WP_000862856.1	hypothetical protein	72	1		ALQ49478.1	hypothetical protein	45	3		ASD61901.1	hypothetical protein	92	2		AXD74668.1	hypothetical protein	95	3
ARQ19661.1	hypothetical protein	82	2		ABD60036.1	conjugal transfer protein	253	2		WP_000850422.1	complement resistance protein TraT	243	1		AAL23463.1	putative DNA polymerase III epsilon subunit (3'-5' exonuclease)	138	1		WP_008325193.1	hypothetical protein	101	2		BAS44000.1	resolvase	260	0		WP_000181069.1	hypothetical protein	120	1		ALQ49486.1	Antirestriction protein klcA	176	3		ASD61908.1	conjugal transfer protein TraB	467	2		AXD74676.1	L-ribulose-5-phosphate 4-epimerase	231	3
ARQ19676.1	StbA	324	2		ABD60039.1	conjugal transfer protein	181	2		WP_000083834.1	replication regulatory protein RepA	85	0		AAL23465.1	plasmid partition protein B	325	1		WP_004206785.1	ParB/RepB/Spo0J family plasmid partition protein	323	2		BAS44004.1	plasmid partitioning protein ParF	216	0		WP_000624622.1	IS66 family insertion sequence element accessory protein TnpB	115	1		ALQ49496.1	hypothetical protein	260	3		ASD61913.1	DNA-binding protein	213	2		AXD74695.1	DUF1205 domain-containing protein	365	3
ARQ19693.1	plasmid SOS inhibition protein B	143	2		ABD60043.1	mating pair stabilization protein	940	2		WP_001235704.1	recombinase family protein	183	0		AAL23475.1	putative cytoplasmic protein	80	1		WP_040115257.1	metalloregulator ArsR/SmtB family transcription factor	116	2		BAS44006.1	putative uncharacterized protein	79	0		WP_000624622.1	IS66 family insertion sequence element accessory protein TnpB	115	1		ALQ49497.1	IncF plasmid conjugative transfer pilus assembly protein TraV	189	3		ASD61920.1	recombinase	243	2		AXD74698.1	hypothetical protein	203	3
ARQ19697.1	hypothetical protein	90	2		ABD60052.1	hypothetical protein	70	2		WP_001193612.1	omptin family outer membrane protease OmpP	315	0		AAL23478.1	Plasmid SOS inhibition	245	1		WP_015060105.1	subclass B1 metallo-beta-lactamase IMP-4	246	2		BAS44017.1	DNA polymerase III theta subunit	105	0		WP_001726832.1	conjugative transfer relaxase/helicase TraI	1766	0		ALQ49499.1	hypothetical protein	94	3		ASD61923.1	hypothetical protein	121	2		AXD74702.1	hypothetical protein	97	3
ARQ19698.1	hypothetical protein	89	2		ABD60056.1	negative regulator of repA1 expression	84	2		WP_001066941.1	tyrosine-type recombinase/integrase	246	0		AAL23493.1	conjugative transfer	128	1		WP_003155741.1	recombinase family protein	207	2		BAS44019.1	single-stranded DNA-binding protein	178	0		WP_001398578.1	type-F conjugative transfer system protein TraW	211	0		ALQ49517.1	IncF plasmid conjugative transfer pilus assembly protein TraF	250	3		ASD61927.1	hypothetical protein	186	2		AXD74705.1	hypothetical protein	124	3
ARQ19701.1	hypothetical protein	115	2		ABD60057.1	leader peptide of repA1	24	2		WP_000218294.1	hypothetical protein	55	0		AAL23494.1	conjugative transfer: assembly	210	1		WP_032492291.1	TniB family NTP-binding protein	302	2		BAS44020.1	YdeA	82	0		WP_000797318.1	hypothetical protein	61	0		ALQ49520.1	hypothetical protein	142	3		ASD61938.1	protein impA	143	2		AXD74551.1	MFS transporter	396	2
ARQ19705.1	lytic transglycosylase	161	2		ABD60059.1	replication protein	128	2		WP_000538310.1	hypothetical protein	96	0		AAL23496.1	conjugative transfer protein	102	1		WP_008324932.1	replication regulatory protein RepA	92	1		BAS44025.1	aminoglycoside 6'-N-acetyltransferase type Ib-cr, AAC(6')-Ib-cr4	42	0		WP_000794311.1	type-F conjugative transfer system secretin TraK	246	0		ALQ49522.1	IncF plasmid conjugative transfer protein TraG	940	3		ASD61953.1	replication protein A	336	2		AXD74707.1	LysE family translocator	208	2
ARQ19708.1	TraY	128	2		ABD60060.1	hypothetical protein	217	2		WP_000813634.1	type II toxin-antitoxin system antitoxin CcdA	72	0		AAL23499.1	conjugative transfer	71	1		WP_008324122.1	hypothetical protein	142	1		BAS44029.1	hypothetical protein	75	0		WP_000406020.1	type IV conjugative transfer system protein TraE	187	0		ALQ49527.1	IncF plasmid conjugative transfer pilin acetylase TraX	236	3		ASD61819.1	two-component sensor histidine kinase	491	1		AXD74566.1	ShlB/FhaC/HecB family hemolysin secretion/activation protein	586	2
ARQ19710.1	TraL	101	2		ABD60064.1	hypothetical protein	70	2		WP_001159868.1	type II toxin-antitoxin system toxin CcdB	101	0		AAL23500.1	conjugative transfer: assembly	249	1		WP_065945172.1	type-F conjugative transfer system pilin chaperone TraQ	82	1		BAS44030.1	YdaB	76	0		WP_000005975.1	DUF905 domain-containing protein	77	0		ALQ49532.1	hypothetical protein	194	3		ASD61947.1	hypothetical protein	54	1		AXD74572.1	hypothetical protein	238	2
ARQ19713.1	TraB	474	2		ABD59950.1	dihydropteroate synthase	279	1		WP_000016982.1	site-specific integrase	268	0		AAL23506.1	conjugative transfer: surface exclusion	243	1		WP_008324133.1	type-F conjugative transfer system protein TrbI	115	1		BAS44041.1	positive transcriptional regulator	66	0		WP_000290789.1	single-stranded DNA-binding protein	175	0		ALQ49542.1	hypothetical protein	62	3		ASD61821.1	hypothetical protein	461	1		AXD74710.1	hypothetical protein	184	2
ARQ19716.1	hypothetical protein	72	2		ABD59947.1	Tn21 integrase	337	1		WP_000005990.1	DUF905 family protein	77	0		AAL23443.1	putative cytoplasmic protein	94	0		WP_065945173.1	relaxosome protein TraM	130	1		BAS44042.1	TraA	122	0		WP_000218642.1	hypothetical protein	76	0		ALQ49549.1	hypothetical protein	96	3		ASD61827.1	hypothetical protein	65	1		AXD74579.1	hypothetical protein	86	2
ARQ19717.1	hypothetical protein	103	2		ABD59968.1	transposition protein B	167	1		WP_014106970.1	hypothetical protein	39	0		AAL23513.1	resistance to complement killing	185	0		WP_008324174.1	hypothetical protein	87	1		BAS44055.1	TrbI	130	0		WP_157732294.1	transposase domain-containing protein	35	0		ALQ49560.1	Amino acid ABC transporter, ATP-binding protein	248	3		ASD61829.1	copper resistance protein	149	1		AXD74580.1	hypothetical protein	79	2
ARQ19719.1	hypothetical protein	72	2		ABD59969.1	hypothetical protein	78	1		WP_000994779.1	type IV conjugative transfer system pilin TraA	121	0		AAL23517.1	plasmid-encoded fimbriae; regulatory	70	0		WP_000200070.1	replication initiation protein	336	1		BAS44063.1	TrbE	80	0		WP_001196880.1	DoxX family protein	175	0		ALQ49562.1	Histidine ABC transporter, histidine-binding periplasmic protein precursor HisJ	321	3		ASD61830.1	copper oxidase	605	1		AXD74589.1	conjugal transfer protein TraG	940	2
ARQ19723.1	TraW	208	2		ABD59980.1	hypothetical protein	63	1		WP_000399792.1	type IV conjugative transfer system protein TraE	188	0		AAL23520.1	plasmid-encoded fimbriae;chaperone	230	0		WP_022652281.1	IS5-like element ISKpn26 family transposase	326	1		BAS44066.1	TraQ	78	0		WP_074519994.1	hypothetical protein	63	0		ALQ49563.1	Ribose operon repressor	358	3		ASD61834.1	DNA-binding response regulator	226	1		AXD74591.1	type-F conjugative transfer system pilin assembly thiol-disulfide isomerase TrbB	186	2
ARQ19724.1	hypothetical protein	129	2		ABD59981.1	hypothetical protein	117	1		WP_000624109.1	type-F conjugative transfer system pilin chaperone TraQ	94	0		AAL23450.1	hypothetical protein	67	0		WP_000019450.1	IS5-like element ISKpn26 family transposase	326	1		BAS44072.1	conjugal transfer nickase/helicase traI	1752	0		WP_001398514.1	hypothetical protein	93	0		ALQ49564.1	Mobile element protein	115	3		ASD61850.1	transcriptional regulator	89	1		AXD74598.1	type-F conjugative transfer system pilin assembly protein TrbC	209	2
ARQ19726.1	TrbC	212	2		ABD59994.1	hypothetical protein	162	1		WP_000450532.1	toxin-antitoxin system antitoxin VapB	75	0		AAL23525.1	putative cytoplasmic protein	98	0		WP_000780222.1	helix-turn-helix transcriptional regulator	93	1		BAS44079.1	endonuclease	188	0		WP_000561970.1	hypothetical protein	68	0		ALQ49571.1	ABC-type amino acid transport system, permease component	220	3		ASD61851.1	DNA invertase	185	1		AXD74608.1	conjugal transfer protein TraP	178	2
ARQ19730.1	hypothetical protein	108	2		ABD59997.1	tetracycline resistance protein A	401	1		WP_000987005.1	conjugative transfer relaxase/helicase TraI	1756	0		AAL23452.1	toxin addiction system: antidote	72	0		WP_004393997.1	ABC transporter ATP-binding protein	236	1							WP_001657154.1	hypothetical protein	124	0		ALQ49577.1	transcriptional regulator, LacI family	365	3		ASD61852.1	hypothetical protein	123	1		AXD74609.1	conjugal transfer protein TraB	472	2
ARQ19733.1	TrbB	180	2		ABD60002.1	truncated plasmid SOS inhibition protein B	136	1							AAL23467.1	putative cytoplasmic protein	118	0		WP_022652303.1	ABC transporter permease	401	1							WP_001399644.1	type II toxin-antitoxin system RelE/ParE family toxin	99	0		ALQ49583.1	Mobile element protein	131	3		ASD61853.1	transposase	166	1		AXD74611.1	type IV conjugative transfer system protein TraL	103	2
ARQ19639.1	resolvase	213	1		ABD60008.1	hypothetical protein	98	1							AAL23474.1	single-strand binding protein	172	0		WP_072259269.1	DNA starvation/stationary phase protection protein	158	1							WP_001399643.1	hypothetical protein	87	0		ALQ49380.1	hypothetical protein	49	2		ASD61854.1	hypothetical protein	108	1		AXD74615.1	lytic transglycosylase	156	2
ARQ19668.1	hypothetical protein	57	1		ABD60010.1	putative ORF	44	1							AAL23479.1	conjugative transfer: mating signal	126	0		WP_022652281.1	IS5-like element ISKpn26 family transposase	326	1												ALQ49382.1	hypothetical protein	58	2		ASD61889.1	conjugal transfer protein TraT	243	1		AXD74620.1	hypothetical protein	99	2
ARQ19673.1	DNA replication	298	1		ABD60012.1	conjugal transfer protein M	127	1							AAL23482.1	conjugative transfer: fimbrial subunit	120	0		WP_001004932.1	cytochrome b/b6 domain-containing protein	193	1												ALQ49393.1	Mobile element protein	120	2		ASD61891.1	hypothetical protein	87	1		AXD74622.1	theronine dehydrogenase	108	2
ARQ19677.1	StbB	203	1		ABD60018.1	conjugal transfer protein K	242	1							AAL23484.1	conjugative transfer: assembly	188	0		WP_001323889.1	PAS domain-containing methyl-accepting chemotaxis protein	525	1												ALQ49405.1	hypothetical protein	40	2		ASD61892.1	conjugal transfer protein TrbB	203	1		AXD74634.1	hypothetical protein	135	2
ARQ19678.1	hypothetical protein	76	1		ABD60029.1	conjugal transfer protein	128	1							AAL23485.1	conjugative transfer: assembly	246	0		WP_002075255.1	class 1 integron integrase IntI1	337	1												ALQ49408.1	hypothetical protein	41	2		ASD61893.1	hypothetical protein	72	1		AXD74643.1	peptidase	140	2
ARQ19681.1	hypothetical protein	139	1		ABD60032.1	hypothetical protein	103	1							AAL23501.1	conjugative transfer: fimbrial synthesis	97	0		WP_003159191.1	aminoglycoside N-acetyltransferase AAC(6')-Ib4	184	1												ALQ49412.1	hypothetical protein	117	2		ASD61894.1	type-F conjugative transfer system pilin assembly protein TraF	262	1		AXD74648.1	hypothetical protein	90	2
ARQ19691.1	hypothetical protein	80	1		ABD60035.1	conjugal transfer protein	86	1							AAL23544.1	putative cytoplasmic protein	76	0		WP_065945169.1	conjugative transfer relaxase/helicase TraI	1746	0												ALQ49416.1	Arsenate reductase	141	2		ASD61906.1	hypothetical protein	153	1		AXD74655.1	DMT family transporter	305	2
ARQ19706.1	TraM	132	1		ABD60041.1	conjugal transfer protein	141	1							AAL23509.1	conjugative transfer: oriT nicking-unwinding	1752	0		WP_008324127.1	type-F conjugative transfer system pilin assembly protein TraF	249	0												ALQ49421.1	hypothetical protein	46	2		ASD61911.1	type IV conjugative transfer system protein TraL	100	1		AXD74663.1	D-threitol dehydrogenase	256	2
ARQ19712.1	TraK	246	1		ABD60045.1	surface exclusion lipoprotein	243	1												WP_008324128.1	hypothetical protein	62	0												ALQ49425.1	maturation control	219	2		ASD61916.1	hypothetical protein	273	1		AXD74666.1	ribose 5-phosphate isomerase B	160	2
ARQ19728.1	TrbE	84	1		ABD60053.1	hypothetical protein	153	1												WP_008324132.1	type-F conjugative transfer system protein TraW	215	0												ALQ49435.1	hypothetical protein	38	2		ASD61917.1	hypothetical protein	96	1		AXD74675.1	hypothetical protein	86	2
ARQ19732.1	TraQ	79	1		ABD60054.1	modulating protein	69	1												WP_008324139.1	hypothetical protein	61	0												ALQ49437.1	hypothetical protein	68	2		ASD61952.1	hypothetical protein	33	1		AXD74684.1	hypothetical protein	75	2
ARQ19734.1	TrbF	147	1		ABD60055.1	hypothetical protein	196	1												WP_008324157.1	type-F conjugative transfer system secretin TraK	247	0												ALQ49453.1	RelE/StbE replicon stabilization toxin	84	2		ASD61924.1	hypothetical protein	90	1		AXD74719.1	toxin-activating lysine-acyltransferase	117	2
ARQ19743.1	fertility inhibition protein	197	1		ABD60061.1	stable plasmid inheritance protein	85	1												WP_008324158.1	type IV conjugative transfer system protein TraE	188	0												ALQ49454.1	RelB/StbD replicon stabilization protein (antitoxin to RelE/StbE)	83	2		ASD61925.1	hypothetical protein	92	1		AXD74720.1	hypothetical protein	161	2
ARQ19625.1	hypothetical protein	62	0		ABD60062.1	stable plasmid inheritance protein	110	1												WP_016247536.1	type IV conjugative transfer system pilin TraA	116	0												ALQ49456.1	Error-prone repair protein UmuD	141	2		ASD61934.1	hypothetical protein	65	1		AXD74555.1	hypothetical protein	69	1
ARQ19636.1	putative transposase	70	0		ABD60066.1	transposition protein	167	1												WP_008324165.1	TraY domain-containing protein	74	0												ALQ49459.1	Antirestriction protein klcA	141	2		ASD61935.1	hypothetical protein	87	1		AXD74561.1	ISNCY family transposase	309	1
ARQ19637.1	hypothetical protein	119	0		ABD59949.1	multidrug exporter	115	0												WP_008324178.1	hypothetical protein	95	0												ALQ49464.1	hypothetical protein	83	2		ASD61936.1	Mediator of plasmid stability	223	1		AXD74709.1	RepA leader peptide Tap	24	1
ARQ19642.1	hypothetical protein	83	0		ABD59948.1	streptomycin adenylyltransferase	259	0												WP_008324190.1	DUF905 domain-containing protein	76	0												ALQ49482.1	hypothetical protein	115	2		ASD61944.1	twitching motility protein PilT	136	1		AXD74571.1	transcriptional regulator	89	1
ARQ19655.1	VagC antitoxin	77	0		ABD59945.1	Tn21 resolvase	186	0												WP_065945177.1	hypothetical protein	105	0												ALQ49487.1	X polypeptide	159	2		ASD61818.1	DUF305 domain-containing protein	116	0		AXD74575.1	hemolysin expression modulator Hha	68	1
ARQ19658.1	hypothetical protein	132	0		ABD59970.1	hypothetical protein	93	0												WP_008324193.1	DNA polymerase III subunit theta	84	0												ALQ49489.1	hypothetical protein	206	2		ASD61946.1	copper-binding protein	143	0		AXD74577.1	hypothetical protein	114	1
ARQ19660.1	resolvase	260	0		ABD59983.1	hypothetical protein	76	0												WP_001515717.1	tyrosine-type recombinase/integrase	246	0												ALQ49492.1	IncF plasmid conjugative transfer pilus assembly protein TraL	101	2		ASD61820.1	DNA-binding response regulator	226	0		AXD74578.1	hypothetical protein	119	1
ARQ19662.1	hypothetical protein	76	0		ABD59988.1	single-strand binding protein	175	0												WP_000493286.1	type II toxin-antitoxin system RelE/ParE family toxin	109	0												ALQ49495.1	IncF plasmid conjugative transfer pilus assembly protein TraB	472	2		ASD61822.1	copper ABC transporter substrate-binding protein	117	0		AXD74587.1	complement resistance protein TraT	243	1
ARQ19671.1	ParB	167	0		ABD59989.1	hypothetical protein	77	0												WP_032430843.1	efflux RND transporter periplasmic adaptor subunit	383	0												ALQ49501.1	hypothetical protein	94	2		ASD61823.1	efflux transporter periplasmic adaptor subunit	430	0		AXD74711.1	type-F conjugative transfer system pilin chaperone TraQ	97	1
ARQ19679.1	hypothetical protein	66	0		ABD59993.1	hypothetical protein	106	0												WP_004393990.1	TetR/AcrR family transcriptional regulator	202	0												ALQ49502.1	hypothetical protein	73	2		ASD61828.1	peptidase M23	245	0		AXD74593.1	type-F conjugative transfer system pilin assembly protein TraF	249	1
ARQ19685.1	hypothetical protein	103	0		ABD59999.1	tetracycline resistance protein D	138	0												WP_065945184.1	VIT family protein	229	0												ALQ49503.1	Mobile element protein	87	2		ASD61831.1	copper resistance protein CopB	298	0		AXD74594.1	conjugal transfer protein TrbE	71	1
ARQ19686.1	hypothetical protein	85	0		ABD60014.1	conjugal transfer protein Y	75	0												WP_015063357.1	quaternary ammonium compound efflux SMR transporter QacG2	110	0												ALQ49512.1	IncF plasmid conjugative transfer protein TrbC	209	2		ASD61832.1	copper resistance protein CopC	126	0		AXD74600.1	type-F conjugative transfer system protein TraW	210	1
ARQ19687.1	hypothetical protein	76	0		ABD60015.1	prepropilin	119	0												WP_001161490.1	recombinase family protein	186	0												ALQ49516.1	hypothetical protein	108	2		ASD61836.1	copper-binding protein	144	0		AXD74601.1	type-F conjugative transfer system protein TrbI	128	1
ARQ19699.1	hypothetical protein	127	0		ABD60017.1	conjugal transfer protein E	188	0																											ALQ49519.1	IncF plasmid conjugative transfer protein TrbB	188	2		ASD61855.1	cupin	118	0		AXD74713.1	type-F conjugative transfer system secretin TraK	244	1
ARQ19709.1	TraA	122	0		ABD60038.1	pilin chaperone protein	94	0																											ALQ49529.1	27kDa outer membrane protein	287	2		ASD61857.1	nucleotidyltransferase	96	0		AXD74617.1	hypothetical protein	74	1
ARQ19711.1	TraE	188	0		ABD60048.1	conjugal transfer nickase/helicase	1756	0																											ALQ49544.1	Mobile element protein	87	2		ASD61948.1	hypothetical protein	147	0		AXD74619.1	toxin	112	1
ARQ19722.1	TrBI	129	0																																ALQ49546.1	Fimbrial protein	198	2		ASD61879.1	antitoxin	86	0		AXD74630.1	hypothetical protein	75	1
ARQ19729.1	hypothetical protein	82	0																																ALQ49551.1	Transporter, LysE family	206	2		ASD61882.1	transposase	92	0		AXD74637.1	DUF1380 domain-containing protein	134	1
ARQ19741.1	TraI	1753	0																																ALQ49553.1	DNA integration/recombination/inversion protein	201	2		ASD61885.1	conjugal transfer protein TraI	1806	0		AXD74638.1	DUF1380 domain-containing protein	139	1
																																			ALQ49554.1	Mobile element protein	137	2		ASD61886.1	post-segregation antitoxin CcdA	82	0		AXD74639.1	hypothetical protein	73	1
																																			ALQ49570.1	Amino acid ABC transporter, ATP-binding protein	261	2		ASD61887.1	cytotoxic protein CcdB	103	0		AXD74645.1	ParB/RepB/Spo0J family partition protein	323	1
aAnnotated gene confirmed to encode TraN by AlphaFold and functional studies																																			ALQ49576.1	hypothetical protein	46	2		ASD61899.1	hypothetical protein	71	0		AXD74646.1	ParA family protein	401	1
																																			ALQ49588.1	Mobile element protein	167	2		ASD61903.1	conjugal transfer protein TraW	211	0		AXD74647.1	serine recombinase	216	1
																																			ALQ49589.1	hypothetical protein	48	2		ASD61950.1	type-F conjugative transfer system protein TrbI	137	0		AXD74716.1	ISNCY family transposase	313	1
																																			ALQ49381.1	IS1 protein	87	1		ASD61907.1	hypothetical protein	81	0		AXD74650.1	hypothetical protein	42	1
																																			ALQ49392.1	Putative transposase	133	1		ASD61909.1	type-F conjugative transfer system secretin TraK	246	0		AXD74670.1	hydrolase	94	1
																																			ALQ49394.1	Mobile element protein	116	1		ASD61910.1	conjugal transfer protein TraE	193	0		AXD74674.1	IclR family transcriptional regulator	259	1
																																			ALQ49402.1	Gifsy-2 prophage protein	138	1		ASD61912.1	conjugal transfer protein TraA	117	0		AXD74687.1	hypothetical protein	86	1
																																			ALQ49411.1	hemolysin expression modulating protein	67	1		ASD61914.1	conjugal transfer protein	128	0		AXD74697.1	ISNCY family transposase	309	1
																																			ALQ49417.1	Arsenic efflux pump protein	429	1		ASD61942.1	recombinase	246	0		AXD74703.1	hypothetical protein	98	1
																																			ALQ49423.1	Recombination enhancement function protein	66	1		ASD61943.1	virulence factor	76	0		AXD74556.1	AzlD domain-containing protein	107	0
																																			ALQ49426.1	Phage protein	109	1							AXD74563.1	hypothetical protein	131	0
																																			ALQ49439.1	Mobile element protein	70	1							AXD74564.1	hypothetical protein	60	0
																																			ALQ49444.1	hypothetical protein	41	1							AXD74570.1	replication protein RepA	32	0
																																			ALQ49445.1	hypothetical protein	55	1							AXD74574.1	DUF465 domain-containing protein	72	0
																																			ALQ49448.1	DNA replication protein	336	1							AXD74582.1	type II toxin-antitoxin system RelE/ParE family toxin	91	0
																																			ALQ49458.1	hypothetical protein	73	1							AXD74583.1	ribbon-helix-helix protein, CopG family	93	0
																																			ALQ49462.1	hypothetical protein	42	1							AXD74585.1	conjugative transfer relaxase/helicase TraI	1756	0
																																			ALQ49465.1	hypothetical protein	38	1							AXD74592.1	hypothetical protein	107	0
																																			ALQ49466.1	hypothetical protein	75	1							AXD74712.1	hypothetical protein	78	0
																																			ALQ49477.1	putative transcriptional regulator	93	1							AXD74603.1	hypothetical protein	128	0
																																			ALQ49480.1	hypothetical protein	107	1							AXD74607.1	conjugal transfer protein TrbD	54	0
																																			ALQ49481.1	hypothetical protein	72	1							AXD74610.1	type IV conjugative transfer system protein TraE	188	0
																																			ALQ49485.1	hypothetical protein	49	1							AXD74612.1	type IV conjugative transfer system pilin TraA	124	0
																																			ALQ49493.1	IncF plasmid conjugative transfer pilus assembly protein TraE	188	1							AXD74613.1	TraY domain-containing protein	60	0
																																			ALQ49494.1	IncF plasmid conjugative transfer pilus assembly protein TraK	244	1							AXD74614.1	conjugal transfer protein TraM	128	0
																																			ALQ49510.1	IncF plasmid conjugative transfer pilus assembly protein TraW	209	1							AXD74618.1	helix-turn-helix domain-containing protein	103	0
																																			ALQ49515.1	hypothetical protein	78	1							AXD74625.1	DUF905 domain-containing protein	80	0
																																			ALQ49524.1	IncF plasmid conjugative transfer surface exclusion protein TraT	243	1							AXD74626.1	single-stranded DNA-binding protein	190	0
																																			ALQ49526.1	IncF plasmid conjugative transfer DNA-nicking and unwinding protein TraI	1753	1							AXD74627.1	single-stranded DNA-binding protein	42	0
																																			ALQ49528.1	IncF plasmid conjugative transfer fertility inhibition protein FinO	195	1							AXD74631.1	hypothetical protein	75	0
																																			ALQ49536.1	replication protein	95	1							AXD74632.1	hydroxyacid-oxoacid transhydrogenase	84	0
																																			ALQ49537.1	hypothetical protein	37	1							AXD74641.1	hypothetical protein	115	0
																																			ALQ49540.1	hypothetical protein	37	1							AXD74653.1	hypothetical protein	83	0
																																			ALQ49556.1	hypothetical protein	38	1							AXD74686.1	phage integrase family protein	262	0
																																			ALQ49557.1	Mobile element protein	211	1							AXD74689.1	plasmid maintenance protein CcdB	101	0
																																			ALQ49561.1	Amino acid ABC transporter, ATP-binding protein	270	1							AXD74690.1	plasmid maintenance protein CcdA	72	0
																																			ALQ49565.1	hypothetical protein	47	1							AXD74691.1	hypothetical protein	206	0
																																			ALQ49572.1	ABC transporter amino acid-binding protein	251	1							AXD74693.1	HlyD family efflux transporter periplasmic adaptor subunit	395	0
																																			ALQ49575.1	hypothetical protein	40	1							AXD74696.1	hypothetical protein	90	0
																																			ALQ49580.1	Mobile element protein	76	1							AXD74700.1	hypothetical protein	204	0
																																			ALQ49586.1	hypothetical protein	41	1							AXD74701.1	hypothetical protein	91	0
																																			ALQ49587.1	hypothetical protein	59	1							AXD74704.1	hypothetical protein	129	0
																																			ALQ49379.1	putative phosphatase/kinase	147	0
																																			ALQ49383.1	hypothetical protein	44	0
																																			ALQ49396.1	hypothetical protein	39	0
																																			ALQ49406.1	hypothetical protein	40	0
																																			ALQ49414.1	hypothetical protein	37	0
																																			ALQ49415.1	Arsenical pump-driving ATPase	124	0
																																			ALQ49422.1	hypothetical protein	46	0
																																			ALQ49424.1	hypothetical protein	50	0
																																			ALQ49428.1	hypothetical protein	139	0
																																			ALQ49429.1	hypothetical protein	103	0
																																			ALQ49430.1	Fructuronate transporter GntP	145	0
																																			ALQ49443.1	hypothetical protein	38	0
																																			ALQ49446.1	Resolvase	246	0
																																			ALQ49452.1	hypothetical protein	65	0
																																			ALQ49460.1	DNA polymerase III theta subunit	84	0
																																			ALQ49461.1	hypothetical protein	105	0
																																			ALQ49467.1	YdaB	76	0
																																			ALQ49471.1	Single-stranded DNA-binding protein	180	0
																																			ALQ49472.1	hypothetical protein	82	0
																																			ALQ49476.1	hypothetical protein	109	0
																																			ALQ49479.1	hypothetical protein	96	0
																																			ALQ49483.1	Succinate dehydrogenase flavoprotein subunit	48	0
																																			ALQ49484.1	hypothetical protein	62	0
																																			ALQ49488.1	IncF plasmid conjugative transfer mating signal transduction protein TraM	129	0
																																			ALQ49490.1	hypothetical protein	53	0
																																			ALQ49491.1	IncF plasmid conjugative transfer pilin protein TraA	122	0
																																			ALQ49498.1	hypothetical protein	59	0
																																			ALQ49509.1	IncF plasmid conjugative transfer protein TrbI	130	0
																																			ALQ49514.1	hypothetical protein	126	0
																																			ALQ49518.1	IncF plasmid conjugative transfer protein TraQ	78	0
																																			ALQ49531.1	hypothetical protein	37	0
																																			ALQ49533.1	hypothetical protein	45	0
																																			ALQ49535.1	Endonuclease	188	0
																																			ALQ49539.1	hypothetical protein	45	0
																																			ALQ49541.1	hypothetical protein	47	0
																																			ALQ49547.1	putative fimbrial chaperone YehC precursor	204	0
																																			ALQ49555.1	Mobile element protein	92	0
																																			ALQ49559.1	Myo-inositol 2-dehydrogenase	357	0
																																			ALQ49566.1	Mobile element protein	52	0
																																			ALQ49579.1	Mobile element protein	61	0
																																			ALQ49582.1	Mobile element protein	51	0
[truncated: 40 more columns]
