# Supplementary material for: Mating pair stabilization mediates bacterial conjugation species specificity
Source: Nat Microbiol. 2022 Jun 13;7(7):1016–27. doi: 10.1038/s41564-022-01146-4 (PMC9246713; doi:10.1038/s41564-022-01146-4)
Supplement: Supplementary file 5 — Statistical source data. [file 41564_2022_1146_MOESM5_ESM.xlsx]

## Sheet: Fig. 1c
#1
OmpK36 in recipient	Log conjugation frequency
WT	-2.47577
ST258	-5.1707
Δ36	-5.05239
#2
OmpK36 in recipient	Log conjugation frequency
WT	-2.48597
ST258	-4.62761
Δ36	-5.01579
#3
OmpK36 in recipient	Log conjugation frequency
WT	-2.51215
ST258	-5.23408
Δ36	-5.60206

## Sheet: Fig. 1e
Time (minutes)	WT	ST258
0	1405.67	2402
5	1252.67	2243.67
10	1119	2102.67
15	980.33	1996.33
20	935	1842
25	888.67	1759.67
30	816	1593
35	746	1486.67
40	703.33	1395.33
45	605.33	1304.67
50	548	1185.33
55	522.67	1102
60	489.67	1058.33
65	439.67	1008.67
70	375.67	958.33
75	354.33	927.33
80	288.67	899.67
85	244.67	860
90	205	839.67
95	173	754
100	128.67	695
105	51.33	646.33
110	0	606
115	31.33	508.67
120	49	439
125	44.33	370.33
130	59.33	337.67
135	118	262.33
140	159.67	219
145	205	150
150	283	88
155	350	41.33
160	447	70
165	609.33	58.33
170	756.67	56.33
175	893.33	0
180	1054.67	44.33
185	1277.33	59.33
190	1511.33	82
195	1786	119.33
200	2047.67	149
205	2331	165.67
210	2632	157.67
215	2959.67	124
220	3367.67	143
225	3731	296.33
230	4131.33	306.33
235	4552.67	354
240	5036.67	402.33
245	5464	395.67
250	6104.33	447
255	6751.67	457.33
260	7264.67	490
265	7826	556.33
270	8367.67	559.67
275	9004.67	570.67
280	9583.67	599.67
285	10141	638
290	10720.3	677.67
295	11372.3	684.67
300	12072.3	704.33
305	12631.7	741
310	13324.7	730
315	13966	742.67
320	14647.7	746.33
325	15368.3	762.33
330	16050.7	825.67
335	16796.3	845.67
340	17467.3	855
345	18261.7	887.67
350	19059	883
355	19825.3	906.67
360	20616.3	960

## Sheet: Fig. 1f
	ST258	ST258ΔGD	WT+GD
#1	-1.26225	-0.259187	-1.13912
#2	-1.29603	0.057628	-0.97205
#3	-1.18356	-0.156135	-1.46534
