# Supplementary material for: Mating pair stabilization mediates bacterial conjugation species specificity
Source: Nat Microbiol. 2022 Jun 13;7(7):1016–27. doi: 10.1038/s41564-022-01146-4 (PMC9246713; doi:10.1038/s41564-022-01146-4)
Supplement: Supplementary file 6 — Statistical source data. [file 41564_2022_1146_MOESM6_ESM.xlsx]

## Sheet: Fig. 2b
	ST258	WT+GD	ST258ΔGD
#1	-0.103872	-0.117105	-0.135716
#2	-0.05189	0.053587	0.079348
#3	-0.06184	-0.41017	-0.13216

## Sheet: Fig. 2c
	ΔompK36	ΔompA	ΔompW	ΔphoE
#1	0.0563051	0.239607	-1.43003	0.162047
#2	-0.211613	-0.186275	-2.02323	-0.149182
#3	-0.0049242	-0.036586	-1.6995	0.0977219

## Sheet: Fig. 2e
	ΔompK36	ΔompW
#1	0.0505695	-1.24647
#2	0.462065	-0.849755
#3	0.148834	-0.590747

## Sheet: Fig. 2g
#1
Donor TraN	Log conjugation frequency
pKpQIL	-2.39181
R100-1	-3.00684
F	-5.24304
#2
Donor TraN	Log conjugation frequency
pKpQIL	-2.22548
R100-1	-3.00321
F	-5.51615
#3
Donor TraN	Log conjugation frequency
pKpQIL	-2.37967
R100-1	-3.08482
F	-5.16445

## Sheet: Fig. 2h
#1
Donor TraN	Log conjugation frequency
pKpQIL	-5.8653
R100-1	-2.69897
F	-2.5307
#2
Donor TraN	Log conjugation frequency
pKpQIL	-5.27621
R100-1	-2.67585
F	-2.4664
#3
Donor TraN	Log conjugation frequency
pKpQIL	-5.45593
R100-1	-2.71476
F	-2.59346

## Sheet: Fig. 2i
#1
Recipient	Log conjugation frequency
WT	-2.65726
ΔompA	-5.35902
#2
Recipient	Log conjugation frequency
WT	-2.40894
ΔompA	-5.27107
#3
Recipient	Log conjugation frequency
WT	-2.42142
ΔompA	-5.20412
