# Supplementary material for: Mating pair stabilization mediates bacterial conjugation species specificity
Source: Nat Microbiol. 2022 Jun 13;7(7):1016–27. doi: 10.1038/s41564-022-01146-4 (PMC9246713; doi:10.1038/s41564-022-01146-4)
Supplement: Supplementary file 7 — Statistical source data. [file 41564_2022_1146_MOESM7_ESM.xlsx]

## Sheet: Fig S10a
	-GFP	α	β	γ	δ
#1	16567	198219	197570	18043.7	18745.3
#2	16475.7	152172	183956	15943	17476.3
#3	14909.3	199611	180744	16365.7	20317.7

## Sheet: Fig S10b
	-GFP	α	β	γ	δ
#1	16260.3	184840	16193.7	112603	15215.3
#2	15281	178722	19641.7	111958	13721.3
#3	14576.3	196916	19632.7	122223	17019

## Sheet: Fig S10c
	-GFP	α	β	γ	δ
#1	15809	55079.3	17426.7	56668.3	55214.7
#2	14912	39932.3	19958	45238.7	44292
#3	14515	44964.7	19313	44131.3	60135.3

## Sheet: Fig S10d
	-GFP	α	β	γ	δ
#1	18061	38818.7	31218	16060	36898.7
#2	16360.3	32332.3	32099.7	13806.3	40154.3
#3	15244	40226	31482.3	14330.7	37143.3
