# Supplementary material for: Mating pair stabilization mediates bacterial conjugation species specificity
Source: Nat Microbiol. 2022 Jun 13;7(7):1016–27. doi: 10.1038/s41564-022-01146-4 (PMC9246713; doi:10.1038/s41564-022-01146-4)
Supplement: Supplementary file 8 — Statistical source data. [file 41564_2022_1146_MOESM8_ESM.xlsx]

## Sheet: Fig S1a
#1
OmpK36 in recipient	OmpK36 in donor	Log conjugation frequency
WT	WT	-2.58627
ST258	WT	-4.35539
WT	ST258	-2.2226
ST258	ST258	-4.56624
#2
OmpK36 in recipient	OmpK36 in donor	Log conjugation frequency
WT	WT	-2.50236
ST258	WT	-4.23469
WT	ST258	-2.31293
ST258	ST258	-4.66901
#3
OmpK36 in recipient	OmpK36 in donor	Log conjugation frequency
WT	WT	-2.42946
ST258	WT	-4.9762
WT	ST258	-2.32619
ST258	ST258	-4.46736

## Sheet: Fig S1b
#1
Donor	OmpK36 in recipient	Log conjugation frequency
GFP-D	WT	-2.47756
GFP-D	ST258	-4.90309
GFP-DD	WT	-0.364732
GFP-DD	ST258	-2.50816
#2
Donor	OmpK36 in recipient	Log conjugation frequency
GFP-D	WT	-2.37897
GFP-D	ST258	-5.03779
GFP-DD	WT	-0.472177
GFP-DD	ST258	-2.2932
#3
Donor	OmpK36 in recipient	Log conjugation frequency
GFP-D	WT	-2.48149
GFP-D	ST258	-5.09861
GFP-DD	WT	-0.205086
GFP-DD	ST258	-2.3869

## Sheet: Fig S1c
#1
OmpK36 in recipient	Log conjugation frequency
WT	-2.31951
ST258	-5.34679
ST258ΔGD	-2.2888
WT+GD	-5.29334
#2
OmpK36 in recipient	Log conjugation frequency
WT	-2.60206
ST258	-4.90688
ST258ΔGD	-2.66078
WT+GD	-5.2264
#3
OmpK36 in recipient	Log conjugation frequency
WT	-2.5784
ST258	-4.49655
ST258ΔGD	-2.55926
WT+GD	-4.91568
