# Supplementary material for: Mating pair stabilization mediates bacterial conjugation species specificity
Source: Nat Microbiol. 2022 Jun 13;7(7):1016–27. doi: 10.1038/s41564-022-01146-4 (PMC9246713; doi:10.1038/s41564-022-01146-4)
Supplement: Supplementary file 9 — Statistical source data. [file 41564_2022_1146_MOESM9_ESM.xlsx]

## Sheet: Fig S2a
#1
OmpK36 in recipient	Log onjugation frequency
WT	-0.505574
WT+GD	-0.572438
#2
OmpK36 in recipient	Log onjugation frequency
WT	-0.485416
WT+GD	-0.470172
#3
OmpK36 in recipient	Log onjugation frequency
WT	-0.49147
WT+GD	-0.514446

## Sheet: Fig S2b
#1
OmpK36 in recipient	Log onjugation frequency
WT	-2.66901
ST258	-2.84279
ST258ΔGD	-2.73621
WT+GD	-2.79704
#2
OmpK36 in recipient	Log onjugation frequency
WT	-2.82653
ST258	-2.83815
ST258ΔGD	-2.7877
WT+GD	-2.74707
#3
OmpK36 in recipient	Log onjugation frequency
WT	-2.7104
ST258	-2.91807
ST258ΔGD	-2.58947
WT+GD	-2.7407
