# Supplementary material for: Mating pair stabilization mediates bacterial conjugation species specificity
Source: Nat Microbiol. 2022 Jun 13;7(7):1016–27. doi: 10.1038/s41564-022-01146-4 (PMC9246713; doi:10.1038/s41564-022-01146-4)
Supplement: Supplementary file 10 — Statistical source data. [file 41564_2022_1146_MOESM10_ESM.xlsx]

## Sheet: Fig S3a
Time (min)	WT	WT+GD
0	1370.67	1708
10	1237.67	1455
20	1086	1170.67
30	906	948.667
40	750	689.333
50	593.667	537
60	484.667	414.333
70	349.667	330.667
80	263.667	268
90	124.333	168.333
100	68	117
110	25.3333	56.3333
120	0	0
130	21.6667	72.6667
140	214.667	103.667
150	368	179.333
160	614.333	325.333
170	946	597
180	1321	898.667
190	1758.33	1229.33
200	2308.67	1657.33
210	3019.33	2238.33
220	3789	2813.33
230	4576.67	3409.33
240	5622.67	4114.67
250	6556	4826
260	7580.33	5553
270	8508.67	6359
280	9546.67	7206
290	10594.3	8090.67
300	11696	8931.67
310	12797.3	9820.67
320	13919	10737
330	15069.3	11677.7
340	16289	12634.7
350	17542	13701.7
360	18778.7	14711.7

## Sheet: Fig S3b
Time (min)	WT	ΔompW
0	1650.67	4232
10	1058.67	3817.67
20	456.333	3479.33
30	103	3172.33
40	95.3333	2968.67
50	16.3333	2625.67
60	0	2232.33
70	514.333	1762.33
80	603.333	1426.67
90	500.333	1406
100	430.667	1576.33
110	347	1755
120	258.667	1590.67
130	151	1492.67
140	179.667	1221.67
150	175.667	752.333
160	264.333	644
170	465	507.333
180	685.667	608.667
190	993	264.333
200	1332.67	171.333
210	1759.67	196.667
220	2276.33	70
230	2907.67	159
240	3575.33	75
250	4378	73
260	5198.33	268.667
270	6131.33	74.3333
280	7101	0
290	8172.33	62.3333
300	9248.33	87.6667
310	10345.3	242.667
320	11526.3	247.333
330	12699	221.667
340	14006.3	182.667
350	15318	317
360	16629	282.667

## Sheet: Fig S3c
Time (min)	WT	ΔompK36	ΔompW
0	2165	2119.67	3070.33
10	1947	1794	2674.33
20	1666.67	1531.67	2409.67
30	1380.67	1282.33	2119.33
40	1102.33	1068.67	1940.33
50	896.333	872.667	1770
60	595.667	647.667	1582
70	440.333	506.333	1492
80	425.333	398.667	1384
90	332.667	381.667	1248.33
100	281	310.667	1124
110	218.333	235.333	1011
120	251.667	243.333	964
130	129.333	122	807
140	82.3333	91.3333	721
150	76	24.3333	583.333
160	8.66667	28.6667	520
170	0	0	419
180	52.6667	76.6667	371.333
190	187.333	145.667	293.333
200	289	259	222.667
210	492.667	467	195.667
220	683.333	705	173.667
230	950.667	929.667	129
240	1268	1209.33	115
250	1535.67	1494	91
260	1924	1851.33	80.6667
270	2312.67	2188.33	64
280	2774.33	2619.33	62
290	3330	3114.33	26.6667
300	3851.67	3540	0
310	4362.33	4078.33	63
320	4958	4589	60.3333
330	5587.33	5135.67	22.3333
340	6207	5699	62.3333
350	6966.33	6379	171.667
360	7588.33	6918.33	110.667

## Sheet: Fig S3d
Time (min)	TraNpKpQIL	TraNF
0	2384	2672.67
10	2136.33	1894.33
20	1723.67	1509
30	1440	1277.67
40	1286.33	1032.67
50	1103	843
60	946.667	693
70	826.333	598
80	867.333	462.667
90	771.667	314.333
100	674	163.333
110	588	217
120	514.667	208.667
130	351.333	134
140	261	13.6667
150	0	0
160	46.6667	83.3333
170	138.333	93
180	539.667	53.3333
190	458	19
200	849.333	17.6667
210	1478.33	74.6667
220	1788.67	88.3333
230	2792	109.667
240	3322	187.333
250	4302	234.333
260	5833.67	265
270	6635	330
280	7818	341.667
290	9090	385.667
300	10657.7	472
310	12407.3	486.667
320	13904.3	537.333
330	15482.3	535.333
340	16873.7	688
350	19013	782.667
360	20735.7	815

## Sheet: Fig S3e
Time (min)	WT	ΔompA
0	1702	2056.67
10	1186	1451.67
20	901	1151.33
30	626.333	1004.33
40	443	823.667
50	235	693
60	156	634
70	0	596.333
80	66.6667	497.333
90	213.333	503
100	327	465.667
110	511.333	437.667
120	550.333	393.667
130	818.667	465.333
140	957.333	399.667
150	1205.67	407
160	1480.33	434.333
170	1973	466
180	2410	466.333
190	2885.33	360.333
200	3425	399.333
210	4054	309.333
220	4752.67	300.667
230	5549.67	240
240	6312.33	246.333
250	7110.67	172
260	8092.67	218
270	8998	158.333
280	9948.67	111.333
290	10926.3	116.333
300	11939.7	102.667
310	12932	63
320	14062	109
330	14907	28
340	16070.7	62.3333
350	17107.3	129.333
360	17988.7	0
