# Supplementary material for: Mating pair stabilization mediates bacterial conjugation species specificity
Source: Nat Microbiol. 2022 Jun 13;7(7):1016–27. doi: 10.1038/s41564-022-01146-4 (PMC9246713; doi:10.1038/s41564-022-01146-4)
Supplement: Supplementary file 11 — Statistical source data. [file 41564_2022_1146_MOESM11_ESM.xlsx]

## Sheet: Fig S4b
#1
Recipient	Log onjugation frequency
WT	-2.95745
ΔompW	-5.77815
#2
Recipient	Log onjugation frequency
WT	-3.2747
ΔompW	-5.97004
#3
Recipient	Log onjugation frequency
WT	-3.28975
ΔompW	-5.26512
