# Supplementary material for: Mating pair stabilization mediates bacterial conjugation species specificity
Source: Nat Microbiol. 2022 Jun 13;7(7):1016–27. doi: 10.1038/s41564-022-01146-4 (PMC9246713; doi:10.1038/s41564-022-01146-4)
Supplement: Supplementary file 12 — Statistical source data. [file 41564_2022_1146_MOESM12_ESM.xlsx]

## Sheet: Fig S6a
mL	OmpK36		mL	TraN		mL	TraN-OmpK36
-0.00403	0.084188		-0.004043	0.000857		-0.004035	0
-0.00303	0.116858		-0.003044	0.000858		-0.003035	-4e-06
-0.002031	0.115498		-0.002044	0.000889		-0.002036	-1.5e-05
-0.001031	0.114501		-0.001045	0.001051		-0.001036	-0.000176
-3.2e-05	0.113797		-4.5e-05	0.000593		-3.7e-05	-0.00056
0.000968	0.113252		0.000954	0.000273		0.000963	-0.001257
0.001967	0.11371		0.001954	0.000241		0.001962	-0.002067
0.002967	0.115328		0.002953	0.000363		0.002962	-0.002678
0.003966	0.116797		0.003953	0.000325		0.003961	-0.003181
0.004966	0.11754		0.004952	0.000194		0.004961	-0.003921
0.005965	0.117684		0.005952	0.000284		0.00596	-0.005033
0.006965	0.117451		0.006951	0.00055		0.006959	-0.006118
0.007964	0.116965		0.00795	0.000611		0.007959	-0.006931
0.008964	0.11648		0.00895	0.000644		0.008958	-0.007602
0.009963	0.115942		0.009949	0.000934		0.009958	-0.008426
0.010963	0.115418		0.010949	0.001061		0.010957	-0.00937
0.011962	0.115288		0.011948	0.000812		0.011957	-0.010009
0.012962	0.115623		0.012948	0.000373		0.012956	-0.010486
0.013961	0.115819		0.013947	8.5e-05		0.013956	-0.011147
0.014961	0.115357		0.014947	9.7e-05		0.014955	-0.012007
0.01596	0.114708		0.015946	0.000285		0.015955	-0.012661
0.01696	0.114453		0.016946	0.000366		0.016954	-0.013151
0.017959	0.114708		0.017945	0.000382		0.017954	-0.013631
0.018959	0.115469		0.018945	0.000512		0.018953	-0.014028
0.019958	0.11623		0.019944	0.000619		0.019953	-0.014258
0.020958	0.116669		0.020944	0.000815		0.020952	-0.014848
0.021957	0.116987		0.021943	0.0011		0.021952	-0.016017
0.022957	0.117343		0.022943	0.00117		0.022951	-0.017312
0.023956	0.117812		0.023942	0.000899		0.023951	-0.018047
0.024956	0.118349		0.024942	0.000447		0.02495	-0.018661
0.025955	0.11894		0.025941	-0.00017		0.025949	-0.019344
0.026955	0.119797		0.02694	-0.001015		0.026949	-0.020251
0.027954	0.120818		0.02794	-0.001958		0.027948	-0.021368
0.028954	0.121443		0.028939	-0.002597		0.028948	-0.02257
0.029953	0.12163		0.029939	-0.002915		0.029947	-0.023447
0.030953	0.121852		0.030938	-0.003339		0.030947	-0.023549
0.031952	0.122372		0.031938	-0.003614		0.031946	-0.02321
0.032952	0.123011		0.032937	-0.003473		0.032946	-0.022668
0.033951	0.123411		0.033937	-0.003147		0.033945	-0.021096
0.034951	0.123367		0.034936	-0.002925		0.034945	-0.01868
0.03595	0.122987		0.035936	-0.002502		0.035944	-0.013564
0.03695	0.122208		0.036935	-0.001709		0.036944	-0.004778
0.037949	0.121089		0.037935	-0.000712		0.037943	0.004434
0.038949	0.120326		0.038934	0.000316		0.038943	0.014138
0.039948	0.120156		0.039934	0.001408		0.039942	0.02431
0.040948	0.120052		0.040933	0.002507		0.040942	0.032875
0.041947	0.119753		0.041933	0.00298		0.041941	0.038728
0.042947	0.119657		0.042932	0.002611		0.042941	0.043712
0.043946	0.119545		0.043931	0.002092		0.04394	0.047922
0.044946	0.119349		0.044931	0.001803		0.044939	0.050991
0.045945	0.119348		0.04593	0.001615		0.045939	0.054211
0.046945	0.11929		0.04693	0.00149		0.046938	0.05707
0.047944	0.118722		0.047929	0.001848		0.047938	0.05901
0.048944	0.117591		0.048929	0.002626		0.048937	0.0604
0.049943	0.116492		0.049928	0.00319		0.049937	0.061702
0.050943	0.115526		0.050928	0.003446		0.050936	0.06312
0.051942	0.114359		0.051927	0.003858		0.051936	0.064679
0.052942	0.112452		0.052927	0.004081		0.052935	0.066337
0.053941	0.110157		0.053926	0.003775		0.053935	0.06808
0.054941	0.108383		0.054926	0.003346		0.054934	0.069608
0.05594	0.106976		0.055925	0.003244		0.055934	0.070491
0.05694	0.10559		0.056925	0.003028		0.056933	0.070875
0.057939	0.103717		0.057924	0.002736		0.057933	0.070855
0.058938	0.101507		0.058924	0.002658		0.058932	0.06971
0.059938	0.099716		0.059923	0.00278		0.059932	0.067691
0.060937	0.098747		0.060923	0.002953		0.060931	0.062961
0.061937	0.098615		0.061922	0.00293		0.061931	0.055015
0.062936	0.098809		0.062921	0.002332		0.06293	0.0469
0.063936	0.098809		0.063921	0.001273		0.06393	0.038411
0.064935	0.098434		0.06492	0.000113		0.064929	0.028692
0.065935	0.098381		0.06592	-0.001126		0.065928	0.0191
0.066934	0.098889		0.066919	-0.00177		0.066928	0.012277
0.067934	0.098987		0.067919	-0.001511		0.067927	0.007188
0.068933	0.098603		0.068918	-0.001037		0.068927	0.003575
0.069933	0.097856		0.069918	-0.000813		0.069926	0.001239
0.070932	0.09672		0.070917	-0.001231		0.070926	-0.001155
0.071932	0.095347		0.071917	-0.002412		0.071925	-0.003169
0.072931	0.094407		0.072916	-0.003954		0.072925	-0.004455
0.073931	0.093724		0.073916	-0.005107		0.073924	-0.005493
0.07493	0.09269		0.074915	-0.005404		0.074924	-0.006397
0.07593	0.091409		0.075915	-0.005285		0.075923	-0.007303
0.076929	0.089978		0.076914	-0.005123		0.076923	-0.008295
0.077929	0.089043		0.077914	-0.004709		0.077922	-0.009121
0.078928	0.088663		0.078913	-0.004265		0.078922	-0.009508
0.079928	0.088136		0.079913	-0.004257		0.079921	-0.009557
0.080927	0.087567		0.080912	-0.00463		0.080921	-0.009818
0.081927	0.087845		0.081911	-0.00507		0.08192	-0.010714
0.082926	0.08955		0.082911	-0.00555		0.08292	-0.011603
0.083926	0.095423		0.08391	-0.006194		0.083919	-0.012087
0.084925	0.109209		0.08491	-0.006959		0.084918	-0.011967
0.085925	0.126067		0.085909	-0.007724		0.085918	-0.011874
0.086924	0.140141		0.086909	-0.00822		0.086917	-0.012594
0.087924	0.150952		0.087908	-0.00808		0.087917	-0.013963
0.088923	0.161088		0.088908	-0.007478		0.088916	-0.014801
0.089923	0.168676		0.089907	-0.006858		0.089916	-0.013838
0.090922	0.173557		0.090907	-0.006211		0.090915	-0.012009
0.091922	0.177286		0.091906	-0.005712		0.091915	-0.010921
0.092921	0.180363		0.092906	-0.005618		0.092914	-0.010943
0.093921	0.183466		0.093905	-0.005868		0.093914	-0.011253
0.09492	0.186388		0.094905	-0.006451		0.094913	-0.010644
0.09592	0.18894		0.095904	-0.006904		0.095913	-0.009391
0.096919	0.191625		0.096904	-0.005921		0.096912	-0.007347
0.097919	0.193909		0.097903	-0.003189		0.097912	-0.004485
0.098918	0.19607		0.098902	-0.000183		0.098911	-0.001362
0.099918	0.19828		0.099902	0.004418		0.099911	0.003019
0.100917	0.200156		0.100901	0.011722		0.10091	0.008275
0.101917	0.201985		0.101901	0.018963		0.10191	0.015131
0.102916	0.203791		0.1029	0.025836		0.102909	0.02468
0.103916	0.205564		0.1039	0.032578		0.103909	0.034752
0.104915	0.207394		0.104899	0.039089		0.104908	0.047212
0.105915	0.208993		0.105899	0.044988		0.105907	0.063052
0.106914	0.209503		0.106898	0.050497		0.106907	0.081089
0.107914	0.208594		0.107898	0.054945		0.107906	0.102883
0.108913	0.203362		0.108897	0.058476		0.108906	0.126108
0.109913	0.190171		0.109897	0.061754		0.109905	0.155611
0.110912	0.173918		0.110896	0.064293		0.110905	0.196917
0.111912	0.16043		0.111896	0.066228		0.111904	0.238675
0.112911	0.150145		0.112895	0.068026		0.112904	0.277924
0.113911	0.1406		0.113895	0.070043		0.113903	0.313964
0.11491	0.133667		0.114894	0.071788		0.114903	0.349488
0.11591	0.128527		0.115894	0.072598		0.115902	0.387528
0.116909	0.123288		0.116893	0.072794		0.116902	0.428458
0.117909	0.118775		0.117892	0.073551		0.117901	0.470154
0.118908	0.114713		0.118892	0.074922		0.118901	0.511902
0.119908	0.111298		0.119891	0.076595		0.1199	0.552934
0.120907	0.108636		0.120891	0.077889		0.1209	0.594051
0.121907	0.106648		0.12189	0.077616		0.121899	0.634602
0.122906	0.105411		0.12289	0.075676		0.122899	0.675272
0.123906	0.104104		0.123889	0.07323		0.123898	0.717588
0.124905	0.102471		0.124889	0.068969		0.124897	0.758749
0.125905	0.101062		0.125888	0.061811		0.125897	0.798612
0.126904	0.099451		0.126888	0.054635		0.126896	0.836619
0.127904	0.097691		0.127887	0.047894		0.127896	0.871519
0.128903	0.096187		0.128887	0.041742		0.128895	0.905281
0.129903	0.095009		0.129886	0.036229		0.129895	0.936816
0.130902	0.093943		0.130886	0.031459		0.130894	0.964479
0.131902	0.092754		0.131885	0.027249		0.131894	0.989889
0.132901	0.091752		0.132885	0.02408		0.132893	1.0113
0.133901	0.091297		0.133884	0.021461		0.133893	1.03015
0.1349	0.090946		0.134883	0.018466		0.134892	1.04277
0.1359	0.090249		0.135883	0.016298		0.135892	1.04303
0.136899	0.089328		0.136882	0.015067		0.136891	1.04339
0.137899	0.088893		0.137882	0.014127		0.137891	1.04639
0.138898	0.088613		0.138881	0.012768		0.13889	1.05195
0.139898	0.08793		0.139881	0.01129		0.13989	1.05631
0.140897	0.086977		0.14088	0.010635		0.140889	1.0573
0.141897	0.086838		0.14188	0.010591		0.141889	1.05626
0.142896	0.087378		0.142879	0.009999		0.142888	1.05423
0.143896	0.088007		0.143879	0.009253		0.143887	1.05141
0.144895	0.088417		0.144878	0.00936		0.144887	1.04736
0.145895	0.088598		0.145878	0.010484		0.145886	1.04279
0.146894	0.088634		0.146877	0.012025		0.146886	1.03759
0.147894	0.089359		0.147877	0.012842		0.147885	1.03079
0.148893	0.091091		0.148876	0.013259		0.148885	1.0215
0.149893	0.094874		0.149876	0.013184		0.149884	1.01104
0.150892	0.101443		0.150875	0.012947		0.150884	1.00049
0.151892	0.108885		0.151875	0.01315		0.151883	0.989925
0.152891	0.117375		0.152874	0.013802		0.152883	0.978237
0.153891	0.126557		0.153873	0.014252		0.153882	0.96642
0.15489	0.13606		0.154873	0.014345		0.154882	0.953784
0.15589	0.146898		0.155872	0.014249		0.155881	0.940659
0.156889	0.1585		0.156872	0.013848		0.156881	0.928485
0.157889	0.171774		0.157871	0.013294		0.15788	0.91671
0.158888	0.187329		0.158871	0.013195		0.15888	0.90566
0.159888	0.202978		0.15987	0.014008		0.159879	0.894207
0.160887	0.21929		0.16087	0.01494		0.160879	0.88106
0.161887	0.235908		0.161869	0.015345		0.161878	0.867809
0.162886	0.252479		0.162869	0.015464		0.162878	0.854679
0.163886	0.269703		0.163868	0.015892		0.163877	0.841556
0.164885	0.287847		0.164868	0.017315		0.164876	0.827648
0.165885	0.308414		0.165867	0.0201		0.165876	0.812472
0.166884	0.330977		0.166867	0.023546		0.166875	0.797986
0.167884	0.352446		0.167866	0.028421		0.167875	0.784187
0.168883	0.372781		0.168866	0.034681		0.168874	0.770795
0.169883	0.392537		0.169865	0.040804		0.169874	0.757923
0.170882	0.461527		0.170865	0.049001		0.170873	0.743595
0.171882	0.610648		0.171864	0.059512		0.171873	0.728694
0.172881	0.750783		0.172863	0.072143		0.172872	0.71476
0.173881	0.827365		0.173863	0.087703		0.173872	0.702085
0.17488	0.845447		0.174862	0.10465		0.174871	0.690519
0.17588	0.861093		0.175862	0.124207		0.175871	0.678824
0.176879	0.876442		0.176861	0.146442		0.17687	0.666595
0.177879	0.891108		0.177861	0.169388		0.17787	0.656107
0.178878	0.904655		0.17886	0.19509		0.178869	0.647345
0.179878	0.917095		0.17986	0.222531		0.179869	0.640078
0.180877	0.928051		0.180859	0.251369		0.180868	0.632335
0.181876	0.938063		0.181859	0.282344		0.181868	0.621344
0.182876	0.946294		0.182858	0.314121		0.182867	0.609988
0.183875	0.951929		0.183858	0.348062		0.183867	0.598336
0.184875	0.956748		0.184857	0.383555		0.184866	0.587321
0.185874	0.960753		0.185857	0.419179		0.185865	0.577958
0.186874	0.964224		0.186856	0.455041		0.186865	0.568452
0.187873	0.967491		0.187856	0.490582		0.187864	0.558769
0.188873	0.970134		0.188855	0.528098		0.188864	0.548655
0.189872	0.972016		0.189854	0.567221		0.189863	0.538725
0.190872	0.971924		0.190854	0.604736		0.190863	0.53024
0.191871	0.969185		0.191853	0.641132		0.191862	0.521368
0.192871	0.966325		0.192853	0.675757		0.192862	0.512316
0.19387	0.964301		0.193852	0.708036		0.193861	0.503675
0.19487	0.962813		0.194852	0.738577		0.194861	0.495387
0.195869	0.917583		0.195851	0.766502		0.19586	0.488409
0.196869	0.786301		0.196851	0.793359		0.19686	0.482067
0.197868	0.659089		0.19785	0.820129		0.197859	0.474982
0.198868	0.591587		0.19885	0.843579		0.198859	0.467922
0.199867	0.585429		0.199849	0.864939		0.199858	0.463415
0.200867	0.5794		0.200849	0.883449		0.200858	0.460573
0.201866	0.572883		0.201848	0.898633		0.201857	0.458543
0.202866	0.565639		0.202848	0.912142		0.202857	0.455681
0.203865	0.558135		0.203847	0.922556		0.203856	0.450812
0.204865	0.551131		0.204847	0.930743		0.204855	0.443549
0.205864	0.544261		0.205846	0.937228		0.205855	0.436539
0.206864	0.537653		0.206846	0.940643		0.206854	0.432188
0.207863	0.531093		0.207845	0.941824		0.207854	0.42693
0.208863	0.524596		0.208844	0.94061		0.208853	0.421734
0.209862	0.518601		0.209844	0.937727		0.209853	0.416534
0.210862	0.512348		0.210843	0.934674		0.210852	0.411132
0.211861	0.505845		0.211843	0.930542		0.211852	0.405866
0.212861	0.499195		0.212842	0.925964		0.212851	0.400737
0.21386	0.49255		0.213842	0.9203		0.213851	0.39597
0.21486	0.486248		0.214841	0.911883		0.21485	0.391349
0.215859	0.480036		0.215841	0.901546		0.21585	0.386461
0.216859	0.473934		0.21684	0.891809		0.216849	0.382423
0.217858	0.468729		0.21784	0.882692		0.217849	0.378498
0.218858	0.464876		0.218839	0.874082		0.218848	0.374293
0.219857	0.461689		0.219839	0.866224		0.219848	0.369986
0.220857	0.457406		0.220838	0.857665		0.220847	0.365405
0.221856	0.451753		0.221838	0.847712		0.221847	0.3612
0.222856	0.447499		0.222837	0.835724		0.222846	0.358335
0.223855	0.44347		0.223837	0.822768		0.223845	0.356743
0.224855	0.438889		0.224836	0.810749		0.224845	0.352728
0.225854	0.433903		0.225835	0.798933		0.225844	0.348729
0.226854	0.428787		0.226835	0.787219		0.226844	0.346006
0.227853	0.424145		0.227834	0.77575		0.227843	0.342564
0.228853	0.419594		0.228834	0.763854		0.228843	0.33627
0.229852	0.414555		0.229833	0.752275		0.229842	0.330816
0.230852	0.409246		0.230833	0.740548		0.230842	0.32671
0.231851	0.403438		0.231832	0.728927		0.231841	0.322879
0.232851	0.397585		0.232832	0.718978		0.232841	0.319949
0.23385	0.39199		0.233831	0.709769		0.23384	0.316786
0.23485	0.386526		0.234831	0.70062		0.23484	0.31351
0.235849	0.381363		0.23583	0.690195		0.235839	0.310514
0.236849	0.376156		0.23683	0.678036		0.236839	0.307591
0.237848	0.370754		0.237829	0.6655		0.237838	0.30459
0.238848	0.365163		0.238829	0.653095		0.238838	0.301446
0.239847	0.359149		0.239828	0.642158		0.239837	0.298406
0.240847	0.35318		0.240828	0.633121		0.240837	0.296098
0.241846	0.347342		0.241827	0.623753		0.241836	0.294119
0.242846	0.34116		0.242827	0.613694		0.242835	0.29259
0.243845	0.333708		0.243826	0.604162		0.243835	0.291327
0.244845	0.325517		0.244825	0.596131		0.244834	0.290034
0.245844	0.318242		0.245825	0.58853		0.245834	0.289178
0.246844	0.312799		0.246824	0.579346		0.246833	0.288615
0.247843	0.306718		0.247824	0.568967		0.247833	0.287314
0.248843	0.30098		0.248823	0.559933		0.248832	0.283619
0.249842	0.296009		0.249823	0.550671		0.249832	0.279013
0.250842	0.291753		0.250822	0.541555		0.250831	0.273199
0.251841	0.287556		0.251822	0.532363		0.251831	0.26652
0.252841	0.282794		0.252821	0.522777		0.25283	0.261269
0.25384	0.277946		0.253821	0.513691		0.25383	0.2592
0.25484	0.273731		0.25482	0.504563		0.254829	0.257642
0.255839	0.269951		0.25582	0.495773		0.255829	0.255694
0.256839	0.266644		0.256819	0.487451		0.256828	0.253756
0.257838	0.263246		0.257819	0.47851		0.257828	0.251834
0.258838	0.259448		0.258818	0.469156		0.258827	0.250304
0.259837	0.255634		0.259818	0.459749		0.259827	0.249022
0.260837	0.251778		0.260817	0.451499		0.260826	0.247633
0.261836	0.248109		0.261816	0.445112		0.261826	0.246068
0.262836	0.244585		0.262816	0.439227		0.262825	0.244186
0.263835	0.241106		0.263815	0.433304		0.263824	0.242245
0.264835	0.238369		0.264815	0.426481		0.264824	0.240643
0.265834	0.23626		0.265814	0.418537		0.265823	0.239374
0.266834	0.234363		0.266814	0.411139		0.266823	0.237866
0.267833	0.232254		0.267813	0.403661		0.267822	0.236372
0.268833	0.230117		0.268813	0.395215		0.268822	0.235108
0.269832	0.228043		0.269812	0.385615		0.269821	0.233871
0.270832	0.225808		0.270812	0.376363		0.270821	0.232243
0.271831	0.223622		0.271811	0.369048		0.27182	0.230443
0.272831	0.222289		0.272811	0.363645		0.27282	0.229924
0.27383	0.221294		0.27381	0.358269		0.273819	0.232505
0.27483	0.220059		0.27481	0.353184		0.274819	0.235214
0.275829	0.218964		0.275809	0.348237		0.275818	0.236028
0.276829	0.219322		0.276809	0.343722		0.276818	0.234646
0.277828	0.220271		0.277808	0.339761		0.277817	0.23288
0.278828	0.221347		0.278808	0.335784		0.278817	0.231223
0.279827	0.222068		0.279807	0.332033		0.279816	0.230048
0.280827	0.222061		0.280806	0.328215		0.280816	0.229189
0.281826	0.221087		0.281806	0.324281		0.281815	0.228057
0.282826	0.220283		0.282805	0.320665		0.282815	0.227131
0.283825	0.219675		0.283805	0.316537		0.283814	0.226674
0.284825	0.218886		0.284804	0.311839		0.284813	0.226722
0.285824	0.21811		0.285804	0.307195		0.285813	0.226668
0.286824	0.217153		0.286803	0.303034		0.286812	0.226028
0.287823	0.216179		0.287803	0.298644		0.287812	0.225549
0.288823	0.215486		0.288802	0.293287		0.288811	0.225088
0.289822	0.214819		0.289802	0.287687		0.289811	0.224184
0.290822	0.213691		0.290801	0.283696		0.29081	0.222927
0.291821	0.212034		0.291801	0.280534		0.29181	0.221951
0.292821	0.210173		0.2928	0.278099		0.292809	0.220972
0.29382	0.208521		0.2938	0.275957		0.293809	0.219712
0.29482	0.207217		0.294799	0.273711		0.294808	0.21826
0.295819	0.206258		0.295799	0.271389		0.295808	0.217264
0.296819	0.205429		0.296798	0.268967		0.296807	0.216661
0.297818	0.204064		0.297798	0.266525		0.297807	0.215135
0.298818	0.202468		0.298797	0.2641		0.298806	0.210251
0.299817	0.200743		0.299796	0.261449		0.299806	0.204716
0.300817	0.198392		0.300796	0.258782		0.300805	0.200992
0.301816	0.195113		0.301795	0.256435		0.301805	0.199664
0.302815	0.193013		0.302795	0.25464		0.302804	0.198891
0.303815	0.1917		0.303794	0.252736		0.303803	0.19813
0.304815	0.190241		0.304794	0.250153		0.304803	0.197453
0.305814	0.188282		0.305793	0.247395		0.305802	0.196942
0.306814	0.187284		0.306793	0.245136		0.306802	0.196725
0.307813	0.185997		0.307792	0.243248		0.307801	0.196383
0.308812	0.184444		0.308792	0.241856		0.308801	0.195587
0.309812	0.183393		0.309791	0.240513		0.3098	0.194345
0.310811	0.183095		0.310791	0.238537		0.3108	0.193346
0.311811	0.183169		0.31179	0.236095		0.311799	0.193233
0.31281	0.183303		0.31279	0.23404		0.312799	0.193974
0.31381	0.183239		0.313789	0.232934		0.313798	0.195055
0.314809	0.182857		0.314789	0.232715		0.314798	0.195913
0.315809	0.18209		0.315788	0.231743		0.315797	0.19571
0.316808	0.181282		0.316787	0.2301		0.316797	0.195264
0.317808	0.180722		0.317787	0.228389		0.317796	0.194911
0.318807	0.18003		0.318786	0.227077		0.318796	0.19486
0.319807	0.179089		0.319786	0.225752		0.319795	0.194864
0.320806	0.178209		0.320785	0.224018		0.320795	0.194199
0.321806	0.177771		0.321785	0.222212		0.321794	0.193069
0.322805	0.17764		0.322784	0.220643		0.322793	0.191739
0.323805	0.177098		0.323784	0.219448		0.323793	0.191081
0.324804	0.176342		0.324783	0.218405		0.324792	0.191449
0.325804	0.175879		0.325783	0.217129		0.325792	0.191976
0.326803	0.17568		0.326782	0.215322		0.326791	0.1921
0.327803	0.174414		0.327782	0.213104		0.327791	0.191563
0.328802	0.17232		0.328781	0.211329		0.32879	0.190661
0.329802	0.170224		0.329781	0.210344		0.32979	0.189638
0.330801	0.16919		0.33078	0.209498		0.330789	0.188636
0.331801	0.168693		0.33178	0.208065		0.331789	0.18783
0.3328	0.168868		0.332779	0.20659		0.332788	0.186943
0.3338	0.169451		0.333779	0.205665		0.333788	0.185682
0.334799	0.169683		0.334778	0.205445		0.334787	0.184226
0.335799	0.169143		0.335777	0.205645		0.335787	0.182889
0.336798	0.168126		0.336777	0.205838		0.336786	0.1817
0.337798	0.166924		0.337776	0.205707		0.337786	0.179792
0.338797	0.165792		0.338776	0.205185		0.338785	0.17748
0.339797	0.164711		0.339775	0.204513		0.339785	0.175187
0.340796	0.164035		0.340775	0.204241		0.340784	0.173994
0.341796	0.163684		0.341774	0.20368		0.341784	0.173004
0.342795	0.163456		0.342774	0.202693		0.342783	0.171906
0.343795	0.163366		0.343773	0.20124		0.343782	0.170513
0.344794	0.16352		0.344773	0.199665		0.344782	0.169002
0.345794	0.163601		0.345772	0.198653		0.345781	0.168044
0.346793	0.16313		0.346772	0.198317		0.346781	0.167013
0.347793	0.162153		0.347771	0.198333		0.34778	0.165635
0.348792	0.161686		0.348771	0.198254		0.34878	0.16416
0.349792	0.16194		0.34977	0.198776		0.349779	0.163411
0.350791	0.162487		0.35077	0.199729		0.350779	0.16309
0.351791	0.162236		0.351769	0.200571		0.351778	0.163034
0.35279	0.161646		0.352768	0.200679		0.352778	0.163535
0.35379	0.161261		0.353768	0.200575		0.353777	0.164294
0.354789	0.161171		0.354767	0.200371		0.354777	0.164615
0.355789	0.160555		0.355767	0.200398		0.355776	0.164381
0.356788	0.159526		0.356766	0.200653		0.356776	0.163766
0.357788	0.158317		0.357766	0.199944		0.357775	0.162663
0.358787	0.157135		0.358765	0.198766		0.358775	0.161806
0.359787	0.156247		0.359765	0.197688		0.359774	0.161187
0.360786	0.15609		0.360764	0.197159		0.360774	0.160526
0.361786	0.156334		0.361764	0.196405		0.361773	0.159699
0.362785	0.156285		0.362763	0.195329		0.362772	0.159621
0.363785	0.15536		0.363763	0.194326		0.363772	0.160414
0.364784	0.154628		0.364762	0.193392		0.364771	0.161541
0.365784	0.154231		0.365762	0.19176		0.365771	0.162383
0.366783	0.153961		0.366761	0.190487		0.36677	0.162897
0.367783	0.153601		0.367761	0.189883		0.36777	0.163117
0.368782	0.153217		0.36876	0.189839		0.368769	0.163197
0.369782	0.15256		0.36976	0.190139		0.369769	0.163452
0.370781	0.151811		0.370759	0.190392		0.370768	0.163352
0.371781	0.151415		0.371758	0.190142		0.371768	0.163195
0.37278	0.151708		0.372758	0.189348		0.372767	0.163335
0.37378	0.151784		0.373757	0.188344		0.373767	0.163523
0.374779	0.151302		0.374757	0.186718		0.374766	0.163045
0.375779	0.150086		0.375756	0.184663		0.375766	0.162337
0.376778	0.148577		0.376756	0.182735		0.376765	0.161523
0.377778	0.147461		0.377755	0.181476		0.377765	0.160274
0.378777	0.146747		0.378755	0.180293		0.378764	0.159131
0.379777	0.146409		0.379754	0.179162		0.379764	0.158511
0.380776	0.146541		0.380754	0.177994		0.380763	0.15868
0.381776	0.146887		0.381753	0.177042		0.381763	0.159863
0.382775	0.147246		0.382753	0.177051		0.382762	0.161388
0.383775	0.147489		0.383752	0.177471		0.383761	0.162237
0.384774	0.147342		0.384752	0.177618		0.384761	0.1623
0.385774	0.146459		0.385751	0.177226		0.38576	0.162482
0.386773	0.145205		0.386751	0.17704		0.38676	0.163304
0.387773	0.144381		0.38775	0.176979		0.387759	0.163533
0.388772	0.144449		0.388749	0.176235		0.388759	0.163104
0.389772	0.144425		0.389749	0.175006		0.389758	0.162746
0.390771	0.144076		0.390748	0.17473		0.390758	0.162392
0.391771	0.143526		0.391748	0.174869		0.391757	0.161171
0.39277	0.142942		0.392747	0.174651		0.392757	0.15957
0.39377	0.142268		0.393747	0.173693		0.393756	0.158521
0.394769	0.141515		0.394746	0.172151		0.394756	0.158587
0.395769	0.140668		0.395746	0.170613		0.395755	0.158986
0.396768	0.139707		0.396745	0.169309		0.396755	0.159215
0.397768	0.138691		0.397745	0.1682		0.397754	0.158879
0.398767	0.137786		0.398744	0.167388		0.398754	0.158289
0.399767	0.136966		0.399744	0.167314		0.399753	0.1578
0.400766	0.136395		0.400743	0.1676		0.400753	0.157288
0.401766	0.136294		0.401743	0.168021		0.401752	0.156914
0.402765	0.136381		0.402742	0.168326		0.402751	0.157105
0.403765	0.136271		0.403742	0.168458		0.403751	0.157349
0.404764	0.135969		0.404741	0.168119		0.40475	0.157716
0.405764	0.135628		0.40574	0.167497		0.40575	0.157876
0.406763	0.135029		0.40674	0.167077		0.406749	0.157029
0.407763	0.134272		0.407739	0.166802		0.407749	0.155947
0.408762	0.133535		0.408739	0.166163		0.408748	0.155623
0.409762	0.132852		0.409738	0.165456		0.409748	0.15585
0.410761	0.131916		0.410738	0.164966		0.410747	0.155401
0.411761	0.13128		0.411737	0.164287		0.411747	0.154192
0.41276	0.130906		0.412737	0.163456		0.412746	0.152892
0.41376	0.130639		0.413736	0.16326		0.413746	0.151634
0.414759	0.130387		0.414736	0.164115		0.414745	0.150469
0.415759	0.130213		0.415735	0.165198		0.415745	0.149922
0.416758	0.130075		0.416735	0.165756		0.416744	0.150356
0.417758	0.129971		0.417734	0.166206		0.417744	0.151198
0.418757	0.129958		0.418734	0.167047		0.418743	0.151539
0.419757	0.129964		0.419733	0.168449		0.419743	0.150817
0.420756	0.129756		0.420733	0.169601		0.420742	0.150022
0.421756	0.129283		0.421732	0.170429		0.421741	0.14954
0.422755	0.128883		0.422732	0.170813		0.422741	0.149498
0.423755	0.128394		0.423731	0.170445		0.42374	0.149247
0.424754	0.127854		0.42473	0.169382		0.42474	0.14883
0.425754	0.127323		0.42573	0.168212		0.425739	0.148045
0.426753	0.126804		0.426729	0.167107		0.426739	0.146605
0.427752	0.125913		0.427729	0.166076		0.427738	0.144688
0.428752	0.124508		0.428728	0.165046		0.428738	0.143055
0.429751	0.122772		0.429728	0.164435		0.429737	0.141448
0.430751	0.120984		0.430727	0.164217		0.430737	0.139725
0.431751	0.119161		0.431727	0.164016		0.431736	0.138074
0.43275	0.117531		0.432726	0.163783		0.432736	0.136849
0.433749	0.116249		0.433726	0.164304		0.433735	0.135733
0.434749	0.115427		0.434725	0.165249		0.434735	0.134843
0.435748	0.114841		0.435725	0.165666		0.435734	0.134331
0.436748	0.113933		0.436724	0.165427		0.436734	0.133503
0.437747	0.112744		0.437724	0.165291		0.437733	0.132504
0.438747	0.111465		0.438723	0.164657		0.438733	0.131645
0.439746	0.110196		0.439723	0.163064		0.439732	0.131197
0.440746	0.108902		0.440722	0.161123		0.440732	0.13033
0.441745	0.107792		0.441722	0.159242		0.441731	0.129516
0.442745	0.106855		0.442721	0.157333		0.44273	0.128892
0.443744	0.105799		0.44372	0.155499		0.44373	0.128386
0.444744	0.104656		0.44472	0.15408		0.444729	0.127275
0.445743	0.103714		0.445719	0.152945		0.445729	0.126312
0.446743	0.102993		0.446719	0.152295		0.446728	0.125645
0.447742	0.102161		0.447718	0.152269		0.447728	0.125351
0.448742	0.101349		0.448718	0.15276		0.448727	0.125186
0.449741	0.100376		0.449717	0.153294		0.449727	0.124725
0.450741	0.099244		0.450717	0.153786		0.450726	0.124416
0.45174	0.097984		0.451716	0.153946		0.451726	0.124497
0.45274	0.096738		0.452716	0.153657		0.452725	0.124252
0.453739	0.096003		0.453715	0.153407		0.453725	0.123712
0.454739	0.095893		0.454715	0.15295		0.454724	0.123205
0.455738	0.096166		0.455714	0.15232		0.455724	0.122899
0.456738	0.096469		0.456714	0.151633		0.456723	0.122732
0.457737	0.096562		0.457713	0.151016		0.457723	0.122997
0.458737	0.096317		0.458713	0.149575		0.458722	0.1233
0.459736	0.095805		0.459712	0.147346		0.459722	0.123411
0.460736	0.095712		0.460712	0.145153		0.460721	0.123265
0.461735	0.095943		0.461711	0.143835		0.46172	0.123567
0.462735	0.096221		0.46271	0.142996		0.46272	0.124398
0.463734	0.096304		0.46371	0.142901		0.463719	0.125242
0.464734	0.096264		0.464709	0.143719		0.464719	0.125264
0.465733	0.095842		0.465709	0.144634		0.465718	0.124004
0.466733	0.095053		0.466708	0.145383		0.466718	0.122583
0.467732	0.094058		0.467708	0.145872		0.467717	0.120828
0.468732	0.093142		0.468707	0.146026		0.468717	0.118969
0.469731	0.092344		0.469707	0.145776		0.469716	0.117925
0.470731	0.09146		0.470706	0.145342		0.470716	0.117806
0.47173	0.090531		0.471706	0.144501		0.471715	0.117681
0.47273	0.089866		0.472705	0.143328		0.472715	0.117088
0.473729	0.089666		0.473705	0.142267		0.473714	0.116141
0.474729	0.089743		0.474704	0.141079		0.474714	0.115646
0.475728	0.089833		0.475704	0.139603		0.475713	0.11596
0.476728	0.089692		0.476703	0.138135		0.476713	0.116898
0.477727	0.089628		0.477703	0.137286		0.477712	0.117744
0.478727	0.089333		0.478702	0.13682		0.478712	0.116993
0.479726	0.088563		0.479701	0.13668		0.479711	0.115784
0.480726	0.087398		0.480701	0.1366		0.480711	0.114484
0.481725	0.086217		0.4817	0.136268		0.48171	0.113274
0.482725	0.085224		0.4827	0.135563		0.482709	0.111692
0.483724	0.084487		0.483699	0.134415		0.483709	0.11026
0.484724	0.083972		0.484699	0.133128		0.484708	0.109211
0.485723	0.083095		0.485698	0.132115		0.485708	0.10845
0.486723	0.082085		0.486698	0.13125		0.486707	0.107468
0.487722	0.08111		0.487697	0.13009		0.487707	0.105997
0.488722	0.080302		0.488697	0.128587		0.488706	0.104212
0.489721	0.079527		0.489696	0.12666		0.489706	0.102534
0.490721	0.079115		0.490696	0.12485		0.490705	0.102144
0.49172	0.079039		0.491695	0.123906		0.491705	0.102174
0.49272	0.079229		0.492695	0.123534		0.492704	0.102695
0.493719	0.079348		0.493694	0.123079		0.493704	0.103437
0.494719	0.07938		0.494694	0.121944		0.494703	0.10381
0.495718	0.079477		0.495693	0.120938		0.495703	0.103207
0.496718	0.079755		0.496693	0.120078		0.496702	0.102412
0.497717	0.080129		0.497692	0.119284		0.497702	0.101794
0.498717	0.07998		0.498691	0.118274		0.498701	0.101705
0.499716	0.079199		0.499691	0.117053		0.499701	0.102068
0.500716	0.077879		0.50069	0.116091		0.5007	0.101974
0.501715	0.076974		0.50169	0.115524		0.5017	0.101301
0.502715	0.076664		0.502689	0.115098		0.502699	0.10088
0.503714	0.076747		0.503689	0.114484		0.503698	0.102065
0.504714	0.077084		0.504688	0.114279		0.504698	0.103323
0.505713	0.077666		0.505688	0.114557		0.505697	0.104286
0.506713	0.078296		0.506687	0.11483		0.506697	0.10503
0.507712	0.078878		0.507687	0.114729		0.507696	0.105635
0.508712	0.079274		0.508686	0.114971		0.508696	0.106005
0.509711	0.079195		0.509686	0.115527		0.509695	0.106174
0.510711	0.078387		0.510685	0.11607		0.510695	0.1064
0.51171	0.077702		0.511685	0.116333		0.511694	0.10671
0.51271	0.077487		0.512684	0.116452		0.512694	0.106712
0.513709	0.077819		0.513684	0.116724		0.513693	0.106553
0.514709	0.078198		0.514683	0.117259		0.514693	0.106762
0.515708	0.078531		0.515683	0.11722		0.515692	0.107509
0.516708	0.078683		0.516682	0.116426		0.516692	0.107927
0.517707	0.078537		0.517681	0.115692		0.517691	0.108137
0.518707	0.078402		0.518681	0.115647		0.518691	0.108434
0.519706	0.078413		0.51968	0.116265		0.51969	0.108944
0.520706	0.078656		0.52068	0.116468		0.520689	0.109411
0.521705	0.079		0.521679	0.11646		0.521689	0.109817
0.522705	0.078979		0.522679	0.116345		0.522688	0.110102
0.523704	0.078404		0.523678	0.116351		0.523688	0.110012
0.524704	0.078192		0.524678	0.116593		0.524687	0.10944
0.525703	0.078537		0.525677	0.116613		0.525687	0.108938
0.526703	0.078446		0.526677	0.116254		0.526686	0.108706
0.527702	0.077811		0.527676	0.115634		0.527686	0.108388
0.528702	0.077114		0.528676	0.114916		0.528685	0.10764
0.529701	0.076458		0.529675	0.113747		0.529685	0.106944
0.530701	0.075475		0.530675	0.112281		0.530684	0.106303
0.5317	0.074121		0.531674	0.111221		0.531684	0.105344
0.5327	0.072745		0.532674	0.110733		0.532683	0.104459
0.533699	0.071481		0.533673	0.11055		0.533683	0.103399
0.534699	0.070557		0.534672	0.110492		0.534682	0.102199
0.535698	0.070374		0.535672	0.110146		0.535682	0.101054
0.536698	0.070217		0.536671	0.108925		0.536681	0.100336
0.537697	0.069708		0.537671	0.107808		0.537681	0.099985
0.538697	0.068745		0.53867	0.107084		0.53868	0.09991
0.539696	0.068075		0.53967	0.106918		0.53968	0.099698
0.540696	0.06742		0.540669	0.107042		0.540679	0.098747
0.541695	0.066674		0.541669	0.10669		0.541678	0.097011
0.542695	0.065817		0.542668	0.105708		0.542678	0.095079
0.543694	0.065092		0.543668	0.104327		0.543677	0.093446
0.544694	0.064849		0.544667	0.103518		0.544677	0.092829
0.545693	0.064585		0.545667	0.103076		0.545676	0.092165
0.546693	0.063997		0.546666	0.102519		0.546676	0.090799
0.547692	0.063148		0.547666	0.101713		0.547675	0.08887
0.548692	0.062946		0.548665	0.100795		0.548675	0.087219
0.549691	0.062964		0.549665	0.099623		0.549674	0.085549
0.550691	0.063159		0.550664	0.098686		0.550674	0.083642
0.55169	0.063599		0.551664	0.09806		0.551673	0.081798
0.552689	0.063759		0.552663	0.097481		0.552673	0.080733
0.553689	0.063765		0.553662	0.096923		0.553672	0.080129
0.554689	0.063774		0.554662	0.096437		0.554672	0.079593
0.555688	0.064041		0.555661	0.095897		0.555671	0.079123
0.556687	0.064599		0.556661	0.095004		0.556671	0.079082
0.557687	0.064887		0.55766	0.093728		0.55767	0.079493
0.558686	0.064973		0.55866	0.092179		0.55867	0.08012
0.559686	0.064825		0.559659	0.090714		0.559669	0.080843
0.560685	0.064492		0.560659	0.08993		0.560668	0.081423
0.561685	0.064202		0.561658	0.090116		0.561668	0.081553
0.562684	0.064111		0.562658	0.090565		0.562667	0.081212
0.563684	0.064174		0.563657	0.090881		0.563667	0.080647
0.564683	0.063826		0.564657	0.090572		0.564666	0.080077
0.565683	0.06284		0.565656	0.089446		0.565666	0.079568
0.566682	0.061829		0.566656	0.088704		0.566665	0.079809
0.567682	0.061234		0.567655	0.088319		0.567665	0.080269
0.568681	0.061242		0.568655	0.08807		0.568664	0.08043
0.569681	0.060637		0.569654	0.087215		0.569664	0.07959
0.57068	0.059397		0.570653	0.085802		0.570663	0.079314
0.57168	0.057968		0.571653	0.084356		0.571663	0.079811
0.572679	0.056918		0.572652	0.083268		0.572662	0.08066
0.573679	0.055594		0.573652	0.082739		0.573662	0.080975
0.574678	0.054247		0.574651	0.082558		0.574661	0.081329
0.575678	0.053241		0.575651	0.082675		0.575661	0.082009
0.576677	0.052902		0.57665	0.083084		0.57666	0.082513
0.577677	0.052747		0.57765	0.08336		0.57766	0.082175
0.578676	0.052159		0.578649	0.083091		0.578659	0.081034
0.579676	0.05129		0.579649	0.082529		0.579659	0.080001
0.580675	0.05044		0.580648	0.081883		0.580658	0.079157
0.581675	0.050292		0.581648	0.081254		0.581657	0.078388
0.582674	0.050506		0.582647	0.080942		0.582657	0.077312
0.583674	0.051054		0.583647	0.080477		0.583656	0.076835
0.584673	0.051887		0.584646	0.079631		0.584656	0.076568
0.585673	0.052771		0.585646	0.078313		0.585655	0.076103
0.586672	0.052818		0.586645	0.077082		0.586655	0.074955
0.587672	0.052531		0.587645	0.075625		0.587654	0.07422
0.588671	0.052132		0.588644	0.073921		0.588654	0.07352
0.589671	0.052037		0.589643	0.072088		0.589653	0.072708
0.59067	0.052543		0.590643	0.071227		0.590653	0.072081
0.59167	0.052948		0.591642	0.071055		0.591652	0.072107
0.592669	0.052926		0.592642	0.071123		0.592652	0.072168
0.593669	0.052268		0.593641	0.070927		0.593651	0.072267
0.594668	0.051854		0.594641	0.070573		0.594651	0.072381
0.595668	0.051776		0.59564	0.070821		0.59565	0.071993
0.596667	0.05127		0.59664	0.07144		0.59665	0.071308
0.597667	0.050121		0.597639	0.072108		0.597649	0.070706
0.598666	0.04951		0.598639	0.07227		0.598649	0.070655
0.599666	0.050029		0.599638	0.072375		0.599648	0.070718
0.600665	0.050344		0.600638	0.072241		0.600648	0.070431
0.601665	0.050066		0.601637	0.071802		0.601647	0.070172
0.602664	0.049874		0.602637	0.071451		0.602646	0.070497
0.603664	0.050127		0.603636	0.071598		0.603646	0.071646
0.604663	0.050656		0.604636	0.07176		0.604645	0.072383
0.605663	0.051033		0.605635	0.071745		0.605645	0.072792
0.606662	0.051047		0.606634	0.071774		0.606644	0.073049
0.607662	0.051775		0.607634	0.071838		0.607644	0.07327
0.608661	0.052205		0.608633	0.072144		0.608643	0.072866
0.609661	0.052042		0.609633	0.072905		0.609643	0.072407
0.61066	0.051673		0.610632	0.074379		0.610642	0.072421
0.61166	0.052019		0.611632	0.075546		0.611642	0.073267
0.612659	0.052293		0.612631	0.075629		0.612641	0.074375
0.613659	0.052447		0.613631	0.074945		0.613641	0.075763
0.614658	0.05267		0.61463	0.074718		0.61464	0.077248
0.615658	0.053459		0.61563	0.075256		0.61564	0.078368
0.616657	0.05446		0.616629	0.07531		0.616639	0.078857
0.617657	0.0553		0.617629	0.074928		0.617639	0.079855
0.618656	0.055875		0.618628	0.074525		0.618638	0.081508
0.619656	0.056214		0.619628	0.074371		0.619637	0.082872
0.620655	0.056133		0.620627	0.073966		0.620637	0.082887
0.621655	0.056768		0.621627	0.073275		0.621636	0.082862
0.622654	0.058343		0.622626	0.072489		0.622636	0.083216
0.623654	0.06001		0.623626	0.072356		0.623635	0.084082
0.624653	0.060369		0.624625	0.072264		0.624635	0.084816
0.625653	0.060048		0.625624	0.072309		0.625634	0.085675
0.626652	0.059505		0.626624	0.072511		0.626634	0.086401
0.627652	0.059108		0.627623	0.072626		0.627633	0.086679
0.628651	0.059231		0.628623	0.07202		0.628633	0.087184
0.629651	0.059219		0.629622	0.071449		0.629632	0.088107
0.63065	0.059139		0.630622	0.071342		0.630632	0.089197
0.63165	0.058872		0.631621	0.071912		0.631631	0.090235
0.632649	0.057834		0.632621	0.072442		0.632631	0.091174
0.633649	0.057069		0.63362	0.072617		0.63363	0.091585
0.634648	0.056724		0.63462	0.072346		0.63463	0.091493
0.635648	0.056751		0.635619	0.0714		0.635629	0.09117
0.636647	0.056621		0.636619	0.071276		0.636629	0.0908
0.637647	0.056651		0.637618	0.072265		0.637628	0.090228
0.638646	0.056511		0.638618	0.074188		0.638628	0.089941
0.639646	0.055961		0.639617	0.075922		0.639627	0.090254
0.640645	0.054969		0.640617	0.076721		0.640626	0.090856
0.641645	0.054855		0.641616	0.077304		0.641626	0.091447
0.642644	0.055185		0.642615	0.077874		0.642625	0.091481
0.643644	0.055521		0.643615	0.078386		0.643625	0.090598
0.644643	0.055472		0.644614	0.078117		0.644624	0.089192
0.645643	0.055849		0.645614	0.078057		0.645624	0.089124
0.646642	0.055722		0.646613	0.078284		0.646623	0.089093
0.647642	0.055093		0.647613	0.078622		0.647623	0.088651
0.648641	0.054274		0.648612	0.078384		0.648622	0.087735
0.649641	0.054173		0.649612	0.078539		0.649622	0.087176
0.65064	0.054596		0.650611	0.078698		0.650621	0.086546
0.65164	0.055593		0.651611	0.07875		0.651621	0.086204
0.652639	0.056839		0.65261	0.079216		0.65262	0.08654
0.653639	0.057434		0.65361	0.080337		0.65362	0.086616
0.654638	0.057439		0.654609	0.081017		0.654619	0.085585
0.655638	0.057332		0.655609	0.080579		0.655619	0.084221
0.656637	0.057515		0.656608	0.079466		0.656618	0.082846
0.657637	0.058288		0.657608	0.078337		0.657618	0.081276
0.658636	0.05875		0.658607	0.077527		0.658617	0.080239
0.659636	0.058627		0.659607	0.077099		0.659616	0.079992
0.660635	0.058127		0.660606	0.077219		0.660616	0.080188
0.661635	0.057848		0.661605	0.076579		0.661615	0.080456
0.662634	0.057743		0.662605	0.075322		0.662615	0.081437
0.663634	0.057857		0.663604	0.0735		0.663614	0.082281
0.664633	0.058138		0.664604	0.071827		0.664614	0.082365
0.665633	0.058208		0.665603	0.070785		0.665613	0.081794
0.666632	0.05754		0.666603	0.069945		0.666613	0.081138
0.667632	0.057071		0.667602	0.069068		0.667612	0.080119
0.668631	0.057025		0.668602	0.06813		0.668612	0.07903
0.669631	0.057276		0.669601	0.068036		0.669611	0.078755
0.67063	0.0563		0.670601	0.06856		0.670611	0.079179
0.67163	0.055895		0.6716	0.069492		0.67161	0.079922
0.672629	0.056071		0.6726	0.070128		0.67261	0.080453
0.673629	0.056467		0.673599	0.069873		0.673609	0.080115
0.674628	0.056249		0.674599	0.069106		0.674609	0.079429
0.675628	0.056322		0.675598	0.068248		0.675608	0.079226
0.676627	0.05615		0.676598	0.06747		0.676608	0.078823
0.677626	0.055767		0.677597	0.066372		0.677607	0.077826
0.678626	0.055998		0.678596	0.065278		0.678607	0.077621
0.679626	0.056794		0.679596	0.064718		0.679606	0.078414
0.680625	0.057361		0.680595	0.065053		0.680605	0.078748
0.681624	0.057445		0.681595	0.065398		0.681605	0.07824
0.682624	0.056795		0.682594	0.065798		0.682604	0.078002
0.683623	0.055824		0.683594	0.066089		0.683604	0.078111
0.684623	0.05539		0.684593	0.066032		0.684603	0.077908
0.685622	0.055638		0.685593	0.065307		0.685603	0.077087
0.686622	0.056301		0.686592	0.064901		0.686602	0.075672
0.687621	0.056764		0.687592	0.065159		0.687602	0.073549
0.688621	0.056852		0.688591	0.065979		0.688601	0.07133
0.68962	0.056783		0.689591	0.066522		0.689601	0.069372
0.69062	0.056756		0.69059	0.066403		0.6906	0.068063
0.691619	0.05671		0.69159	0.065991		0.6916	0.066829
0.692619	0.056336		0.692589	0.065509		0.692599	0.065952
0.693618	0.056067		0.693589	0.065219		0.693599	0.065391
0.694618	0.056397		0.694588	0.064686		0.694598	0.064842
0.695617	0.057923		0.695588	0.063488		0.695598	0.063615
0.696617	0.058789		0.696587	0.061705		0.696597	0.062269
0.697616	0.05927		0.697586	0.059601		0.697597	0.061339
0.698616	0.059699		0.698586	0.058367		0.698596	0.061321
0.699615	0.060822		0.699585	0.05762		0.699596	0.061677
0.700615	0.061657		0.700585	0.057253		0.700595	0.0615
0.701614	0.062617		0.701584	0.056737		0.701594	0.061037
0.702614	0.063536		0.702584	0.055884		0.702594	0.060404
0.703613	0.063922		0.703583	0.055048		0.703593	0.059062
0.704613	0.064318		0.704583	0.054517		0.704593	0.057018
0.705612	0.065046		0.705582	0.054594		0.705592	0.055602
0.706612	0.06584		0.706582	0.05465		0.706592	0.055056
0.707611	0.066452		0.707581	0.054548		0.707591	0.054288
0.708611	0.067456		0.708581	0.054473		0.708591	0.053148
0.70961	0.06845		0.70958	0.054573		0.70959	0.052647
0.71061	0.06923		0.71058	0.05448		0.71059	0.05288
0.711609	0.069553		0.711579	0.054088		0.711589	0.053626
0.712609	0.069814		0.712579	0.05323		0.712589	0.053467
0.713608	0.070426		0.713578	0.05173		0.713588	0.053095
0.714608	0.071244		0.714578	0.05044		0.714588	0.052908
0.715607	0.072085		0.715577	0.049217		0.715587	0.053318
0.716607	0.072802		0.716576	0.048169		0.716587	0.053646
0.717606	0.072922		0.717576	0.047376		0.717586	0.053142
0.718606	0.072594		0.718575	0.04766		0.718585	0.052238
0.719605	0.07198		0.719575	0.048053		0.719585	0.051317
0.720605	0.071718		0.720574	0.047893		0.720584	0.051788
0.721604	0.072107		0.721574	0.047038		0.721584	0.052337
0.722604	0.072875		0.722573	0.046644		0.722583	0.052692
0.723603	0.073646		0.723573	0.046731		0.723583	0.052664
0.724603	0.073522		0.724572	0.046609		0.724582	0.05218
0.725602	0.072351		0.725572	0.046171		0.725582	0.051701
0.726602	0.070961		0.726571	0.046526		0.726581	0.051286
0.727601	0.069499		0.727571	0.047231		0.727581	0.050828
0.728601	0.068171		0.72857	0.04797		0.72858	0.049931
0.7296	0.066912		0.72957	0.04844		0.72958	0.049864
0.7306	0.065923		0.730569	0.048237		0.730579	0.050243
0.731599	0.065151		0.731569	0.047502		0.731579	0.050979
0.732599	0.064645		0.732568	0.046766		0.732578	0.051903
0.733598	0.064155		0.733568	0.046167		0.733578	0.052414
0.734598	0.06372		0.734567	0.045692		0.734577	0.052166
0.735597	0.063829		0.735566	0.04536		0.735577	0.051619
0.736597	0.064539		0.736566	0.044687		0.736576	0.05165
0.737596	0.065299		0.737565	0.044046		0.737576	0.05257
0.738596	0.065315		0.738565	0.044151		0.738575	0.053881
0.739595	0.065122		0.739564	0.044333		0.739574	0.055008
0.740595	0.064859		0.740564	0.044473		0.740574	0.055388
0.741594	0.064495		0.741563	0.04455		0.741573	0.054585
0.742594	0.064731		0.742563	0.044477		0.742573	0.054606
0.743593	0.065392		0.743562	0.043333		0.743572	0.055145
0.744593	0.066235		0.744562	0.042756		0.744572	0.055761
0.745592	0.066718		0.745561	0.042992		0.745571	0.05507
0.746592	0.066329		0.746561	0.043952		0.746571	0.054768
0.747591	0.065554		0.74756	0.044381		0.74757	0.054737
0.748591	0.064737		0.74856	0.044297		0.74857	0.054744
0.74959	0.064332		0.749559	0.044282		0.749569	0.054133
0.75059	0.06491		0.750559	0.044399		0.750569	0.053534
0.751589	0.065185		0.751558	0.043798		0.751568	0.053117
0.752589	0.06514		0.752557	0.043693		0.752568	0.052915
0.753588	0.064949		0.753557	0.043665		0.753567	0.0531
0.754588	0.064573		0.754556	0.043248		0.754567	0.052468
0.755587	0.063949		0.755556	0.041523		0.755566	0.051515
0.756587	0.063398		0.756555	0.040303		0.756566	0.050675
0.757586	0.063112		0.757555	0.039234		0.757565	0.050354
0.758586	0.062786		0.758554	0.038112		0.758564	0.050387
0.759585	0.062217		0.759554	0.036998		0.759564	0.05027
0.760585	0.061031		0.760553	0.036757		0.760563	0.049836
0.761584	0.059216		0.761553	0.036962		0.761563	0.048896
0.762584	0.057263		0.762552	0.037395		0.762562	0.048384
0.763583	0.056086		0.763552	0.037622		0.763562	0.047552
0.764583	0.055491		0.764551	0.037834		0.764561	0.046318
0.765582	0.055294		0.765551	0.038507		0.765561	0.044708
0.766582	0.055212		0.76655	0.039447		0.76656	0.044424
0.767581	0.054741		0.76755	0.040362		0.76756	0.044506
0.768581	0.05391		0.768549	0.040533		0.768559	0.044572
0.76958	0.052573		0.769549	0.04019		0.769559	0.044463
0.77058	0.050899		0.770548	0.039573		0.770558	0.044556
0.771579	0.050144		0.771547	0.038968		0.771558	0.044263
0.772579	0.050122		0.772547	0.038807		0.772557	0.044028
0.773578	0.050227		0.773546	0.038512		0.773557	0.044143
0.774578	0.050007		0.774546	0.037932		0.774556	0.044935
0.775577	0.049665		0.775545	0.037185		0.775556	0.046292
0.776577	0.049614		0.776545	0.03674		0.776555	0.04758
0.777576	0.050131		0.777544	0.035809		0.777555	0.048484
0.778576	0.051223		0.778544	0.035221		0.778554	0.048666
0.779575	0.052445		0.779543	0.035382		0.779553	0.049661
0.780575	0.05316		0.780543	0.036908		0.780553	0.05029
0.781574	0.053525		0.781542	0.037766		0.781552	0.050363
0.782574	0.053625		0.782542	0.038541		0.782552	0.049917
0.783573	0.05385		0.783541	0.039448		0.783551	0.049486
0.784573	0.054272		0.784541	0.040565		0.784551	0.049247
0.785572	0.054905		0.78554	0.040798		0.78555	0.049206
0.786572	0.055699		0.78654	0.040811		0.78655	0.04939
0.787571	0.056675		0.787539	0.040827		0.787549	0.049141
0.788571	0.056823		0.788539	0.041074		0.788549	0.048665
0.78957	0.05649		0.789538	0.041631		0.789548	0.048281
0.79057	0.055919		0.790537	0.041728		0.790548	0.048375
0.791569	0.055648		0.791537	0.041848		0.791547	0.048483
0.792569	0.055769		0.792536	0.042556		0.792547	0.048222
0.793568	0.056277		0.793536	0.043931		0.793546	0.047685
0.794568	0.057161		0.794535	0.044924		0.794546	0.046871
0.795567	0.05841		0.795535	0.045808		0.795545	0.04587
0.796567	0.059083		0.796534	0.046613		0.796545	0.045363
0.797566	0.059094		0.797534	0.046401		0.797544	0.045
0.798566	0.059094		0.798533	0.046307		0.798544	0.044546
0.799565	0.059366		0.799533	0.046413		0.799543	0.04439
0.800565	0.059792		0.800532	0.04663		0.800542	0.043645
0.801564	0.059953		0.801532	0.046544		0.801542	0.042562
0.802563	0.05974		0.802531	0.046872		0.802541	0.041406
0.803563	0.058922		0.803531	0.046882		0.803541	0.040977
0.804563	0.058047		0.80453	0.046308		0.80454	0.040274
0.805562	0.057668		0.80553	0.045068		0.80554	0.039833
0.806561	0.057387		0.806529	0.044502		0.806539	0.039691
0.807561	0.057051		0.807528	0.044225		0.807539	0.04021
0.80856	0.056759		0.808528	0.044031		0.808538	0.040704
0.80956	0.057455		0.809527	0.043588		0.809538	0.040923
0.810559	0.057983		0.810527	0.043324		0.810537	0.040772
0.811559	0.05799		0.811526	0.043235		0.811537	0.040369
0.812558	0.057644		0.812526	0.043093		0.812536	0.040688
0.813558	0.058106		0.813525	0.042444		0.813536	0.041329
0.814557	0.058958		0.814525	0.041461		0.814535	0.04221
0.815557	0.059711		0.815524	0.040577		0.815535	0.043353
0.816556	0.060012		0.816524	0.039503		0.816534	0.044464
0.817556	0.059867		0.817523	0.037962		0.817533	0.045062
0.818555	0.059444		0.818523	0.036882		0.818533	0.045148
0.819555	0.059369		0.819522	0.036265		0.819532	0.045491
0.820554	0.059649		0.820522	0.035811		0.820532	0.046588
0.821554	0.060408		0.821521	0.035566		0.821531	0.047363
0.822553	0.060835		0.822521	0.036268		0.822531	0.047866
0.823553	0.060974		0.82352	0.036487		0.82353	0.048389
0.824552	0.060658		0.82452	0.036254		0.82453	0.048561
0.825552	0.059897		0.825519	0.035945		0.825529	0.048771
0.826551	0.0594		0.826518	0.036499		0.826529	0.04925
0.827551	0.059211		0.827518	0.036619		0.827528	0.050101
0.82855	0.059209		0.828517	0.036243		0.828528	0.050078
0.82955	0.059269		0.829517	0.035337		0.829527	0.05036
0.830549	0.059109		0.830516	0.035178		0.830527	0.050568
0.831549	0.059056		0.831516	0.035778		0.831526	0.050372
0.832548	0.05911		0.832515	0.036519		0.832526	0.04948
0.833548	0.05913		0.833515	0.037052		0.833525	0.048283
0.834547	0.058122		0.834514	0.037572		0.834525	0.047192
0.835547	0.05746		0.835514	0.037898		0.835524	0.046426
0.836546	0.057259		0.836513	0.037695		0.836524	0.046496
0.837546	0.057544		0.837513	0.037052		0.837523	0.045831
0.838545	0.057886		0.838512	0.036949		0.838522	0.044982
0.839545	0.057876		0.839512	0.037632		0.839522	0.043958
0.840544	0.057424		0.840511	0.038333		0.840521	0.04269
0.841544	0.056934		0.841511	0.039		0.841521	0.041839
0.842543	0.056896		0.84251	0.039797		0.84252	0.041592
0.843543	0.057172		0.843509	0.04012		0.84352	0.041935
0.844542	0.056978		0.844509	0.039621		0.844519	0.042175
0.845542	0.056451		0.845508	0.038743		0.845519	0.041667
0.846541	0.055772		0.846508	0.037895		0.846518	0.041194
0.847541	0.055399		0.847507	0.037442		0.847518	0.040907
0.84854	0.05481		0.848507	0.037463		0.848517	0.0406
0.84954	0.054325		0.849506	0.037739		0.849517	0.039988
0.850539	0.05444		0.850506	0.037886		0.850516	0.039317
0.851539	0.055447		0.851505	0.037081		0.851516	0.03856
0.852538	0.056146		0.852505	0.036311		0.852515	0.037651
0.853538	0.056399		0.853504	0.035944		0.853515	0.037621
0.854537	0.05627		0.854504	0.036345		0.854514	0.037728
0.855537	0.056384		0.855503	0.036627		0.855514	0.038067
0.856536	0.056742		0.856503	0.036148		0.856513	0.03873
0.857536	0.057137		0.857502	0.035311		0.857513	0.039375
0.858535	0.057505		0.858502	0.034436		0.858512	0.040325
0.859535	0.058103		0.859501	0.033574		0.859511	0.041523
0.860534	0.058335		0.860501	0.03283		0.860511	0.042834
0.861534	0.057922		0.8615	0.032556		0.86151	0.043292
0.862533	0.056921		0.862499	0.032892		0.86251	0.043312
0.863533	0.055869		0.863499	0.033312		0.863509	0.043247
0.864532	0.055008		0.864498	0.032914		0.864509	0.043285
0.865532	0.054583		0.865498	0.031758		0.865508	0.042997
0.866531	0.054531		0.866497	0.030218		0.866508	0.042298
0.867531	0.054974		0.867497	0.028581		0.867507	0.04172
0.86853	0.055048		0.868496	0.028143		0.868507	0.041474
0.86953	0.054587		0.869496	0.02844		0.869506	0.041352
0.870529	0.053728		0.870495	0.028814		0.870506	0.041389
0.871529	0.053069		0.871495	0.02873		0.871505	0.041269
0.872528	0.052953		0.872494	0.028276		0.872505	0.040969
0.873528	0.05316		0.873494	0.027882		0.873504	0.040746
0.874527	0.053537		0.874493	0.027558		0.874504	0.040822
0.875527	0.053992		0.875493	0.027167		0.875503	0.040793
0.876526	0.053538		0.876492	0.026153		0.876503	0.040653
0.877526	0.052857		0.877492	0.02509		0.877502	0.040651
0.878525	0.05235		0.878491	0.024432		0.878501	0.040709
0.879525	0.052253		0.87949	0.024126		0.879501	0.040649
0.880524	0.052187		0.88049	0.023876		0.8805	0.04049
0.881524	0.051878		0.881489	0.023289		0.8815	0.040214
0.882523	0.051499		0.882489	0.022737		0.882499	0.039953
0.883523	0.051117		0.883488	0.022461		0.883499	0.03949
0.884522	0.050463		0.884488	0.022612		0.884498	0.038821
0.885522	0.050118		0.885487	0.02268		0.885498	0.037996
0.886521	0.050439		0.886487	0.023073		0.886497	0.037304
0.887521	0.051362		0.887486	0.023532		0.887497	0.037038
0.88852	0.052382		0.888486	0.023843		0.888496	0.037092
0.88952	0.053219		0.889485	0.023852		0.889496	0.037354
0.890519	0.05354		0.890485	0.024475		0.890495	0.037959
0.891519	0.053404		0.891484	0.025288		0.891495	0.03862
0.892518	0.052715		0.892484	0.025916		0.892494	0.039042
0.893518	0.051736		0.893483	0.02534		0.893494	0.039149
0.894517	0.051271		0.894483	0.024769		0.894493	0.039204
0.895517	0.051535		0.895482	0.02451		0.895493	0.039103
0.896516	0.05217		0.896482	0.024836		0.896492	0.038798
0.897516	0.052263		0.897481	0.025669		0.897492	0.038333
0.898515	0.052234		0.89848	0.02645		0.898491	0.037773
0.899515	0.05212		0.89948	0.026982		0.89949	0.037493
0.900514	0.051798		0.900479	0.027489		0.90049	0.037392
0.901514	0.051483		0.901479	0.028643		0.901489	0.037331
0.902513	0.051421		0.902478	0.029692		0.902489	0.036955
0.903513	0.051298		0.903478	0.030303		0.903488	0.036513
0.904512	0.050981		0.904477	0.03075		0.904488	0.035782
0.905512	0.050588		0.905477	0.031538		0.905487	0.03493
0.906511	0.049581		0.906476	0.032683		0.906487	0.034182
0.907511	0.04846		0.907476	0.033896		0.907486	0.033573
0.90851	0.047641		0.908475	0.034894		0.908486	0.03318
0.90951	0.047972		0.909475	0.035447		0.909485	0.033099
0.910509	0.047984		0.910474	0.035695		0.910485	0.033315
0.911509	0.047314		0.911474	0.035589		0.911484	0.033393
0.912508	0.046214		0.912473	0.035548		0.912484	0.033221
0.913508	0.045036		0.913473	0.035867		0.913483	0.032839
0.914507	0.043987		0.914472	0.036484		0.914483	0.032289
0.915507	0.043409		0.915471	0.035928		0.915482	0.032107
0.916506	0.043116		0.916471	0.035134		0.916481	0.031892
0.917506	0.042797		0.91747	0.034694		0.917481	0.031611
0.918505	0.042793		0.91847	0.035165		0.91848	0.031258
0.919505	0.043357		0.919469	0.035612		0.91948	0.030925
0.920504	0.043933		0.920469	0.035252		0.920479	0.030336
0.921504	0.044077		0.921468	0.033972		0.921479	0.029798
0.922503	0.043923		0.922468	0.032205		0.922478	0.029449
0.923503	0.043777		0.923467	0.031679		0.923478	0.029384
0.924502	0.043204		0.924467	0.031589		0.924477	0.029076
0.925502	0.042215		0.925466	0.031581		0.925477	0.028564
0.926501	0.041273		0.926466	0.031391		0.926476	0.028018
0.9275	0.041658		0.927465	0.031306		0.927476	0.027769
0.9285	0.042379		0.928465	0.031006		0.928475	0.027724
0.9295	0.043055		0.929464	0.030361		0.929475	0.02798
0.930499	0.043256		0.930464	0.029381		0.930474	0.028424
0.931498	0.044049		0.931463	0.028003		0.931474	0.029001
0.932498	0.044564		0.932463	0.026599		0.932473	0.02946
0.933497	0.044581		0.933462	0.025395		0.933473	0.029641
0.934497	0.043397		0.934461	0.024542		0.934472	0.029397
0.935496	0.041916		0.935461	0.023969		0.935472	0.02884
0.936496	0.041067		0.93646	0.022856		0.936471	0.028675
0.937495	0.040575		0.93746	0.0213		0.93747	0.028917
0.938495	0.040063		0.938459	0.019441		0.93847	0.029129
0.939494	0.039416		0.939459	0.018058		0.939469	0.028533
0.940494	0.038971		0.940458	0.017832		0.940469	0.027521
0.941493	0.038585		0.941458	0.018433		0.941468	0.026766
0.942493	0.038232		0.942457	0.019312		0.942468	0.026505
0.943492	0.037864		0.943457	0.019316		0.943467	0.026367
0.944492	0.036945		0.944456	0.01845		0.944467	0.026076
0.945491	0.036361		0.945456	0.018229		0.945466	0.025981
0.946491	0.036134		0.946455	0.018998		0.946466	0.026144
0.94749	0.03618		0.947455	0.020384		0.947465	0.027287
0.94849	0.035465		0.948454	0.020583		0.948465	0.028221
0.949489	0.035168		0.949454	0.01992		0.949464	0.028735
0.950489	0.035393		0.950453	0.018962		0.950464	0.028952
0.951488	0.035731		0.951452	0.018194		0.951463	0.029297
0.952488	0.03472		0.952452	0.017819		0.952463	0.029174
0.953487	0.033604		0.953451	0.017676		0.953462	0.028711
0.954487	0.032721		0.954451	0.017805		0.954462	0.028321
0.955486	0.032356		0.95545	0.018121		0.955461	0.028374
0.956486	0.032018		0.95645	0.018823		0.956461	0.028346
0.957485	0.03206		0.957449	0.019209		0.95746	0.028688
0.958485	0.032458		0.958449	0.019249		0.958459	0.029581
0.959484	0.033051		0.959448	0.018998		0.959459	0.030731
0.960484	0.033988		0.960448	0.019256		0.960458	0.030584
0.961483	0.034568		0.961447	0.020127		0.961458	0.02992
0.962483	0.03514		0.962447	0.02112		0.962457	0.029311
0.963482	0.035802		0.963446	0.021862		0.963457	0.02939
0.964482	0.036594		0.964446	0.022096		0.964456	0.030308
0.965481	0.037183		0.965445	0.021936		0.965456	0.031275
0.966481	0.036989		0.966445	0.02129		0.966455	0.031959
0.96748	0.036478		0.967444	0.020344		0.967455	0.032197
0.96848	0.036034		0.968444	0.019818		0.968454	0.032553
0.969479	0.036077		0.969443	0.020162		0.969454	0.033088
0.970479	0.035521		0.970442	0.020582		0.970453	0.033805
0.971478	0.034534		0.971442	0.020782		0.971453	0.034537
0.972478	0.033489		0.972441	0.020381		0.972452	0.034348
0.973477	0.033216		0.973441	0.019512		0.973452	0.033874
0.974477	0.03362		0.97444	0.019268		0.974451	0.033713
0.975476	0.03401		0.97544	0.019616		0.975451	0.033931
0.976476	0.034033		0.976439	0.02053		0.97645	0.033848
0.977475	0.033291		0.977439	0.021039		0.977449	0.034174
0.978475	0.032506		0.978438	0.020848		0.978449	0.034662
0.979474	0.032545		0.979438	0.020235		0.979448	0.035043
0.980474	0.033137		0.980437	0.019545		0.980448	0.034968
0.981473	0.033695		0.981437	0.019727		0.981447	0.034419
0.982473	0.03335		0.982436	0.020244		0.982447	0.033383
0.983472	0.03282		0.983436	0.020924		0.983446	0.032178
0.984472	0.032469		0.984435	0.021594		0.984446	0.031506
0.985471	0.032614		0.985435	0.021736		0.985445	0.032156
0.986471	0.033106		0.986434	0.021594		0.986445	0.033017
0.98747	0.032687		0.987433	0.02154		0.987444	0.033702
0.98847	0.031788		0.988433	0.021501		0.988444	0.033858
0.989469	0.030807		0.989432	0.020829		0.989443	0.034076
0.990469	0.030128		0.990432	0.02055		0.990443	0.034319
0.991468	0.030138		0.991431	0.020514		0.991442	0.034139
0.992468	0.030754		0.992431	0.02051		0.992442	0.032905
0.993467	0.031678		0.99343	0.020109		0.993441	0.031385
0.994467	0.03215		0.99443	0.019218		0.994441	0.030893
0.995466	0.032346		0.995429	0.018299		0.99544	0.030863
0.996466	0.032588		0.996429	0.017376		0.996439	0.030617
0.997465	0.032953		0.997428	0.016416		0.997439	0.029407
0.998465	0.033396		0.998428	0.015924		0.998438	0.028252
0.999464	0.033193		0.999427	0.015875		0.999438	0.027575
1.00046	0.032815		1.00043	0.015828		1.00044	0.027625
1.00146	0.032629		1.00143	0.015211		1.00144	0.028119
1.00246	0.033189		1.00243	0.013986		1.00244	0.028587
1.00346	0.033768		1.00343	0.013413		1.00344	0.029055
1.00446	0.033533		1.00442	0.012858		1.00443	0.029489
1.00546	0.032709		1.00542	0.011754		1.00544	0.029726
1.00646	0.031832		1.00642	0.009785		1.00643	0.030361
1.00746	0.031828		1.00742	0.008904		1.00743	0.030998
1.00846	0.032474		1.00842	0.008377		1.00843	0.031417
1.00946	0.033024		1.00942	0.007764		1.00943	0.031251
1.01046	0.033077		1.01042	0.006947		1.01043	0.031336
1.01146	0.033043		1.01142	0.006404		1.01143	0.031428
1.01246	0.033918		1.01242	0.006097		1.01243	0.031709
1.01346	0.034958		1.01342	0.00609		1.01343	0.032436
1.01446	0.035783		1.01442	0.006731		1.01443	0.033077
1.01546	0.036309		1.01542	0.007508		1.01543	0.033084
1.01646	0.036471		1.01642	0.008101		1.01643	0.033258
1.01745	0.036309		1.01742	0.00857		1.01743	0.034463
1.01846	0.035898		1.01842	0.009127		1.01843	0.035516
1.01945	0.035762		1.01942	0.010164		1.01943	0.035478
1.02045	0.035892		1.02042	0.010254		1.02043	0.03516
1.02145	0.035814		1.02141	0.009913		1.02143	0.035232
1.02245	0.035449		1.02242	0.009626		1.02243	0.036294
1.02345	0.035001		1.02341	0.009907		1.02343	0.03633
1.02445	0.03467		1.02441	0.009769		1.02442	0.035653
1.02545	0.034437		1.02541	0.009795		1.02542	0.034495
1.02645	0.034422		1.02641	0.010326		1.02642	0.033822
1.02745	0.03491		1.02741	0.011457		1.02742	0.033302
1.02845	0.03542		1.02841	0.012358		1.02842	0.03266
1.02945	0.035798		1.02941	0.013492		1.02942	0.031947
1.03045	0.036078		1.03041	0.015117		1.03042	0.031408
1.03145	0.036386		1.03141	0.016837		1.03142	0.031189
1.03245	0.036482		1.03241	0.017422		1.03242	0.03115
1.03345	0.035937		1.03341	0.017572		1.03342	0.031387
1.03445	0.035083		1.03441	0.017719		1.03442	0.031997
1.03545	0.034079		1.03541	0.018074		1.03542	0.032365
1.03645	0.033144		1.03641	0.017863		1.03642	0.032338
1.03744	0.032679		1.03741	0.017485		1.03742	0.031896
1.03845	0.032733		1.03841	0.016991		1.03842	0.031057
1.03944	0.033015		1.03941	0.016536		1.03942	0.030766
1.04044	0.033504		1.04041	0.015964		1.04042	0.031161
1.04144	0.034355		1.0414	0.015727		1.04142	0.031563
1.04244	0.034732		1.0424	0.015683		1.04242	0.031682
1.04344	0.034397		1.0434	0.015552		1.04341	0.032005
1.04444	0.033772		1.0444	0.015147		1.04441	0.033126
1.04544	0.033494		1.0454	0.015645		1.04541	0.034229
1.04644	0.033587		1.0464	0.016645		1.04641	0.034556
1.04744	0.033982		1.0474	0.017707		1.04741	0.033511
1.04844	0.034621		1.0484	0.018233		1.04841	0.033321
1.04944	0.035162		1.0494	0.018896		1.04941	0.034269
1.05044	0.03604		1.0504	0.01926		1.05041	0.035637
1.05144	0.037333		1.0514	0.019112		1.05141	0.036453
1.05244	0.03818		1.0524	0.018707		1.05241	0.037048
1.05344	0.038975		1.0534	0.018525		1.05341	0.037767
1.05444	0.0399		1.0544	0.018252		1.05441	0.03853
1.05544	0.04093		1.0554	0.017743		1.05541	0.039116
1.05644	0.041842		1.0564	0.017132		1.05641	0.039371
1.05743	0.042946		1.0574	0.016752		1.05741	0.039518
1.05843	0.043428		1.0584	0.016508		1.05841	0.039442
1.05943	0.043293		1.0594	0.016344		1.05941	0.038936
1.06043	0.043272		1.06039	0.016424		1.06041	0.037397
1.06143	0.044237		1.06139	0.017062		1.0614	0.036108
1.06243	0.044938		1.06239	0.016974		1.06241	0.035414
1.06343	0.045223		1.06339	0.016061		1.0634	0.035316
1.06443	0.045037		1.06439	0.015059		1.0644	0.034624
1.06543	0.044623		1.06539	0.015535		1.0654	0.033652
1.06643	0.044777		1.06639	0.015939		1.0664	0.032902
1.06743	0.045835		1.06739	0.016082		1.0674	0.032398
1.06843	0.04755		1.06839	0.016102		1.0684	0.03144
1.06943	0.048334		1.06939	0.016393		1.0694	0.029638
1.07043	0.048677		1.07039	0.016482		1.0704	0.027681
1.07143	0.049198		1.07139	0.016403		1.0714	0.026228
1.07243	0.05026		1.07239	0.016231		1.0724	0.026153
1.07343	0.051121		1.07339	0.01563		1.0734	0.026268
1.07443	0.05112		1.07439	0.014832		1.0744	0.025564
1.07543	0.050422		1.07539	0.014189		1.0754	0.02454
1.07642	0.049182		1.07639	0.014158		1.0764	0.02387
1.07743	0.048362		1.07739	0.014391		1.0774	0.023369
1.07842	0.047575		1.07838	0.01437		1.0784	0.022788
1.07942	0.047006		1.07939	0.014385		1.0794	0.022222
1.08042	0.046671		1.08038	0.014612		1.08039	0.021839
1.08142	0.046472		1.08138	0.015498		1.0814	0.020788
1.08242	0.046854		1.08238	0.016186		1.08239	0.019636
1.08342	0.047991		1.08338	0.016851		1.08339	0.018764
1.08442	0.049695		1.08438	0.017601		1.08439	0.018584
1.08542	0.050961		1.08538	0.01812		1.08539	0.019454
1.08642	0.051208		1.08638	0.018629		1.08639	0.019921
1.08742	0.051139		1.08738	0.019906		1.08739	0.01962
1.08842	0.051093		1.08838	0.021944		1.08839	0.018626
1.08942	0.051499		1.08938	0.023708		1.08939	0.017266
1.09042	0.052156		1.09038	0.023969		1.09039	0.01606
1.09142	0.052245		1.09138	0.024079		1.09139	0.015308
1.09242	0.051898		1.09238	0.024319		1.09239	0.015256
1.09342	0.05147		1.09338	0.024674		1.09339	0.015752
1.09442	0.052029		1.09438	0.024778		1.09439	0.015638
1.09542	0.052415		1.09538	0.025045		1.09539	0.015182
1.09641	0.052378		1.09638	0.025344		1.09639	0.014756
1.09742	0.051803		1.09737	0.025273		1.09739	0.014826
1.09841	0.05136		1.09838	0.025577		1.09839	0.014905
1.09941	0.05175		1.09937	0.026353		1.09939	0.01479
1.10041	0.052341		1.10037	0.027226		1.10038	0.014341
1.10141	0.052531		1.10137	0.027549		1.10138	0.013497
1.10241	0.052254		1.10237	0.027069		1.10238	0.012504
1.10341	0.052319		1.10337	0.026754		1.10338	0.011605
1.10441	0.052432		1.10437	0.02671		1.10438	0.010896
1.10541	0.052343		1.10537	0.026934		1.10538	0.010405
1.10641	0.052257		1.10637	0.026576		1.10638	0.010653
1.10741	0.051628		1.10737	0.026636		1.10738	0.010616
1.10841	0.050894		1.10837	0.026853		1.10838	0.01012
1.10941	0.050333		1.10937	0.026923		1.10938	0.008997
1.11041	0.050213		1.11037	0.026311		1.11038	0.008143
1.11141	0.049778		1.11137	0.025621		1.11138	0.007892
1.11241	0.049273		1.11237	0.025298		1.11238	0.008171
1.11341	0.048911		1.11337	0.025532		1.11338	0.008691
1.11441	0.049266		1.11437	0.026113		1.11438	0.009524
1.11541	0.049469		1.11537	0.026283		1.11538	0.010665
1.11641	0.049558		1.11637	0.026199		1.11638	0.011504
1.1174	0.049469		1.11736	0.025987		1.11738	0.011715
1.1184	0.049423		1.11836	0.025682		1.11837	0.011764
1.1194	0.049286		1.11936	0.025606		1.11938	0.012498
1.1204	0.049296		1.12036	0.025565		1.12037	0.013368
1.1214	0.049413		1.12136	0.025577		1.12137	0.014022
1.1224	0.04941		1.12236	0.025976		1.12237	0.014152
1.1234	0.049206		1.12336	0.026596		1.12337	0.013994
1.1244	0.049346		1.12436	0.02683		1.12437	0.013979
1.1254	0.05005		1.12536	0.026704		1.12537	0.014002
1.1264	0.051165		1.12636	0.026475		1.12637	0.013828
1.1274	0.051444		1.12736	0.026982		1.12737	0.013731
1.1284	0.05096		1.12836	0.027853		1.12837	0.013393
1.1294	0.050358		1.12936	0.028758		1.12937	0.012808
1.1304	0.051183		1.13036	0.029437		1.13037	0.01196
1.1314	0.052099		1.13136	0.030168		1.13137	0.010926
1.1324	0.05254		1.13236	0.03041		1.13237	0.010308
1.1334	0.052455		1.13336	0.030213		1.13337	0.010193
1.1344	0.052296		1.13436	0.029682		1.13437	0.010459
1.1354	0.05225		1.13535	0.029805		1.13537	0.010457
1.1364	0.052598		1.13636	0.029852		1.13637	0.010607
1.13739	0.053143		1.13735	0.02947		1.13736	0.010686
1.13839	0.053548		1.13835	0.028569		1.13837	0.010362
1.13939	0.053221		1.13935	0.027603		1.13936	0.009478
1.14039	0.052493		1.14035	0.027085		1.14036	0.008245
1.14139	0.051596		1.14135	0.026421		1.14136	0.007311
1.14239	0.050877		1.14235	0.025297		1.14236	0.006634
1.14339	0.05107		1.14335	0.024224		1.14336	0.006034
1.14439	0.051426		1.14435	0.023592		1.14436	0.005087
1.14539	0.051508		1.14535	0.023161		1.14536	0.004188
1.14639	0.051097		1.14635	0.022779		1.14636	0.003189
1.14739	0.05079		1.14735	0.02236		1.14736	0.001839
1.14839	0.050588		1.14835	0.02175		1.14836	0.000633
1.14939	0.050043		1.14935	0.021091		1.14936	0.000176
1.15039	0.049177		1.15035	0.020462		1.15036	0.000126
1.15139	0.048462		1.15135	0.019904		1.15136	0.000246
1.15239	0.04859		1.15235	0.01973		1.15236	-0.000211
1.15339	0.049154		1.15335	0.019351		1.15336	-0.000545
1.15439	0.049649		1.15434	0.018585		1.15436	-0.000439
1.15539	0.04877		1.15535	0.017387		1.15536	8.4e-05
1.15638	0.047232		1.15634	0.016053		1.15636	0.000839
1.15739	0.046054		1.15734	0.015109		1.15735	0.000991
1.15838	0.045401		1.15834	0.014571		1.15835	0.000623
1.15938	0.044849		1.15934	0.014357		1.15935	-0.0001
1.16038	0.044193		1.16034	0.013819		1.16035	-0.000664
1.16138	0.043643		1.16134	0.013352		1.16135	-0.001415
1.16238	0.04319		1.16234	0.012851		1.16235	-0.00192
1.16338	0.042832		1.16334	0.012255		1.16335	-0.001967
1.16438	0.042254		1.16434	0.011678		1.16435	-0.001456
1.16538	0.041975		1.16534	0.011335		1.16535	-0.000486
1.16638	0.041744		1.16634	0.011339		1.16635	0.000178
1.16738	0.041255		1.16734	0.011677		1.16735	0.000425
1.16838	0.039893		1.16834	0.011727		1.16835	0.00026
1.16938	0.038686		1.16934	0.011316		1.16935	0.000378
1.17038	0.037872		1.17034	0.010527		1.17035	0.000102
1.17138	0.037714		1.17134	0.009612		1.17135	-0.00025
1.17238	0.038075		1.17234	0.008746		1.17235	-0.000281
1.17338	0.038402		1.17334	0.008136		1.17335	-0.000299
1.17438	0.038065		1.17433	0.007575		1.17435	-0.001017
1.17538	0.037109		1.17533	0.007263		1.17535	-0.001809
1.17637	0.035882		1.17633	0.007344		1.17634	-0.00229
1.17737	0.035303		1.17733	0.007076		1.17734	-0.002117
1.17837	0.034841		1.17833	0.006447		1.17834	-0.001456
1.17937	0.034399		1.17933	0.005876		1.17934	-0.00097
1.18037	0.034087		1.18033	0.005716		1.18034	-0.00087
1.18137	0.034257		1.18133	0.005737		1.18134	-0.000938
1.18237	0.034513		1.18233	0.00536		1.18234	-0.000398
1.18337	0.034753		1.18333	0.004665		1.18334	-1e-06
1.18437	0.034965		1.18433	0.003831		1.18434	7.3e-05
1.18537	0.035324		1.18533	0.003359		1.18534	-0.000104
1.18637	0.03556		1.18633	0.00269		1.18634	-0.000658
1.18737	0.03575		1.18733	0.002023		1.18734	-0.001608
1.18837	0.035988		1.18833	0.001496		1.18834	-0.002396
1.18937	0.036469		1.18933	0.001158		1.18934	-0.002304
1.19037	0.036823		1.19033	0.000602		1.19034	-0.002321
1.19137	0.037357		1.19133	0.000591		1.19134	-0.002989
1.19237	0.038083		1.19233	0.001278		1.19234	-0.003844
1.19337	0.038536		1.19332	0.002374		1.19334	-0.004277
1.19437	0.038676		1.19432	0.003241		1.19433	-0.0042
1.19537	0.038942		1.19532	0.004265		1.19534	-0.003576
1.19636	0.039184		1.19632	0.005295		1.19633	-0.002977
1.19736	0.03897		1.19732	0.006023		1.19733	-0.002686
1.19836	0.039463		1.19832	0.006463		1.19833	-0.002422
1.19936	0.040665		1.19932	0.006757		1.19933	-0.001405
1.20036	0.041986		1.20032	0.006727		1.20033	-0.00036
1.20136	0.042451		1.20132	0.006241		1.20133	0.000281
1.20236	0.042138		1.20232	0.004683		1.20233	0.000574
1.20336	0.041782		1.20332	0.003345		1.20333	0.000453
1.20436	0.041424		1.20432	0.002476		1.20433	-0.000306
1.20536	0.040933		1.20532	0.001926		1.20533	-0.00135
1.20636	0.040385		1.20632	0.001298		1.20633	-0.002235
1.20736	0.039836		1.20732	0.001092		1.20733	-0.002521
1.20836	0.039742		1.20832	0.001276		1.20833	-0.002352
1.20936	0.040395		1.20932	0.001666		1.20933	-0.001917
1.21036	0.041022		1.21032	0.002114		1.21033	-0.001458
1.21136	0.04104		1.21131	0.002797		1.21133	-0.000666
1.21236	0.040679		1.21232	0.003457		1.21233	0.000361
1.21336	0.040257		1.21331	0.003917		1.21333	0.000987
1.21436	0.039926		1.21431	0.00418		1.21433	0.000467
1.21535	0.039756		1.21531	0.004436		1.21532	-0.000829
1.21636	0.039458		1.21631	0.004133		1.21632	-0.001688
1.21735	0.039018		1.21731	0.003256		1.21732	-0.001707
1.21835	0.038834		1.21831	0.002226		1.21832	-0.001403
1.21935	0.038917		1.21931	0.001436		1.21932	-0.001505
1.22035	0.038916		1.22031	0.001135		1.22032	-0.002101
1.22135	0.038785		1.22131	0.001295		1.22132	-0.00245
1.22235	0.038595		1.22231	0.001772		1.22232	-0.002515
1.22335	0.037684		1.22331	0.001657		1.22332	-0.002628
1.22435	0.036721		1.22431	0.001478		1.22432	-0.003521
1.22535	0.036272		1.22531	0.001462		1.22532	-0.005079
1.22635	0.036718		1.22631	0.001742		1.22632	-0.00669
1.22735	0.037154		1.22731	0.003041		1.22732	-0.00795
1.22835	0.037447		1.22831	0.004378		1.22832	-0.008733
1.22935	0.037612		1.22931	0.005348		1.22932	-0.008921
1.23035	0.037352		1.2303	0.005962		1.23032	-0.008868
1.23135	0.03706		1.23131	0.007121		1.23132	-0.008916
1.23235	0.037137		1.2323	0.007916		1.23232	-0.009555
1.23335	0.037167		1.2333	0.008226		1.23331	-0.01014
1.23435	0.036495		1.2343	0.00806		1.23431	-0.010636
1.23534	0.035258		1.2353	0.007799		1.23531	-0.01116
1.23635	0.034486		1.2363	0.007393		1.23631	-0.011901
1.23734	0.034119		1.2373	0.00704		1.23731	-0.012821
1.23834	0.03395		1.2383	0.0069		1.23831	-0.013833
1.23934	0.03371		1.2393	0.007719		1.23931	-0.014673
1.24034	0.03299		1.2403	0.00865		1.24031	-0.015028
1.24134	0.03216		1.2413	0.009383		1.24131	-0.015448
1.24234	0.031565		1.2423	0.009872		1.24231	-0.016412
1.24334	0.031293		1.2433	0.010402		1.24331	-0.017479
1.24434	0.030844		1.2443	0.010346		1.24431	-0.018164
1.24534	0.030093		1.2453	0.009631		1.24531	-0.018369
1.24634	0.029119		1.2463	0.008509		1.24631	-0.01862
1.24734	0.02816		1.2473	0.007171		1.24731	-0.018877
1.24834	0.027772		1.2483	0.006463		1.24831	-0.01907
1.24934	0.027467		1.2493	0.006137		1.24931	-0.01938
1.25034	0.027133		1.25029	0.005901		1.25031	-0.019326
1.25134	0.026895		1.25129	0.005447		1.25131	-0.018878
1.25234	0.026814		1.25229	0.00537		1.25231	-0.018309
1.25334	0.026669		1.25329	0.005495		1.2533	-0.01811
1.25434	0.026518		1.25429	0.005922		1.2543	-0.018282
1.25534	0.026784		1.25529	0.00685		1.2553	-0.018497
1.25633	0.027518		1.25629	0.007241		1.2563	-0.01861
1.25733	0.027929		1.25729	0.007285		1.2573	-0.018601
1.25833	0.027789		1.25829	0.007368		1.2583	-0.018739
1.25933	0.027284		1.25929	0.007792		1.2593	-0.018128
1.26033	0.027147		1.26029	0.007066		1.2603	-0.016988
1.26133	0.027833		1.26129	0.006205		1.2613	-0.015784
1.26233	0.028851		1.26229	0.005497		1.2623	-0.015419
1.26333	0.029569		1.26329	0.004868		1.2633	-0.015248
1.26433	0.029124		1.26429	0.003373		1.2643	-0.014987
1.26533	0.028867		1.26529	0.001911		1.2653	-0.014664
1.26633	0.029379		1.26629	0.000775		1.2663	-0.014114
1.26733	0.030409		1.26729	-5.2e-05		1.2673	-0.013357
1.26833	0.031246		1.26829	-0.000584		1.2683	-0.012804
1.26933	0.032292		1.26928	-0.0005		1.2693	-0.012898
1.27033	0.033592		1.27028	-0.000111		1.2703	-0.013897
1.27133	0.035056		1.27128	0.000411		1.2713	-0.014938
1.27233	0.036435		1.27228	0.001111		1.27229	-0.015676
1.27333	0.037251		1.27328	0.001656		1.27329	-0.016184
1.27433	0.037751		1.27428	0.001925		1.27429	-0.016507
1.27533	0.038098		1.27528	0.001986		1.27529	-0.016392
1.27632	0.038349		1.27628	0.00193		1.27629	-0.01638
1.27732	0.039009		1.27728	0.001472		1.27729	-0.016408
1.27832	0.039872		1.27828	0.000988		1.27829	-0.016252
1.27932	0.040629		1.27928	0.00037		1.27929	-0.015788
1.28032	0.041009		1.28028	-0.000748		1.28029	-0.015401
1.28132	0.040926		1.28128	-0.00191		1.28129	-0.015148
1.28232	0.041041		1.28228	-0.002803		1.28229	-0.015227
1.28332	0.041484		1.28328	-0.003391		1.28329	-0.016218
1.28432	0.042233		1.28428	-0.003593		1.28429	-0.018281
1.28532	0.042997		1.28528	-0.002491		1.28529	-0.020285
1.28632	0.043063		1.28628	-0.001179		1.28629	-0.021674
1.28732	0.042518		1.28727	1.9e-05		1.28729	-0.022041
1.28832	0.041774		1.28828	0.001102		1.28829	-0.021705
1.28932	0.042121		1.28927	0.002534		1.28929	-0.021265
1.29032	0.043446		1.29027	0.0038		1.29028	-0.021002
1.29132	0.044569		1.29127	0.004723		1.29129	-0.021115
1.29232	0.044844		1.29227	0.005314		1.29228	-0.021445
1.29332	0.04385		1.29327	0.005602		1.29328	-0.021479
1.29432	0.042357		1.29427	0.005236		1.29428	-0.021031
1.29531	0.04147		1.29527	0.004571		1.29528	-0.019812
1.29631	0.041127		1.29627	0.004014		1.29628	-0.018976
1.29731	0.040975		1.29727	0.004269		1.29728	-0.018546
1.29831	0.040682		1.29827	0.004891		1.29828	-0.017962
1.29931	0.040498		1.29927	0.005107		1.29928	-0.01669
1.30031	0.040443		1.30027	0.004847		1.30028	-0.015592
1.30131	0.040423		1.30127	0.00458		1.30128	-0.015172
1.30231	0.039973		1.30227	0.004287		1.30228	-0.015229
1.30331	0.039072		1.30327	0.003909		1.30328	-0.015555
1.30431	0.038205		1.30427	0.003596		1.30428	-0.0156
1.30531	0.037816		1.30527	0.003716		1.30528	-0.015403
1.30631	0.037891		1.30627	0.00388		1.30628	-0.014927
1.30731	0.037748		1.30726	0.003696		1.30728	-0.013797
1.30831	0.03737		1.30826	0.003143		1.30828	-0.011703
1.30931	0.036906		1.30926	0.002256		1.30927	-0.00982
1.31031	0.03648		1.31026	0.001787		1.31028	-0.008753
1.31131	0.035844		1.31126	0.001474		1.31127	-0.008216
1.31231	0.035353		1.31226	0.001128		1.31227	-0.007845
1.31331	0.035323		1.31326	0.000665		1.31327	-0.007956
1.31431	0.035664		1.31426	-0.000153		1.31427	-0.008248
1.3153	0.03537		1.31526	-0.001091		1.31527	-0.008425
1.3163	0.034888		1.31626	-0.001843		1.31627	-0.008246
1.3173	0.034802		1.31726	-0.002323		1.31727	-0.007915
1.3183	0.035955		1.31826	-0.002847		1.31827	-0.007911
1.3193	0.037881		1.31926	-0.002848		1.31927	-0.008219
1.3203	0.039303		1.32026	-0.002439		1.32027	-0.008828
1.3213	0.039836		1.32126	-0.002034		1.32127	-0.008909
1.3223	0.039872		1.32226	-0.002384		1.32227	-0.008291
1.3233	0.039984		1.32326	-0.002733		1.32327	-0.007347
1.3243	0.040338		1.32426	-0.002529		1.32427	-0.006972
1.3253	0.040733		1.32526	-0.002107		1.32527	-0.007848
1.3263	0.040933		1.32625	-0.002358		1.32627	-0.008598
1.3273	0.040715		1.32725	-0.002785		1.32727	-0.008807
1.3283	0.040748		1.32825	-0.002329		1.32827	-0.008395
1.3293	0.041068		1.32925	-0.001359		1.32926	-0.008175
1.3303	0.041408		1.33025	-0.000706		1.33026	-0.007981
1.3313	0.041383		1.33125	-0.000272		1.33126	-0.007939
1.3323	0.041033		1.33225	0.000441		1.33226	-0.008312
1.3333	0.040704		1.33325	0.001205		1.33326	-0.008585
1.3343	0.040528		1.33425	0.001636		1.33426	-0.008318
1.33529	0.040503		1.33525	0.001526		1.33526	-0.007961
1.33629	0.040739		1.33625	0.001457		1.33626	-0.007869
1.33729	0.040662		1.33725	0.001571		1.33726	-0.007779
1.33829	0.040224		1.33825	0.00183		1.33826	-0.007344
1.33929	0.039512		1.33925	0.002514		1.33926	-0.006774
1.34029	0.039214		1.34025	0.003322		1.34026	-0.006431
1.34129	0.038895		1.34125	0.003838		1.34126	-0.006744
1.34229	0.038259		1.34225	0.003573		1.34226	-0.007279
1.34329	0.03722		1.34325	0.003227		1.34326	-0.007402
1.34429	0.035628		1.34424	0.003534		1.34426	-0.00712
1.34529	0.035221		1.34525	0.004157		1.34526	-0.006453
1.34629	0.035711		1.34624	0.004684		1.34626	-0.006067
1.34729	0.03649		1.34724	0.004932		1.34726	-0.00628
1.34829	0.036811		1.34824	0.004869		1.34825	-0.007114
1.34929	0.036821		1.34924	0.004767		1.34925	-0.007997
1.35029	0.036456		1.35024	0.005038		1.35025	-0.007839
1.35129	0.036016		1.35124	0.006129		1.35125	-0.007169
1.35229	0.035934		1.35224	0.006847		1.35225	-0.006643
1.35329	0.035345		1.35324	0.006373		1.35325	-0.00667
1.35428	0.034524		1.35424	0.005401		1.35425	-0.006937
1.35529	0.033796		1.35524	0.005313		1.35525	-0.007299
1.35628	0.033355		1.35624	0.005586		1.35625	-0.007772
1.35728	0.033209		1.35724	0.005886		1.35725	-0.008352
1.35828	0.033159		1.35824	0.0064		1.35825	-0.009154
1.35928	0.033048		1.35924	0.007305		1.35925	-0.009989
1.36028	0.032739		1.36024	0.007808		1.36025	-0.010567
1.36128	0.032149		1.36124	0.007912		1.36125	-0.010787
1.36228	0.031923		1.36224	0.007935		1.36225	-0.01083
1.36328	0.032016		1.36323	0.00814		1.36325	-0.011151
1.36428	0.032165		1.36424	0.007998		1.36425	-0.011491
1.36528	0.03186		1.36523	0.007491		1.36525	-0.011459
1.36628	0.032001		1.36623	0.006961		1.36624	-0.010753
1.36728	0.03256		1.36723	0.007117		1.36725	-0.009813
1.36828	0.033228		1.36823	0.008251		1.36824	-0.009263
1.36928	0.033444		1.36923	0.009114		1.36924	-0.009008
1.37028	0.032317		1.37023	0.009258		1.37024	-0.00867
1.37128	0.030751		1.37123	0.008449		1.37124	-0.007938
1.37228	0.029369		1.37223	0.007582		1.37224	-0.007197
1.37328	0.028506		1.37323	0.007372		1.37324	-0.006619
1.37427	0.027668		1.37423	0.007622		1.37424	-0.006204
1.37528	0.027105		1.37523	0.0079		1.37524	-0.00623
1.37627	0.026762		1.37623	0.007934		1.37624	-0.006419
1.37727	0.02643		1.37723	0.008424		1.37724	-0.00666
1.37827	0.026636		1.37823	0.009169		1.37824	-0.007016
1.37927	0.026896		1.37923	0.009676		1.37924	-0.007351
1.38027	0.026937		1.38023	0.009203		1.38024	-0.00711
1.38127	0.026591		1.38123	0.008697		1.38124	-0.006241
1.38227	0.025667		1.38223	0.008366		1.38224	-0.005163
1.38327	0.024564		1.38322	0.007958		1.38324	-0.004684
1.38427	0.023602		1.38422	0.007081		1.38424	-0.004468
1.38527	0.022868		1.38522	0.00651		1.38523	-0.004295
1.38627	0.022413		1.38622	0.006641		1.38624	-0.004216
1.38727	0.022095		1.38722	0.007207		1.38723	-0.004248
1.38827	0.021704		1.38822	0.007668		1.38823	-0.004307
1.38927	0.021314		1.38922	0.007186		1.38923	-0.004492
1.39027	0.021213		1.39022	0.006613		1.39023	-0.00486
1.39127	0.020604		1.39122	0.006402		1.39123	-0.005567
1.39227	0.019554		1.39222	0.006415		1.39223	-0.006412
1.39327	0.018491		1.39322	0.00573		1.39323	-0.006923
1.39427	0.017909		1.39422	0.004587		1.39423	-0.007038
1.39526	0.018028		1.39522	0.003586		1.39523	-0.007196
1.39626	0.018181		1.39622	0.003541		1.39623	-0.007578
1.39726	0.018068		1.39722	0.004491		1.39723	-0.007933
1.39826	0.017567		1.39822	0.005098		1.39823	-0.008172
1.39926	0.01709		1.39922	0.005078		1.39923	-0.008329
1.40026	0.01691		1.40022	0.004809		1.40023	-0.008098
1.40126	0.016919		1.40122	0.004728		1.40123	-0.00785
1.40226	0.016994		1.40221	0.004988		1.40223	-0.007753
1.40326	0.016983		1.40321	0.00544		1.40323	-0.007598
1.40426	0.017039		1.40421	0.005766		1.40423	-0.006666
1.40526	0.016846		1.40521	0.0054		1.40522	-0.005877
1.40626	0.016375		1.40621	0.004531		1.40622	-0.005589
1.40726	0.016358		1.40721	0.004113		1.40722	-0.005313
1.40826	0.016879		1.40821	0.004249		1.40822	-0.004404
1.40926	0.017403		1.40921	0.004897		1.40922	-0.003621
1.41026	0.017894		1.41021	0.005185		1.41022	-0.003127
1.41126	0.018867		1.41121	0.004848		1.41122	-0.002729
1.41226	0.019869		1.41221	0.004211		1.41222	-0.002914
1.41326	0.020205		1.41321	0.003687		1.41322	-0.003359
1.41426	0.019872		1.41421	0.004117		1.41422	-0.003564
1.41525	0.019132		1.41521	0.004544		1.41522	-0.003434
1.41625	0.019275		1.41621	0.004777		1.41622	-0.002931
1.41725	0.019892		1.41721	0.004751		1.41722	-0.002221
1.41825	0.020704		1.41821	0.004443		1.41822	-0.001791
1.41925	0.021611		1.41921	0.004209		1.41922	-0.001987
1.42025	0.021991		1.4202	0.004541		1.42022	-0.002761
1.42125	0.022013		1.4212	0.005218		1.42122	-0.003529
1.42225	0.022088		1.4222	0.005298		1.42222	-0.003852
1.42325	0.022459		1.4232	0.005183		1.42321	-0.003878
1.42425	0.022439		1.4242	0.005212		1.42422	-0.003879
1.42525	0.022012		1.4252	0.005254		1.42521	-0.00366
1.42625	0.021461		1.4262	0.005071		1.42621	-0.003188
1.42725	0.020986		1.4272	0.004547		1.42721	-0.002669
1.42825	0.020628		1.4282	0.003529		1.42821	-0.002328
1.42925	0.02003		1.4292	0.002518		1.42921	-0.002805
1.43025	0.019568		1.4302	0.00219		1.43021	-0.003547
1.43125	0.019516		1.4312	0.002204		1.43121	-0.004303
1.43225	0.019798		1.4322	0.001671		1.43221	-0.005244
1.43325	0.019756		1.4332	0.000856		1.43321	-0.006634
1.43424	0.019597		1.4342	0.000278		1.43421	-0.00779
1.43524	0.019377		1.4352	0.000256		1.43521	-0.008355
1.43624	0.018678		1.4362	0.000767		1.43621	-0.008364
1.43724	0.017725		1.4372	0.001324		1.43721	-0.007634
1.43824	0.017326		1.4382	0.001358		1.43821	-0.006566
1.43924	0.017584		1.4392	0.000184		1.43921	-0.005696
1.44024	0.018173		1.44019	-0.001089		1.44021	-0.005123
1.44124	0.017932		1.44119	-0.00189		1.44121	-0.004608
1.44224	0.017135		1.44219	-0.00228		1.4422	-0.00417
1.44324	0.016106		1.44319	-0.00235		1.44321	-0.003591
1.44424	0.015006		1.44419	-0.001852		1.4442	-0.002678
1.44524	0.013991		1.44519	-0.001633		1.4452	-0.001322
1.44624	0.013188		1.44619	-0.001731		1.4462	-0.000554
1.44724	0.012604		1.44719	-0.001774		1.4472	-0.000416
1.44824	0.012272		1.44819	-0.00186		1.4482	-0.000667
1.44924	0.012472		1.44919	-0.002212		1.4492	-0.00116
1.45024	0.013196		1.45019	-0.00257		1.4502	-0.00195
1.45124	0.014112		1.45119	-0.002726		1.4512	-0.002957
1.45224	0.014987		1.45219	-0.003005		1.4522	-0.003884
1.45324	0.015878		1.45319	-0.002993		1.4532	-0.004408
1.45423	0.017055		1.45419	-0.002899		1.4542	-0.003851
1.45523	0.018029		1.45519	-0.002954		1.4552	-0.002887
1.45623	0.018579		1.45619	-0.00314		1.4562	-0.002125
1.45723	0.018797		1.45719	-0.002684		1.4572	-0.001529
1.45823	0.018946		1.45819	-0.002178		1.4582	-0.000623
1.45923	0.019022		1.45918	-0.002009		1.4592	3.9e-05
1.46023	0.018931		1.46018	-0.002		1.4602	0.000138
1.46123	0.018517		1.46118	-0.002369		1.4612	-9.7e-05
1.46223	0.018139		1.46218	-0.003138		1.46219	0.000172
1.46323	0.018185		1.46318	-0.003716		1.46319	0.000655
1.46423	0.018463		1.46418	-0.00316		1.46419	0.000517
1.46523	0.018587		1.46518	-0.002281		1.46519	-0.000385
1.46623	0.017869		1.46618	-0.001748		1.46619	-0.001551
1.46723	0.017226		1.46718	-0.001417		1.46719	-0.002439
1.46823	0.017271		1.46818	-0.001052		1.46819	-0.003324
1.46923	0.018198		1.46918	-0.001158		1.46919	-0.004294
1.47023	0.019229		1.47018	-0.001544		1.47019	-0.005059
1.47123	0.019736		1.47118	-0.002026		1.47119	-0.005043
1.47223	0.019911		1.47218	-0.002658		1.47219	-0.004906
1.47323	0.019818		1.47318	-0.003405		1.47319	-0.004876
1.47422	0.019404		1.47418	-0.003966		1.47419	-0.004722
1.47522	0.018543		1.47518	-0.004762		1.47519	-0.004486
1.47622	0.017539		1.47618	-0.005809		1.47619	-0.00413
1.47722	0.016622		1.47717	-0.0067		1.47719	-0.00364
1.47822	0.015702		1.47817	-0.007138		1.47819	-0.003205
1.47922	0.01454		1.47917	-0.007257		1.47919	-0.003786
1.48022	0.013576		1.48017	-0.007134		1.48019	-0.005424
1.48122	0.012943		1.48117	-0.006815		1.48118	-0.007459
1.48222	0.012228		1.48217	-0.007072		1.48218	-0.009326
1.48322	0.011446		1.48317	-0.007767		1.48318	-0.010208
1.48422	0.010618		1.48417	-0.008519		1.48418	-0.010208
1.48522	0.009835		1.48517	-0.009301		1.48518	-0.010292
1.48622	0.009333		1.48617	-0.010471		1.48618	-0.010989
1.48722	0.009126		1.48717	-0.011623		1.48718	-0.012521
1.48822	0.008644		1.48817	-0.012316		1.48818	-0.014031
1.48922	0.008131		1.48917	-0.012564		1.48918	-0.014763
1.49022	0.008096		1.49017	-0.012635		1.49018	-0.014536
1.49122	0.008957		1.49117	-0.013115		1.49118	-0.013459
1.49222	0.009607		1.49217	-0.013909		1.49218	-0.012427
1.49321	0.009459		1.49317	-0.014668		1.49318	-0.01199
1.49422	0.008371		1.49417	-0.015116		1.49418	-0.01213
1.49521	0.006753		1.49517	-0.015343		1.49518	-0.012622
1.49621	0.005482		1.49616	-0.015569		1.49618	-0.012667
1.49721	0.004652		1.49716	-0.0158		1.49718	-0.012226
1.49821	0.00411		1.49816	-0.01601		1.49818	-0.011627
1.49921	0.003888		1.49916	-0.016845		1.49917	-0.011166
1.50021	0.003609		1.50016	-0.017569		1.50018	-0.010797
1.50121	0.003133		1.50116	-0.017645		1.50117	-0.010683
1.50221	0.002701		1.50216	-0.017029		1.50217	-0.01086
1.50321	0.002861		1.50316	-0.016581		1.50317	-0.011196
1.50421	0.003457		1.50416	-0.017006		1.50417	-0.011566
1.50521	0.003705		1.50516	-0.018059		1.50517	-0.011329
1.50621	0.003585		1.50616	-0.019231		1.50617	-0.010788
1.50721	0.003572		1.50716	-0.019724		1.50717	-0.010529
1.50821	0.003765		1.50816	-0.019826		1.50817	-0.011259
1.50921	0.004054		1.50916	-0.019938		1.50917	-0.011926
1.51021	0.004377		1.51016	-0.020051		1.51017	-0.011813
1.51121	0.00469		1.51116	-0.019753		1.51117	-0.011124
1.51221	0.004799		1.51216	-0.019275		1.51217	-0.010518
1.5132	0.004912		1.51316	-0.01913		1.51317	-0.010324
1.51421	0.004763		1.51415	-0.019232		1.51417	-0.010162
1.5152	0.004189		1.51516	-0.019083		1.51517	-0.009968
1.5162	0.00399		1.51615	-0.018362		1.51617	-0.010305
1.5172	0.00446		1.51715	-0.017461		1.51717	-0.010603
1.5182	0.004779		1.51815	-0.016717		1.51816	-0.0103
1.5192	0.004552		1.51915	-0.016356		1.51917	-0.009749
1.5202	0.004453		1.52015	-0.016271		1.52016	-0.009651
1.5212	0.004642		1.52115	-0.0162		1.52116	-0.0103
1.5222	0.004751		1.52215	-0.016102		1.52216	-0.011233
1.5232	0.004637		1.52315	-0.015969		1.52316	-0.012121
1.5242	0.004369		1.52415	-0.015136		1.52416	-0.01285
1.5252	0.004219		1.52515	-0.014761		1.52516	-0.013654
1.5262	0.004377		1.52615	-0.015009		1.52616	-0.014307
1.5272	0.004601		1.52715	-0.015847		1.52716	-0.014749
1.5282	0.00428		1.52815	-0.016702		1.52816	-0.015178
1.5292	0.003767		1.52915	-0.016786		1.52916	-0.015625
1.5302	0.003717		1.53015	-0.016609		1.53016	-0.015606
1.5312	0.004041		1.53115	-0.016802		1.53116	-0.015078
1.5322	0.004357		1.53215	-0.017788		1.53216	-0.014323
1.5332	0.004501		1.53314	-0.019005		1.53316	-0.013926
1.53419	0.004796		1.53415	-0.020107		1.53416	-0.014285
1.53519	0.005248		1.53514	-0.021041		1.53516	-0.01492
1.53619	0.005727		1.53614	-0.021796		1.53616	-0.015424
1.53719	0.006148		1.53714	-0.022529		1.53716	-0.015589
1.53819	0.006474		1.53814	-0.022976		1.53815	-0.01529
1.53919	0.006857		1.53914	-0.023266		1.53915	-0.014995
1.54019	0.007267		1.54014	-0.023825		1.54015	-0.015047
1.54119	0.007215		1.54114	-0.025124		1.54115	-0.015373
1.54219	0.006668		1.54214	-0.026722		1.54215	-0.016107
1.54319	0.006414		1.54314	-0.028226		1.54315	-0.016919
1.54419	0.006912		1.54414	-0.029428		1.54415	-0.017394
1.54519	0.007926		1.54514	-0.03035		1.54515	-0.017238
1.54619	0.008873		1.54614	-0.031088		1.54615	-0.016791
1.54719	0.009849		1.54714	-0.031687		1.54715	-0.016333
1.54819	0.010974		1.54814	-0.032247		1.54815	-0.016024
1.54919	0.012214		1.54914	-0.032792		1.54915	-0.015883
1.55019	0.013039		1.55014	-0.032698		1.55015	-0.015641
1.55119	0.013438		1.55114	-0.032299		1.55115	-0.01543
1.55218	0.0135		1.55214	-0.032034		1.55215	-0.015241
1.55319	0.013299		1.55313	-0.032013		1.55315	-0.014943
1.55418	0.01299		1.55413	-0.031751		1.55415	-0.014452
1.55518	0.012638		1.55513	-0.030956		1.55515	-0.014372
1.55618	0.012337		1.55613	-0.029802		1.55614	-0.014299
1.55718	0.012201		1.55713	-0.029122		1.55715	-0.013844
1.55818	0.012632		1.55813	-0.028728		1.55814	-0.012928
1.55918	0.013041		1.55913	-0.028169		1.55914	-0.01265
1.56018	0.013259		1.56013	-0.027397		1.56014	-0.012889
1.56118	0.013402		1.56113	-0.026687		1.56114	-0.013234
1.56218	0.013592		1.56213	-0.026361		1.56214	-0.013566
1.56318	0.013442		1.56313	-0.026547		1.56314	-0.014178
1.56418	0.012987		1.56413	-0.027061		1.56414	-0.014393
1.56518	0.012397		1.56513	-0.027666		1.56514	-0.014067
1.56618	0.011875		1.56613	-0.02764		1.56614	-0.013616
1.56718	0.011701		1.56713	-0.027182		1.56714	-0.013423
1.56818	0.011338		1.56813	-0.026681		1.56814	-0.013501
1.56918	0.010559		1.56913	-0.026435		1.56914	-0.013556
1.57018	0.009384		1.57013	-0.026087		1.57014	-0.013514
1.57118	0.008319		1.57113	-0.02578		1.57114	-0.013483
1.57218	0.007195		1.57212	-0.025475		1.57214	-0.013411
1.57317	0.006206		1.57312	-0.024952		1.57314	-0.013172
1.57417	0.005683		1.57412	-0.024368		1.57414	-0.012715
1.57517	0.005765		1.57512	-0.023784		1.57513	-0.012137
1.57617	0.006043		1.57612	-0.023152		1.57614	-0.011437
1.57717	0.006453		1.57712	-0.022446		1.57713	-0.010717
1.57817	0.007096		1.57812	-0.021822		1.57813	-0.010089
1.57917	0.008209		1.57912	-0.021552		1.57913	-0.009745
1.58017	0.009533		1.58012	-0.021617		1.58013	-0.009875
1.58117	0.01075		1.58112	-0.021834		1.58113	-0.010494
1.58217	0.011697		1.58212	-0.021567		1.58213	-0.011514
1.58317	0.012059		1.58312	-0.020929		1.58313	-0.012656
1.58417	0.012044		1.58412	-0.020385		1.58413	-0.013061
1.58517	0.011982		1.58512	-0.020149		1.58513	-0.012264
1.58617	0.011851		1.58612	-0.020234		1.58613	-0.011064
1.58717	0.011168		1.58712	-0.020113		1.58713	-0.010062
1.58817	0.010587		1.58812	-0.019418		1.58813	-0.009379
1.58917	0.010572		1.58912	-0.018145		1.58913	-0.009423
1.59017	0.010999		1.59011	-0.016669		1.59013	-0.010121
1.59117	0.011456		1.59112	-0.015845		1.59113	-0.010964
1.59217	0.011745		1.59211	-0.015563		1.59213	-0.011488
1.59316	0.012282		1.59311	-0.015358		1.59313	-0.011676
1.59416	0.012987		1.59411	-0.014908		1.59413	-0.011881
1.59516	0.013283		1.59511	-0.014532		1.59512	-0.012072
1.59616	0.013193		1.59611	-0.014283		1.59612	-0.012076
1.59716	0.013199		1.59711	-0.014188		1.59712	-0.012056
1.59816	0.013158		1.59811	-0.014383		1.59812	-0.012163
1.59916	0.012703		1.59911	-0.015049		1.59912	-0.012368
1.60016	0.012448		1.60011	-0.015901		1.60012	-0.0127
1.60116	0.012319		1.60111	-0.01675		1.60112	-0.01328
1.60216	0.01198		1.60211	-0.017569		1.60212	-0.013929
1.60316	0.011162		1.60311	-0.01829		1.60312	-0.014601
1.60416	0.009773		1.60411	-0.018712		1.60412	-0.015226
1.60516	0.008655		1.60511	-0.018833		1.60512	-0.015477
1.60616	0.008067		1.60611	-0.018693		1.60612	-0.015141
1.60716	0.007788		1.60711	-0.018182		1.60712	-0.014466
1.60816	0.007678		1.60811	-0.017637		1.60812	-0.01358
1.60916	0.007761		1.60911	-0.01715		1.60912	-0.012483
1.61016	0.007532		1.6101	-0.016596		1.61012	-0.012075
1.61116	0.006769		1.6111	-0.015811		1.61112	-0.012242
1.61216	0.006373		1.6121	-0.015592		1.61212	-0.012391
1.61315	0.006384		1.6131	-0.016125		1.61312	-0.012398
1.61415	0.006144		1.6141	-0.016973		1.61411	-0.012804
1.61515	0.005477		1.6151	-0.017415		1.61511	-0.013338
1.61615	0.004696		1.6161	-0.016956		1.61611	-0.01366
1.61715	0.004046		1.6171	-0.01632		1.61711	-0.013981
1.61815	0.003659		1.6181	-0.015952		1.61811	-0.014477
1.61915	0.003632		1.6191	-0.015921		1.61911	-0.014603
1.62015	0.004151		1.6201	-0.016169		1.62011	-0.014392
1.62115	0.004267		1.6211	-0.016465		1.62111	-0.014351
1.62215	0.00392		1.6221	-0.016813		1.62211	-0.014463
1.62315	0.003558		1.6231	-0.017249		1.62311	-0.014528
1.62415	0.003661		1.6241	-0.01735		1.62411	-0.014465
1.62515	0.003573		1.6251	-0.01749		1.62511	-0.014255
1.62615	0.003272		1.6261	-0.017774		1.62611	-0.013802
1.62715	0.003108		1.6271	-0.018166		1.62711	-0.013232
1.62815	0.003362		1.6281	-0.018792		1.62811	-0.012616
1.62915	0.003667		1.62909	-0.019772		1.62911	-0.011867
1.63015	0.003477		1.63009	-0.02042		1.63011	-0.01092
1.63115	0.003164		1.63109	-0.020681		1.63111	-0.010226
1.63214	0.00317		1.63209	-0.021135		1.6321	-0.010222
1.63315	0.003212		1.63309	-0.021873		1.63311	-0.010786
1.63414	0.002812		1.63409	-0.022734		1.6341	-0.011647
1.63514	0.002484		1.63509	-0.023665		1.6351	-0.012536
1.63614	0.002797		1.63609	-0.024677		1.6361	-0.013286
1.63714	0.003472		1.63709	-0.025088		1.6371	-0.013798
1.63814	0.004035		1.63809	-0.024825		1.6381	-0.013947
1.63914	0.00397		1.63909	-0.024582		1.6391	-0.013451
1.64014	0.003277		1.64009	-0.024907		1.6401	-0.012656
1.64114	0.002396		1.64109	-0.025562		1.6411	-0.011877
1.64214	0.002589		1.64209	-0.026016		1.6421	-0.011012
1.64314	0.00316		1.64309	-0.026458		1.6431	-0.009866
1.64414	0.003471		1.64409	-0.027111		1.6441	-0.009035
1.64514	0.003597		1.64509	-0.027704		1.6451	-0.008838
1.64614	0.004215		1.64609	-0.027579		1.6461	-0.008966
1.64714	0.005145		1.64708	-0.026938		1.6471	-0.009146
1.64814	0.005923		1.64809	-0.026253		1.6481	-0.009272
1.64914	0.006236		1.64908	-0.025838		1.6491	-0.00944
1.65014	0.006789		1.65008	-0.02538		1.6501	-0.009764
1.65114	0.00762		1.65108	-0.024869		1.6511	-0.010398
1.65213	0.008476		1.65208	-0.024417		1.6521	-0.01118
1.65314	0.00929		1.65308	-0.023794		1.65309	-0.011639
1.65413	0.010164		1.65408	-0.023149		1.65409	-0.011683
1.65513	0.011174		1.65508	-0.023051		1.65509	-0.011722
1.65613	0.01202		1.65608	-0.023377		1.65609	-0.011606
1.65713	0.012392		1.65708	-0.023539		1.65709	-0.010869
1.65813	0.012271		1.65808	-0.023419		1.65809	-0.009775
1.65913	0.012403		1.65908	-0.023618		1.65909	-0.00898
1.66013	0.012856		1.66008	-0.024201		1.66009	-0.008466
1.66113	0.013356		1.66108	-0.024782		1.66109	-0.008124
1.66213	0.013741		1.66208	-0.024995		1.66209	-0.008085
1.66313	0.01397		1.66308	-0.025247		1.66309	-0.008325
1.66413	0.014659		1.66408	-0.025466		1.66409	-0.008237
1.66513	0.015993		1.66508	-0.02534		1.66509	-0.007824
1.66613	0.017563		1.66607	-0.025033		1.66609	-0.007367
1.66713	0.01807		1.66708	-0.025109		1.66709	-0.006941
1.66813	0.018375		1.66807	-0.025267		1.66809	-0.006746
1.66913	0.018989		1.66907	-0.025139		1.66909	-0.007218
1.67013	0.019699		1.67007	-0.024801		1.67009	-0.008221
1.67113	0.020129		1.67107	-0.025048		1.67108	-0.00918
1.67213	0.020405		1.67207	-0.025904		1.67208	-0.009546
1.67312	0.020789		1.67307	-0.026882		1.67308	-0.009516
1.67412	0.021279		1.67407	-0.027586		1.67408	-0.009655
1.67512	0.021362		1.67507	-0.028039		1.67508	-0.010082
1.67612	0.02119		1.67607	-0.028334		1.67608	-0.010434
1.67712	0.021038		1.67707	-0.028183		1.67708	-0.010308
1.67812	0.020962		1.67807	-0.027443		1.67808	-0.010114
1.67912	0.020935		1.67907	-0.026402		1.67908	-0.010296
1.68012	0.020822		1.68007	-0.025628		1.68008	-0.010433
1.68112	0.02028		1.68107	-0.025193		1.68108	-0.010602
1.68212	0.01948		1.68207	-0.025002		1.68208	-0.011184
1.68312	0.018973		1.68307	-0.024664		1.68308	-0.012031
1.68412	0.018894		1.68407	-0.023776		1.68408	-0.012647
1.68512	0.018925		1.68507	-0.02288		1.68508	-0.012477
1.68612	0.018905		1.68606	-0.022457		1.68608	-0.011676
1.68712	0.018825		1.68706	-0.022537		1.68708	-0.010646
1.68812	0.01882		1.68806	-0.022475		1.68808	-0.009533
1.68912	0.019243		1.68906	-0.022311		1.68908	-0.008789
1.69012	0.019936		1.69006	-0.022378		1.69007	-0.00879
1.69111	0.020525		1.69106	-0.022306		1.69107	-0.009379
1.69212	0.020705		1.69206	-0.021691		1.69207	-0.010168
1.69311	0.020354		1.69306	-0.020728		1.69307	-0.010481
1.69411	0.019886		1.69406	-0.019733		1.69407	-0.009897
1.69511	0.019682		1.69506	-0.018846		1.69507	-0.008753
1.69611	0.01988		1.69606	-0.018527		1.69607	-0.007644
1.69711	0.019855		1.69706	-0.018423		1.69707	-0.007152
1.69811	0.019462		1.69806	-0.018073		1.69807	-0.007137
1.69911	0.01921		1.69906	-0.017549		1.69907	-0.007055
1.70011	0.019766		1.70006	-0.017057		1.70007	-0.006592
1.70111	0.020772		1.70106	-0.016925		1.70107	-0.005717
1.70211	0.02142		1.70206	-0.01741		1.70207	-0.004995
1.70311	0.02166		1.70306	-0.018499		1.70307	-0.004789
1.70411	0.021815		1.70406	-0.019448		1.70407	-0.004959
1.70511	0.022348		1.70505	-0.019837		1.70507	-0.005492
1.70611	0.023428		1.70605	-0.019864		1.70607	-0.006081
1.70711	0.024408		1.70705	-0.019741		1.70707	-0.006341
1.70811	0.024743		1.70805	-0.0198		1.70807	-0.006241
1.70911	0.024546		1.70905	-0.02048		1.70907	-0.006046
1.71011	0.024232		1.71005	-0.021204		1.71006	-0.006433
1.71111	0.023969		1.71105	-0.021391		1.71106	-0.006866
1.7121	0.023964		1.71205	-0.021223		1.71206	-0.006826
1.7131	0.024574		1.71305	-0.021339		1.71306	-0.006784
1.7141	0.025079		1.71405	-0.021617		1.71406	-0.007397
1.7151	0.024677		1.71505	-0.021815		1.71506	-0.00804
1.7161	0.023548		1.71605	-0.022235		1.71606	-0.007756
1.7171	0.022568		1.71705	-0.02288		1.71706	-0.006677
1.7181	0.022364		1.71805	-0.023618		1.71806	-0.00582
1.7191	0.022353		1.71905	-0.024248		1.71906	-0.005953
1.7201	0.022173		1.72005	-0.024442		1.72006	-0.006492
1.7211	0.022051		1.72105	-0.023886		1.72106	-0.006696
1.7221	0.022399		1.72205	-0.023193		1.72206	-0.00632
1.7231	0.02252		1.72304	-0.022756		1.72306	-0.005543
1.7241	0.02188		1.72405	-0.022552		1.72406	-0.004786
1.7251	0.020346		1.72504	-0.023009		1.72506	-0.004223
1.7261	0.019226		1.72604	-0.023487		1.72606	-0.003927
1.7271	0.018926		1.72704	-0.023514		1.72706	-0.003885
1.7281	0.018847		1.72804	-0.023258		1.72805	-0.003783
1.7291	0.018564		1.72904	-0.023319		1.72906	-0.003392
1.7301	0.017787		1.73004	-0.023256		1.73005	-0.002833
1.7311	0.016554		1.73104	-0.023024		1.73105	-0.002373
1.73209	0.015583		1.73204	-0.022965		1.73205	-0.002492
1.73309	0.015306		1.73304	-0.023062		1.73305	-0.003154
1.73409	0.015357		1.73404	-0.022696		1.73405	-0.003879
1.73509	0.015412		1.73504	-0.021908		1.73505	-0.004693
1.73609	0.015342		1.73604	-0.021057		1.73605	-0.006035
1.73709	0.014919		1.73704	-0.020341		1.73705	-0.007778
1.73809	0.013857		1.73804	-0.019779		1.73805	-0.009293
1.73909	0.012972		1.73904	-0.01942		1.73905	-0.010091
1.74009	0.012906		1.74004	-0.019197		1.74005	-0.010272
1.74109	0.013644		1.74104	-0.018911		1.74105	-0.010659
1.74209	0.014703		1.74204	-0.01848		1.74205	-0.011661
1.74309	0.015251		1.74303	-0.018642		1.74305	-0.012946
1.74409	0.015255		1.74403	-0.019699		1.74405	-0.013664
1.74509	0.015044		1.74503	-0.021388		1.74505	-0.013943
1.74609	0.014734		1.74603	-0.022478		1.74605	-0.014534
1.74709	0.014806		1.74703	-0.022752		1.74704	-0.01565
1.74809	0.015599		1.74803	-0.022851		1.74804	-0.016951
1.74909	0.016547		1.74903	-0.022962		1.74904	-0.018019
1.75009	0.016903		1.75003	-0.022568		1.75004	-0.01905
1.75109	0.016219		1.75103	-0.02192		1.75104	-0.020341
1.75208	0.015097		1.75203	-0.021521		1.75204	-0.021738
1.75308	0.014167		1.75303	-0.021385		1.75304	-0.023038
1.75408	0.013512		1.75403	-0.021421		1.75404	-0.024335
1.75508	0.012995		1.75503	-0.021833		1.75504	-0.025673
1.75608	0.012728		1.75603	-0.022022		1.75604	-0.027064
1.75708	0.012904		1.75703	-0.021344		1.75704	-0.028024
1.75808	0.013385		1.75803	-0.02022		1.75804	-0.028498
1.75908	0.013882		1.75903	-0.019669		1.75904	-0.028959
1.76008	0.013664		1.76003	-0.019671		1.76004	-0.029334
1.76108	0.013059		1.76103	-0.019925		1.76104	-0.029475
1.76208	0.012789		1.76202	-0.020741		1.76204	-0.029653
1.76308	0.013113		1.76302	-0.021794		1.76304	-0.029931
1.76408	0.013309		1.76402	-0.022587		1.76404	-0.029862
1.76508	0.0129		1.76502	-0.023151		1.76504	-0.029613
1.76608	0.012098		1.76602	-0.023758		1.76604	-0.029647
1.76708	0.011163		1.76702	-0.024344		1.76703	-0.029931
1.76808	0.01045		1.76802	-0.024199		1.76803	-0.030316
1.76908	0.01003		1.76902	-0.023448		1.76903	-0.030676
1.77008	0.009875		1.77002	-0.022901		1.77003	-0.030828
1.77107	0.009989		1.77102	-0.023412		1.77103	-0.03067
1.77208	0.009779		1.77202	-0.02384		1.77203	-0.030271
1.77307	0.0096		1.77302	-0.023533		1.77303	-0.029918
1.77407	0.010046		1.77402	-0.023008		1.77403	-0.029958
1.77507	0.011097		1.77502	-0.023087		1.77503	-0.030203
1.77607	0.011772		1.77602	-0.023454		1.77603	-0.030234
1.77707	0.012051		1.77702	-0.023424		1.77703	-0.030205
1.77807	0.012208		1.77802	-0.02286		1.77803	-0.03033
1.77907	0.012197		1.77902	-0.02201		1.77903	-0.030429
1.78007	0.012087		1.78001	-0.021275		1.78003	-0.030439
1.78107	0.012038		1.78102	-0.021211		1.78103	-0.030382
1.78207	0.011806		1.78201	-0.022078		1.78203	-0.029977
1.78307	0.011329		1.78301	-0.023379		1.78303	-0.029126
1.78407	0.010902		1.78401	-0.024082		1.78403	-0.028215
1.78507	0.01125		1.78501	-0.024327		1.78503	-0.027502
1.78607	0.012196		1.78601	-0.02442		1.78602	-0.027084
1.78707	0.013165		1.78701	-0.023973		1.78702	-0.026657
1.78807	0.013659		1.78801	-0.023589		1.78802	-0.026184
1.78907	0.013641		1.78901	-0.023648		1.78902	-0.026104
1.79007	0.013765		1.79001	-0.023861		1.79002	-0.026233
1.79106	0.014155		1.79101	-0.023895		1.79102	-0.026097
1.79207	0.014421		1.79201	-0.023898		1.79202	-0.025625
1.79306	0.014359		1.79301	-0.023872		1.79302	-0.024867
1.79406	0.014233		1.79401	-0.023613		1.79402	-0.024025
1.79506	0.014104		1.79501	-0.022937		1.79502	-0.023344
1.79606	0.013734		1.79601	-0.021971		1.79602	-0.022897
1.79706	0.013719		1.79701	-0.021565		1.79702	-0.022765
1.79806	0.013802		1.79801	-0.021933		1.79802	-0.023263
1.79906	0.013522		1.799	-0.022512		1.79902	-0.023953
1.80006	0.013117		1.80001	-0.022508		1.80002	-0.024294
1.80106	0.013248		1.801	-0.022045		1.80102	-0.024541
1.80206	0.013595		1.802	-0.021829		1.80202	-0.024637
1.80306	0.013834		1.803	-0.022142		1.80302	-0.024138
1.80406	0.014167		1.804	-0.022851		1.80401	-0.023156
1.80506	0.014414		1.805	-0.023515		1.80502	-0.022317
1.80606	0.014483		1.806	-0.024094		1.80601	-0.021832
1.80706	0.014512		1.807	-0.024724		1.80701	-0.021931
1.80806	0.014554		1.808	-0.02529		1.80801	-0.02226
1.80906	0.014493		1.809	-0.025407		1.80901	-0.022313
1.81005	0.014653		1.81	-0.025186		1.81001	-0.022032
1.81106	0.014923		1.811	-0.024892		1.81101	-0.021302
1.81205	0.01502		1.812	-0.024535		1.81201	-0.020472
1.81305	0.015114		1.813	-0.023829		1.81301	-0.019895
1.81405	0.015511		1.814	-0.023039		1.81401	-0.019539
1.81505	0.016187		1.815	-0.022544		1.81501	-0.019401
1.81605	0.017011		1.816	-0.022294		1.81601	-0.019546
1.81705	0.018037		1.817	-0.021928		1.81701	-0.020043
1.81805	0.019148		1.818	-0.021479		1.81801	-0.02085
1.81905	0.020152		1.81899	-0.021372		1.81901	-0.02198
1.82005	0.021005		1.81999	-0.021655		1.82001	-0.023149
1.82105	0.021735		1.82099	-0.022138		1.82101	-0.023913
1.82205	0.02191		1.82199	-0.022298		1.82201	-0.023922
1.82305	0.021924		1.82299	-0.022103		1.823	-0.023028
1.82405	0.02218		1.82399	-0.021861		1.82401	-0.021878
1.82505	0.022398		1.82499	-0.021703		1.825	-0.020896
1.82605	0.021682		1.82599	-0.021602		1.826	-0.019942
1.82705	0.02056		1.82699	-0.021397		1.827	-0.018903
1.82805	0.020111		1.82799	-0.021047		1.828	-0.018263
1.82905	0.020446		1.82899	-0.020545		1.829	-0.018048
1.83004	0.021212		1.82999	-0.020096		1.83	-0.017647
1.83105	0.02171		1.83099	-0.019681		1.831	-0.016863
1.83204	0.021897		1.83199	-0.019284		1.832	-0.016269
1.83304	0.02192		1.83299	-0.019054		1.833	-0.01639
1.83404	0.021635		1.83399	-0.019294		1.834	-0.016729
1.83504	0.020895		1.83499	-0.019555		1.835	-0.01664
1.83604	0.020131		1.83599	-0.019601		1.836	-0.01638
1.83704	0.019567		1.83699	-0.019709		1.837	-0.016478
1.83804	0.018972		1.83798	-0.019911		1.838	-0.016655
1.83904	0.018045		1.83898	-0.019976		1.839	-0.016728
1.84004	0.016888		1.83998	-0.019886		1.84	-0.016926
1.84104	0.01583		1.84098	-0.019844		1.841	-0.017217
1.84204	0.015109		1.84198	-0.020084		1.842	-0.017198
1.84304	0.014566		1.84298	-0.020639		1.84299	-0.016895
1.84404	0.014036		1.84398	-0.02105		1.84399	-0.01627
1.84504	0.013548		1.84498	-0.020989		1.84499	-0.015551
1.84604	0.013189		1.84598	-0.020611		1.84599	-0.015218
1.84704	0.013167		1.84698	-0.020486		1.84699	-0.01556
1.84804	0.013192		1.84798	-0.020309		1.84799	-0.016682
1.84904	0.012968		1.84898	-0.019665		1.84899	-0.018081
1.85004	0.012777		1.84998	-0.018873		1.84999	-0.019178
1.85103	0.013478		1.85098	-0.01816		1.85099	-0.019965
1.85203	0.014929		1.85198	-0.017647		1.85199	-0.020696
1.85303	0.016026		1.85298	-0.01742		1.85299	-0.021413
1.85403	0.016383		1.85398	-0.017513		1.85399	-0.022054
1.85503	0.016362		1.85498	-0.017605		1.85499	-0.022808
1.85603	0.01663		1.85597	-0.017689		1.85599	-0.023641
1.85703	0.017214		1.85697	-0.017782		1.85699	-0.024018
1.85803	0.017927		1.85797	-0.017664		1.85799	-0.023718
1.85903	0.018924		1.85897	-0.01727		1.85899	-0.02325
1.86003	0.019719		1.85997	-0.016984		1.85999	-0.023225
1.86103	0.019984		1.86097	-0.016702		1.86098	-0.02335
1.86203	0.019974		1.86197	-0.015994		1.86199	-0.023141
1.86303	0.019957		1.86297	-0.015054		1.86298	-0.022841
1.86403	0.020236		1.86397	-0.01432		1.86398	-0.022603
1.86503	0.02131		1.86497	-0.013801		1.86498	-0.022199
1.86603	0.022966		1.86597	-0.013239		1.86598	-0.021323
1.86703	0.024435		1.86697	-0.012627		1.86698	-0.020215
1.86803	0.02499		1.86797	-0.011859		1.86798	-0.01934
1.86903	0.024984		1.86897	-0.011118		1.86898	-0.019328
1.87003	0.025092		1.86997	-0.010678		1.86998	-0.019844
1.87102	0.025418		1.87097	-0.010496		1.87098	-0.020197
1.87202	0.025555		1.87197	-0.010287		1.87198	-0.020454
1.87302	0.02532		1.87297	-0.010336		1.87298	-0.020278
1.87402	0.025011		1.87397	-0.010991		1.87398	-0.019621
1.87502	0.024849		1.87496	-0.012089		1.87498	-0.018998
1.87602	0.025002		1.87597	-0.013248		1.87598	-0.018788
1.87702	0.025227		1.87696	-0.013582		1.87698	-0.019142
1.87802	0.024928		1.87796	-0.012945		1.87798	-0.019875
1.87902	0.023942		1.87896	-0.012026		1.87898	-0.020409
1.88002	0.022749		1.87996	-0.011566		1.87997	-0.02053
1.88102	0.022162		1.88096	-0.011411		1.88098	-0.020527
1.88202	0.02211		1.88196	-0.010895		1.88197	-0.020414
1.88302	0.022065		1.88296	-0.010048		1.88297	-0.020279
1.88402	0.021779		1.88396	-0.009278		1.88397	-0.020361
1.88502	0.021719		1.88496	-0.008725		1.88497	-0.020637
1.88602	0.022312		1.88596	-0.008502		1.88597	-0.021218
1.88702	0.023384		1.88696	-0.008817		1.88697	-0.022135
1.88802	0.024558		1.88796	-0.009615		1.88797	-0.023085
1.88902	0.025441		1.88896	-0.010351		1.88897	-0.023886
1.89002	0.025509		1.88996	-0.010642		1.88997	-0.02448
1.89101	0.024847		1.89096	-0.010681		1.89097	-0.025177
1.89201	0.02404		1.89196	-0.010744		1.89197	-0.026204
1.89301	0.02399		1.89296	-0.011199		1.89297	-0.027249
1.89401	0.024301		1.89396	-0.011783		1.89397	-0.0276
1.89501	0.024271		1.89495	-0.01203		1.89497	-0.027069
1.89601	0.02387		1.89595	-0.011989		1.89597	-0.026327
1.89701	0.022927		1.89695	-0.01198		1.89697	-0.025788
1.89801	0.021855		1.89795	-0.011703		1.89797	-0.025752
1.89901	0.02095		1.89895	-0.010871		1.89897	-0.026123
1.90001	0.020046		1.89995	-0.009733		1.89996	-0.02657
1.90101	0.018893		1.90095	-0.008877		1.90096	-0.026852
1.90201	0.018103		1.90195	-0.009101		1.90196	-0.026757
1.90301	0.018329		1.90295	-0.010056		1.90296	-0.026621
1.90401	0.019356		1.90395	-0.01078		1.90396	-0.027027
1.90501	0.020818		1.90495	-0.010818		1.90496	-0.027642
1.90601	0.021853		1.90595	-0.010472		1.90596	-0.027897
1.90701	0.022081		1.90695	-0.010448		1.90696	-0.028029
1.90801	0.021937		1.90795	-0.010741		1.90796	-0.028339
1.90901	0.021929		1.90895	-0.010875		1.90896	-0.02867
1.91	0.022635		1.90995	-0.010714		1.90996	-0.028897
1.91101	0.023546		1.91095	-0.010578		1.91096	-0.029129
1.912	0.023826		1.91195	-0.010482		1.91196	-0.029362
1.913	0.023587		1.91294	-0.01012		1.91296	-0.029351
1.914	0.0234		1.91394	-0.009635		1.91396	-0.029054
1.915	0.023682		1.91494	-0.009455		1.91496	-0.028734
1.916	0.024235		1.91594	-0.009758		1.91596	-0.028896
1.917	0.02475		1.91694	-0.010669		1.91696	-0.029518
1.918	0.024953		1.91794	-0.011619		1.91796	-0.029886
1.919	0.025096		1.91894	-0.012036		1.91895	-0.029591
1.92	0.025503		1.91994	-0.012251		1.91995	-0.028997
1.921	0.026074		1.92094	-0.012619		1.92095	-0.028701
1.922	0.027047		1.92194	-0.013349		1.92195	-0.028344
1.923	0.02809		1.92294	-0.014665		1.92295	-0.027568
1.924	0.02888		1.92394	-0.016313		1.92395	-0.026795
1.925	0.02978		1.92494	-0.017772		1.92495	-0.026409
1.926	0.031115		1.92594	-0.018629		1.92595	-0.025921
1.927	0.032139		1.92694	-0.018982		1.92695	-0.025098
1.928	0.032582		1.92794	-0.019351		1.92795	-0.02386
1.929	0.032958		1.92894	-0.019959		1.92895	-0.022489
1.92999	0.033167		1.92994	-0.020961		1.92995	-0.021525
1.93099	0.032799		1.93094	-0.022128		1.93095	-0.021108
1.93199	0.032261		1.93193	-0.022857		1.93195	-0.021029
1.93299	0.032141		1.93293	-0.023027		1.93295	-0.020973
1.93399	0.032271		1.93393	-0.023226		1.93395	-0.020677
1.93499	0.031919		1.93493	-0.024126		1.93495	-0.020058
1.93599	0.031244		1.93593	-0.02541		1.93595	-0.019202
1.93699	0.030895		1.93693	-0.026443		1.93694	-0.01817
1.93799	0.031005		1.93793	-0.027063		1.93795	-0.017129
1.93899	0.031655		1.93893	-0.027362		1.93894	-0.016502
1.93999	0.03231		1.93993	-0.027592		1.93994	-0.0164
1.94099	0.032018		1.94093	-0.027644		1.94094	-0.016289
1.94199	0.030792		1.94193	-0.027116		1.94194	-0.015629
1.94299	0.029552		1.94293	-0.026323		1.94294	-0.015114
1.94399	0.028812		1.94393	-0.025871		1.94394	-0.015222
1.94499	0.02829		1.94493	-0.025743		1.94494	-0.016047
1.94599	0.027718		1.94593	-0.025695		1.94594	-0.01711
1.94699	0.02711		1.94693	-0.025382		1.94694	-0.018066
1.94799	0.026752		1.94793	-0.024475		1.94794	-0.018888
1.94898	0.026669		1.94893	-0.023144		1.94894	-0.019346
1.94999	0.026512		1.94992	-0.021798		1.94994	-0.019427
1.95098	0.025942		1.95093	-0.020817		1.95094	-0.019663
1.95198	0.025438		1.95192	-0.020198		1.95194	-0.020223
1.95298	0.025177		1.95292	-0.019688		1.95294	-0.020799
1.95398	0.024747		1.95392	-0.019137		1.95394	-0.021013
1.95498	0.023994		1.95492	-0.01829		1.95494	-0.02098
1.95598	0.023479		1.95592	-0.017265		1.95593	-0.020713
1.95698	0.023708		1.95692	-0.016685		1.95694	-0.020191
1.95798	0.024258		1.95792	-0.016775		1.95793	-0.019562
1.95898	0.024696		1.95892	-0.01726		1.95893	-0.019064
1.95998	0.024845		1.95992	-0.017409		1.95993	-0.018894
1.96098	0.024672		1.96092	-0.01696		1.96093	-0.019011
1.96198	0.024261		1.96192	-0.016434		1.96193	-0.019393
1.96298	0.023614		1.96292	-0.016153		1.96293	-0.020009
1.96398	0.022552		1.96392	-0.015993		1.96393	-0.020771
1.96498	0.021425		1.96492	-0.01564		1.96493	-0.02132
1.96598	0.021168		1.96592	-0.015207		1.96593	-0.021665
1.96698	0.021846		1.96692	-0.014704		1.96693	-0.022239
1.96798	0.022607		1.96792	-0.014055		1.96793	-0.022862
1.96897	0.022922		1.96891	-0.013466		1.96893	-0.023286
1.96998	0.023009		1.96992	-0.0132		1.96993	-0.023284
1.97097	0.023157		1.97091	-0.013087		1.97093	-0.022974
1.97197	0.023352		1.97191	-0.013066		1.97193	-0.022621
1.97297	0.023766		1.97291	-0.013477		1.97293	-0.022317
1.97397	0.024358		1.97391	-0.014451		1.97393	-0.021942
1.97497	0.024879		1.97491	-0.015741		1.97493	-0.021372
1.97597	0.02531		1.97591	-0.016872		1.97592	-0.02099
1.97697	0.025405		1.97691	-0.017376		1.97692	-0.021327
1.97797	0.025049		1.97791	-0.017309		1.97792	-0.022414
1.97897	0.024642		1.97891	-0.017038		1.97892	-0.02358
1.97997	0.024572		1.97991	-0.017019		1.97992	-0.024483
1.98097	0.024778		1.98091	-0.017187		1.98092	-0.025415
1.98197	0.024728		1.98191	-0.017097		1.98192	-0.026076
1.98297	0.024171		1.98291	-0.016469		1.98292	-0.026213
1.98397	0.023337		1.98391	-0.01538		1.98392	-0.026546
1.98497	0.022592		1.98491	-0.014409		1.98492	-0.02735
1.98597	0.022238		1.98591	-0.013838		1.98592	-0.028332
1.98697	0.022183		1.98691	-0.013543		1.98692	-0.02927
1.98797	0.022367		1.98791	-0.013434		1.98792	-0.030281
1.98897	0.022971		1.9889	-0.013541		1.98892	-0.031091
1.98996	0.023619		1.9899	-0.013752		1.98992	-0.03172
1.99096	0.023933		1.9909	-0.013882		1.99092	-0.032202
1.99196	0.024161		1.9919	-0.014007		1.99192	-0.032389
1.99296	0.02462		1.9929	-0.014139		1.99292	-0.032376
[truncated: 23,019 more rows]

## Sheet: Fig S6c
mL	OmpK36WT+GD		mL	TraN		mL	TraN-OmpK36WT+GD
-0.00403	0.084188		-0.004032	-0.00982		-0.004037	-0.187607
-0.00303	0.116858		-0.003532	-0.008916		-0.003537	-0.094044
-0.002031	0.115498		-0.003033	-0.008821		-0.003038	-0.095135
-0.001031	0.114501		-0.002533	-0.008684		-0.002538	-0.095889
-3.2e-05	0.113797		-0.002033	-0.008624		-0.002038	-0.096295
0.000968	0.113252		-0.001534	-0.008582		-0.001538	-0.096609
0.001967	0.11371		-0.001034	-0.008553		-0.001039	-0.096817
0.002967	0.115328		-0.000534	-0.008545		-0.000539	-0.096973
0.003966	0.116797		-3.5e-05	-0.008539		-3.9e-05	-0.097152
0.004966	0.11754		0.000465	-0.008534		0.00046	-0.097441
0.005965	0.117684		0.000964	-0.008529		0.00096	-0.097738
0.006965	0.117451		0.001464	-0.008576		0.00146	-0.098024
0.007964	0.116965		0.001964	-0.008836		0.001959	-0.098281
0.008964	0.11648		0.002463	-0.00911		0.002459	-0.098537
0.009963	0.115942		0.002963	-0.009383		0.002959	-0.098737
0.010963	0.115418		0.003463	-0.009663		0.003458	-0.098926
0.011962	0.115288		0.003962	-0.009945		0.003958	-0.099097
0.012962	0.115623		0.004462	-0.009896		0.004458	-0.0991
0.013961	0.115819		0.004961	-0.009837		0.004958	-0.099089
0.014961	0.115357		0.005461	-0.009787		0.005457	-0.098969
0.01596	0.114708		0.005961	-0.009753		0.005957	-0.098766
0.01696	0.114453		0.00646	-0.009719		0.006457	-0.098558
0.017959	0.114708		0.00696	-0.00964		0.006956	-0.098511
0.018959	0.115469		0.00746	-0.009547		0.007456	-0.098636
0.019958	0.11623		0.007959	-0.009464		0.007956	-0.098929
0.020958	0.116669		0.008459	-0.009469		0.008455	-0.099463
0.021957	0.116987		0.008959	-0.009472		0.008955	-0.100023
0.022957	0.117343		0.009458	-0.0094		0.009455	-0.10061
0.023956	0.117812		0.009958	-0.00928		0.009954	-0.101288
0.024956	0.118349		0.010457	-0.009168		0.010454	-0.101955
0.025955	0.11894		0.010957	-0.009488		0.010954	-0.102428
0.026955	0.119797		0.011457	-0.009855		0.011454	-0.102886
0.027954	0.120818		0.011956	-0.010245		0.011953	-0.103342
0.028954	0.121443		0.012456	-0.010668		0.012453	-0.103292
0.029953	0.12163		0.012956	-0.011074		0.012953	-0.103206
0.030953	0.121852		0.013455	-0.011203		0.013452	-0.103189
0.031952	0.122372		0.013955	-0.011157		0.013952	-0.103184
0.032952	0.123011		0.014454	-0.011119		0.014452	-0.10318
0.033951	0.123411		0.014954	-0.011202		0.014951	-0.103179
0.034951	0.123367		0.015454	-0.011309		0.015451	-0.103178
0.03595	0.122987		0.015953	-0.011545		0.015951	-0.103029
0.03695	0.122208		0.016453	-0.012035		0.01645	-0.102808
0.037949	0.121089		0.016953	-0.012542		0.01695	-0.102582
0.038949	0.120326		0.017452	-0.013018		0.01745	-0.102504
0.039948	0.120156		0.017952	-0.013494		0.01795	-0.102534
0.040948	0.120052		0.018451	-0.013897		0.018449	-0.102585
0.041947	0.119753		0.018951	-0.013767		0.018949	-0.102652
0.042947	0.119657		0.019451	-0.01364		0.019449	-0.10272
0.043946	0.119545		0.01995	-0.013547		0.019948	-0.102706
0.044946	0.119349		0.02045	-0.013511		0.020448	-0.102494
0.045945	0.119348		0.02095	-0.013486		0.020948	-0.102248
0.046945	0.11929		0.021449	-0.01352		0.021447	-0.101774
0.047944	0.118722		0.021949	-0.013579		0.021947	-0.101285
0.048944	0.117591		0.022448	-0.013647		0.022447	-0.100794
0.049943	0.116492		0.022948	-0.013748		0.022946	-0.100298
0.050943	0.115526		0.023448	-0.013847		0.023446	-0.099799
0.051942	0.114359		0.023947	-0.013931		0.023946	-0.099401
0.052942	0.112452		0.024447	-0.013997		0.024446	-0.099056
0.053941	0.110157		0.024947	-0.014091		0.024945	-0.098711
0.054941	0.108383		0.025446	-0.0143		0.025445	-0.097841
0.05594	0.106976		0.025946	-0.014505		0.025945	-0.096884
0.05694	0.10559		0.026446	-0.014618		0.026444	-0.09594
0.057939	0.103717		0.026945	-0.014558		0.026944	-0.095018
0.058938	0.101507		0.027445	-0.014495		0.027444	-0.0941
0.059938	0.099716		0.027944	-0.014419		0.027943	-0.093627
0.060937	0.098747		0.028444	-0.014334		0.028443	-0.093359
0.061937	0.098615		0.028944	-0.01434		0.028943	-0.093119
0.062936	0.098809		0.029443	-0.014596		0.029442	-0.093054
0.063936	0.098809		0.029943	-0.014868		0.029942	-0.092995
0.064935	0.098434		0.030443	-0.015203		0.030442	-0.093129
0.065935	0.098381		0.030942	-0.015595		0.030942	-0.093465
0.066934	0.098889		0.031442	-0.016003		0.031441	-0.09381
0.067934	0.098987		0.031941	-0.016453		0.031941	-0.093988
0.068933	0.098603		0.032441	-0.016906		0.032441	-0.093991
0.069933	0.097856		0.032941	-0.017385		0.03294	-0.093834
0.070932	0.09672		0.03344	-0.017887		0.03344	-0.093309
0.071932	0.095347		0.03394	-0.018397		0.03394	-0.092768
0.072931	0.094407		0.03444	-0.018975		0.034439	-0.092194
0.073931	0.093724		0.034939	-0.019589		0.034939	-0.091531
0.07493	0.09269		0.035439	-0.020199		0.035439	-0.090863
0.07593	0.091409		0.035938	-0.020786		0.035938	-0.090196
0.076929	0.089978		0.036438	-0.021366		0.036438	-0.089532
0.077929	0.089043		0.036938	-0.021934		0.036938	-0.088873
0.078928	0.088663		0.037437	-0.022468		0.037438	-0.088741
0.079928	0.088136		0.037937	-0.023004		0.037937	-0.088624
0.080927	0.087567		0.038437	-0.023371		0.038437	-0.088326
0.081927	0.087845		0.038936	-0.023341		0.038937	-0.087946
0.082926	0.08955		0.039436	-0.023278		0.039436	-0.087568
0.083926	0.095423		0.039935	-0.023103		0.039936	-0.087193
0.084925	0.109209		0.040435	-0.022901		0.040436	-0.086832
0.085925	0.126067		0.040935	-0.022696		0.040935	-0.085907
0.086924	0.140141		0.041434	-0.022743		0.041435	-0.084341
0.087924	0.150952		0.041934	-0.022867		0.041935	-0.082657
0.088923	0.161088		0.042434	-0.023012		0.042434	-0.080847
0.089923	0.168676		0.042933	-0.023165		0.042934	-0.078917
0.090922	0.173557		0.043433	-0.02332		0.043434	-0.077042
0.091922	0.177286		0.043933	-0.023455		0.043934	-0.075458
0.092921	0.180363		0.044432	-0.023572		0.044433	-0.073927
0.093921	0.183466		0.044932	-0.023664		0.044933	-0.07247
0.09492	0.186388		0.045431	-0.023695		0.045433	-0.071187
0.09592	0.18894		0.045931	-0.023714		0.045932	-0.069937
0.096919	0.191625		0.046431	-0.023942		0.046432	-0.069012
0.097919	0.193909		0.04693	-0.02452		0.046932	-0.068171
0.098918	0.19607		0.04743	-0.025159		0.047431	-0.067337
0.099918	0.19828		0.04793	-0.025764		0.047931	-0.066514
0.100917	0.200156		0.048429	-0.026363		0.048431	-0.06569
0.101917	0.201985		0.048929	-0.026929		0.04893	-0.064714
0.102916	0.203791		0.049428	-0.027345		0.04943	-0.063641
0.103916	0.205564		0.049928	-0.027737		0.04993	-0.062561
0.104915	0.207394		0.050428	-0.028013		0.05043	-0.061952
0.105915	0.208993		0.050927	-0.028255		0.050929	-0.061477
0.106914	0.209503		0.051427	-0.028494		0.051429	-0.061095
0.107914	0.208594		0.051927	-0.028555		0.051929	-0.060807
0.108913	0.203362		0.052426	-0.028581		0.052428	-0.060533
0.109913	0.190171		0.052926	-0.028619		0.052928	-0.05986
0.110912	0.173918		0.053425	-0.028668		0.053428	-0.05896
0.111912	0.16043		0.053925	-0.028718		0.053927	-0.05803
0.112911	0.150145		0.054425	-0.028794		0.054427	-0.057205
0.113911	0.1406		0.054924	-0.028888		0.054927	-0.056409
0.11491	0.133667		0.055424	-0.028938		0.055426	-0.055432
0.11591	0.128527		0.055924	-0.02891		0.055926	-0.054246
0.116909	0.123288		0.056423	-0.028868		0.056426	-0.053033
0.117909	0.118775		0.056923	-0.02904		0.056926	-0.052478
0.118908	0.114713		0.057423	-0.029466		0.057425	-0.052098
0.119908	0.111298		0.057922	-0.029926		0.057925	-0.051869
0.120907	0.108636		0.058422	-0.030329		0.058425	-0.051986
0.121907	0.106648		0.058921	-0.030726		0.058924	-0.052152
0.122906	0.105411		0.059421	-0.031127		0.059424	-0.051965
0.123906	0.104104		0.059921	-0.031575		0.059924	-0.051579
0.124905	0.102471		0.06042	-0.032033		0.060423	-0.051166
0.125905	0.101062		0.06092	-0.032511		0.060923	-0.050751
0.126904	0.099451		0.06142	-0.033009		0.061423	-0.050338
0.127904	0.097691		0.061919	-0.033502		0.061922	-0.050016
0.128903	0.096187		0.062419	-0.033423		0.062422	-0.049809
0.129903	0.095009		0.062918	-0.033176		0.062922	-0.049613
0.130902	0.093943		0.063418	-0.033072		0.063422	-0.049577
0.131902	0.092754		0.063918	-0.033359		0.063921	-0.049634
0.132901	0.091752		0.064417	-0.033716		0.064421	-0.049661
0.133901	0.091297		0.064917	-0.034495		0.064921	-0.049319
0.1349	0.090946		0.065417	-0.035547		0.06542	-0.04892
0.1359	0.090249		0.065916	-0.03664		0.06592	-0.049096
0.136899	0.089328		0.066416	-0.037481		0.06642	-0.049918
0.137899	0.088893		0.066915	-0.038227		0.066919	-0.050819
0.138898	0.088613		0.067415	-0.038815		0.067419	-0.05165
0.139898	0.08793		0.067915	-0.039216		0.067919	-0.052472
0.140897	0.086977		0.068414	-0.039568		0.068418	-0.053211
0.141897	0.086838		0.068914	-0.039946		0.068918	-0.053662
0.142896	0.087378		0.069414	-0.040343		0.069418	-0.054071
0.143896	0.088007		0.069913	-0.04073		0.069918	-0.054615
0.144895	0.088417		0.070413	-0.041078		0.070417	-0.055236
0.145895	0.088598		0.070912	-0.041415		0.070917	-0.055864
0.146894	0.088634		0.071412	-0.041568		0.071417	-0.056163
0.147894	0.089359		0.071912	-0.041382		0.071916	-0.056385
0.148893	0.091091		0.072411	-0.0411		0.072416	-0.057108
0.149893	0.094874		0.072911	-0.041071		0.072916	-0.058413
0.150892	0.101443		0.073411	-0.041303		0.073415	-0.059792
0.151892	0.108885		0.07391	-0.041632		0.073915	-0.061317
0.152891	0.117375		0.07441	-0.042091		0.074415	-0.06295
0.153891	0.126557		0.074909	-0.042595		0.074914	-0.064283
0.15489	0.13606		0.075409	-0.043219		0.075414	-0.064885
0.15589	0.146898		0.075909	-0.044079		0.075914	-0.065396
0.156889	0.1585		0.076408	-0.045009		0.076414	-0.065828
0.157889	0.171774		0.076908	-0.046093		0.076913	-0.066161
0.158888	0.187329		0.077408	-0.047252		0.077413	-0.066517
0.159888	0.202978		0.077907	-0.048398		0.077913	-0.067207
0.160887	0.21929		0.078407	-0.049462		0.078412	-0.067941
0.161887	0.235908		0.078907	-0.050488		0.078912	-0.06866
0.162886	0.252479		0.079406	-0.051496		0.079412	-0.06928
0.163886	0.269703		0.079906	-0.052486		0.079911	-0.069884
0.164885	0.287847		0.080405	-0.053468		0.080411	-0.070369
0.165885	0.308414		0.080905	-0.054242		0.080911	-0.070824
0.166884	0.330977		0.081405	-0.054908		0.08141	-0.071275
0.167884	0.352446		0.081904	-0.055407		0.08191	-0.07105
0.168883	0.372781		0.082404	-0.05565		0.08241	-0.070674
0.169883	0.392537		0.082904	-0.055808		0.08291	-0.070221
0.170882	0.392537		0.083403	-0.055873		0.083409	-0.069744
0.171882	0.392537		0.083903	-0.055867		0.083909	-0.069259
0.172881	0.392537		0.084402	-0.055845		0.084409	-0.069138
0.173881	0.392537		0.084902	-0.055786		0.084908	-0.069215
0.17488	0.392537		0.085402	-0.055709		0.085408	-0.069508
0.17588	0.392537		0.085901	-0.055723		0.085908	-0.07003
0.176879	0.392537		0.086401	-0.055841		0.086407	-0.070566
0.177879	0.392537		0.086901	-0.055988		0.086907	-0.071005
0.178878	0.392537		0.0874	-0.056594		0.087407	-0.071332
0.179878	0.392537		0.0879	-0.057442		0.087906	-0.071688
0.180877	0.392537		0.088399	-0.058296		0.088406	-0.072131
0.181876	0.392537		0.088899	-0.059169		0.088906	-0.072582
0.182876	0.392537		0.089399	-0.060069		0.089406	-0.073073
0.183875	0.392537		0.089898	-0.060699		0.089905	-0.073948
0.184875	0.392537		0.090398	-0.060973		0.090405	-0.074913
0.185874	0.392537		0.090898	-0.06121		0.090905	-0.076303
0.186874	0.392537		0.091397	-0.061759		0.091404	-0.077746
0.187873	0.392537		0.091897	-0.062532		0.091904	-0.079182
0.188873	0.392537		0.092396	-0.063409		0.092404	-0.080689
0.189872	0.392537		0.092896	-0.064482		0.092903	-0.082207
0.190872	0.392537		0.093396	-0.065649		0.093403	-0.083326
0.191871	0.392537		0.093895	-0.06643		0.093903	-0.084335
0.192871	0.392537		0.094395	-0.066889		0.094402	-0.085342
0.19387	0.392537		0.094895	-0.067352		0.094902	-0.086259
0.19487	0.392537		0.095394	-0.067849		0.095402	-0.087108
0.195869	0.392537		0.095894	-0.068369		0.095902	-0.087964
0.196869	0.392537		0.096394	-0.069031		0.096401	-0.088838
0.197868	0.392537		0.096893	-0.069841		0.096901	-0.089714
0.198868	0.392537		0.097393	-0.070679		0.097401	-0.090136
0.199867	0.392537		0.097892	-0.071326		0.0979	-0.089982
0.200867	0.392537		0.098392	-0.071689		0.0984	-0.089704
0.201866	0.392537		0.098892	-0.072061		0.0989	-0.089429
0.202866	0.392537		0.099391	-0.072642		0.099399	-0.089157
0.203865	0.392537		0.099891	-0.073323		0.099899	-0.089146
0.204865	0.392537		0.100391	-0.073907		0.100399	-0.089824
0.205864	0.392537		0.10089	-0.07427		0.100898	-0.090656
0.206864	0.392537		0.10139	-0.074439		0.101398	-0.091382
0.207863	0.392537		0.101889	-0.074358		0.101898	-0.092083
0.208863	0.392537		0.102389	-0.074129		0.102398	-0.092752
0.209862	0.392537		0.102889	-0.073913		0.102897	-0.093118
0.210862	0.392537		0.103388	-0.073767		0.103397	-0.093409
0.211861	0.392537		0.103888	-0.073681		0.103897	-0.093075
0.212861	0.392537		0.104388	-0.073724		0.104396	-0.09251
0.21386	0.392537		0.104887	-0.073865		0.104896	-0.091928
0.21486	0.392537		0.105387	-0.074007		0.105396	-0.091452
0.215859	0.392537		0.105886	-0.074321		0.105895	-0.091018
0.216859	0.392537		0.106386	-0.07478		0.106395	-0.091194
0.217858	0.392537		0.106886	-0.075048		0.106895	-0.091784
0.218858	0.392537		0.107385	-0.075137		0.107394	-0.092441
0.219857	0.392537		0.107885	-0.075208		0.107894	-0.093148
0.220857	0.392537		0.108385	-0.075357		0.108394	-0.093899
0.221856	0.392537		0.108884	-0.075588		0.108894	-0.094847
0.222856	0.392537		0.109384	-0.075951		0.109393	-0.096055
0.223855	0.392537		0.109884	-0.076526		0.109893	-0.097304
0.224855	0.392537		0.110383	-0.077193		0.110393	-0.098381
0.225854	0.392537		0.110883	-0.077781		0.110892	-0.099235
0.226854	0.392537		0.111382	-0.078261		0.111392	-0.099954
0.227853	0.392537		0.111882	-0.078726		0.111892	-0.100297
0.228853	0.392537		0.112382	-0.079249		0.112391	-0.100548
0.229852	0.392537		0.112881	-0.079799		0.112891	-0.100764
0.230852	0.392537		0.113381	-0.080347		0.113391	-0.100899
0.231851	0.392537		0.113881	-0.080888		0.11389	-0.101016
0.232851	0.392537		0.11438	-0.081434		0.11439	-0.101361
0.23385	0.392537		0.11488	-0.081859		0.11489	-0.101813
0.23485	0.392537		0.115379	-0.082189		0.11539	-0.102243
0.235849	0.392537		0.115879	-0.082449		0.115889	-0.102281
0.236849	0.392537		0.116379	-0.082387		0.116389	-0.102228
0.237848	0.392537		0.116878	-0.082117		0.116889	-0.102114
0.238848	0.392537		0.117378	-0.081598		0.117388	-0.101944
0.239847	0.392537		0.117878	-0.080829		0.117888	-0.101764
0.240847	0.392537		0.118377	-0.080019		0.118388	-0.101925
0.241846	0.392537		0.118877	-0.079602		0.118887	-0.102201
0.242846	0.392537		0.119376	-0.079492		0.119387	-0.102588
0.243845	0.392537		0.119876	-0.07954		0.119887	-0.103157
0.244845	0.392537		0.120376	-0.079815		0.120386	-0.103764
0.245844	0.392537		0.120875	-0.080172		0.120886	-0.104356
0.246844	0.392537		0.121375	-0.080383		0.121386	-0.104924
0.247843	0.392537		0.121875	-0.080447		0.121886	-0.105478
0.248843	0.392537		0.122374	-0.080383		0.122385	-0.105969
0.249842	0.296009		0.122874	-0.080094		0.122885	-0.106446
0.250842	0.291753		0.123373	-0.079691		0.123385	-0.106916
0.251841	0.287556		0.123873	-0.079163		0.123884	-0.107386
0.252841	0.282794		0.124373	-0.078428		0.124384	-0.107867
0.25384	0.277946		0.124872	-0.077616		0.124884	-0.108186
0.25484	0.273731		0.125372	-0.076932		0.125383	-0.108472
0.255839	0.269951		0.125872	-0.076335		0.125883	-0.10877
0.256839	0.266644		0.126371	-0.075821		0.126383	-0.109178
0.257838	0.263246		0.126871	-0.075561		0.126882	-0.109603
0.258838	0.259448		0.127371	-0.075441		0.127382	-0.110563
0.259837	0.255634		0.12787	-0.074991		0.127882	-0.111749
0.260837	0.251778		0.12837	-0.07417		0.128382	-0.11296
0.261836	0.248109		0.128869	-0.073226		0.128881	-0.11484
0.262836	0.244585		0.129369	-0.072145		0.129381	-0.116923
0.263835	0.241106		0.129869	-0.070977		0.129881	-0.118695
0.264835	0.238369		0.130368	-0.069742		0.13038	-0.120107
0.265834	0.23626		0.130868	-0.068348		0.13088	-0.121471
0.266834	0.234363		0.131368	-0.066871		0.13138	-0.122177
0.267833	0.232254		0.131867	-0.06561		0.131879	-0.122496
0.268833	0.230117		0.132367	-0.06452		0.132379	-0.122638
0.269832	0.228043		0.132866	-0.063431		0.132879	-0.121592
0.270832	0.225808		0.133366	-0.062224		0.133378	-0.120354
0.271831	0.223622		0.133866	-0.060943		0.133878	-0.11891
0.272831	0.222289		0.134365	-0.05953		0.134378	-0.117207
0.27383	0.221294		0.134865	-0.057918		0.134878	-0.115453
0.27483	0.220059		0.135365	-0.056218		0.135377	-0.113534
0.275829	0.218964		0.135864	-0.054738		0.135877	-0.111552
0.276829	0.219322		0.136364	-0.053455		0.136377	-0.109663
0.277828	0.220271		0.136863	-0.052172		0.136876	-0.108175
0.278828	0.221347		0.137363	-0.050825		0.137376	-0.106751
0.279827	0.222068		0.137863	-0.049459		0.137876	-0.104958
0.280827	0.222061		0.138362	-0.047935		0.138375	-0.102943
0.281826	0.221087		0.138862	-0.046203		0.138875	-0.100919
0.282826	0.220283		0.139362	-0.044408		0.139375	-0.098646
0.283825	0.219675		0.139861	-0.042727		0.139874	-0.096262
0.284825	0.218886		0.140361	-0.041138		0.140374	-0.093601
0.285824	0.21811		0.14086	-0.039591		0.140874	-0.090233
0.286824	0.217153		0.14136	-0.038167		0.141374	-0.086795
0.287823	0.216179		0.14186	-0.036827		0.141873	-0.083398
0.288823	0.215486		0.142359	-0.035685		0.142373	-0.080071
0.289822	0.214819		0.142859	-0.034778		0.142873	-0.076742
0.290822	0.213691		0.143359	-0.033914		0.143372	-0.070844
0.291821	0.212034		0.143858	-0.033447		0.143872	-0.064578
0.292821	0.210173		0.144358	-0.033449		0.144372	-0.058227
0.29382	0.208521		0.144857	-0.033322		0.144871	-0.051654
0.29482	0.207217		0.145357	-0.032958		0.145371	-0.04508
0.295819	0.206258		0.145857	-0.032495		0.145871	-0.03706
0.296819	0.205429		0.146356	-0.031889		0.14637	-0.028425
0.297818	0.204064		0.146856	-0.031085		0.14687	-0.019937
0.298818	0.202468		0.147356	-0.030323		0.14737	-0.011775
0.299817	0.200743		0.147855	-0.029777		0.14787	-0.003652
0.300817	0.198392		0.148355	-0.029372		0.148369	0.004419
0.301816	0.195113		0.148855	-0.029024		0.148869	0.012258
0.302815	0.193013		0.149354	-0.028879		0.149369	0.019999
0.303815	0.1917		0.149854	-0.028875		0.149868	0.027632
0.304815	0.190241		0.150353	-0.02876		0.150368	0.035252
0.305814	0.188282		0.150853	-0.028532		0.150868	0.043023
0.306814	0.187284		0.151353	-0.028304		0.151367	0.051694
0.307813	0.185997		0.151852	-0.028173		0.151867	0.06071
0.308812	0.184444		0.152352	-0.028149		0.152367	0.070172
0.309812	0.183393		0.152852	-0.028392		0.152866	0.079926
0.310811	0.183095		0.153351	-0.029052		0.153366	0.089664
0.311811	0.183169		0.153851	-0.029838		0.153866	0.099373
0.31281	0.183303		0.15435	-0.030702		0.154366	0.109079
0.31381	0.183239		0.15485	-0.031694		0.154865	0.11848
0.314809	0.182857		0.15535	-0.032786		0.155365	0.127539
0.315809	0.18209		0.155849	-0.034021		0.155865	0.136514
0.316808	0.181282		0.156349	-0.035348		0.156364	0.145136
0.317808	0.180722		0.156849	-0.036678		0.156864	0.153348
0.318807	0.18003		0.157348	-0.037999		0.157364	0.161384
0.319807	0.179089		0.157848	-0.039318		0.157863	0.168379
0.320806	0.178209		0.158347	-0.040739		0.158363	0.175021
0.321806	0.177771		0.158847	-0.042255		0.158863	0.181653
0.322805	0.17764		0.159347	-0.043765		0.159362	0.188289
0.323805	0.177098		0.159846	-0.045252		0.159862	0.194954
0.324804	0.176342		0.160346	-0.046714		0.160362	0.201404
0.325804	0.175879		0.160846	-0.047991		0.160862	0.20781
0.326803	0.17568		0.161345	-0.049036		0.161361	0.214091
0.327803	0.174414		0.161845	-0.050061		0.161861	0.219724
0.328802	0.17232		0.162345	-0.051023		0.162361	0.225189
0.329802	0.170224		0.162844	-0.051908		0.16286	0.230314
0.330801	0.16919		0.163344	-0.052913		0.16336	0.23518
0.331801	0.168693		0.163843	-0.054136		0.16386	0.240069
0.3328	0.168868		0.164343	-0.05544		0.164359	0.243638
0.3338	0.169451		0.164843	-0.056826		0.164859	0.24683
0.334799	0.169683		0.165342	-0.058349		0.165359	0.249788
0.335799	0.169143		0.165842	-0.059889		0.165858	0.252106
0.336798	0.168126		0.166342	-0.061337		0.166358	0.254249
0.337798	0.166924		0.166841	-0.062716		0.166858	0.256259
0.338797	0.165792		0.167341	-0.064119		0.167358	0.258179
0.339797	0.164711		0.16784	-0.065573		0.167857	0.260091
0.340796	0.164035		0.16834	-0.067046		0.168357	0.259756
0.341796	0.163684		0.16884	-0.068106		0.168857	0.258732
0.342795	0.163456		0.169339	-0.068715		0.169356	0.257617
0.343795	0.163366		0.169839	-0.069315		0.169856	0.25639
0.344794	0.16352		0.170339	-0.069843		0.170356	0.255132
0.345794	0.163601		0.170838	-0.070299		0.170855	0.252608
0.346793	0.16313		0.171338	-0.070905		0.171355	0.249367
0.347793	0.162153		0.171837	-0.071714		0.171855	0.246036
0.348792	0.161686		0.172337	-0.072562		0.172354	0.242658
0.349792	0.16194		0.172837	-0.073654		0.172854	0.23924
0.350791	0.162487		0.173336	-0.075018		0.173354	0.236223
0.351791	0.162236		0.173836	-0.076373		0.173854	0.233518
0.35279	0.161646		0.174336	-0.077511		0.174353	0.230904
0.35379	0.161261		0.174835	-0.078494		0.174853	0.227438
0.354789	0.161171		0.175335	-0.079301		0.175353	0.223403
0.355789	0.160555		0.175834	-0.079863		0.175852	0.219025
0.356788	0.159526		0.176334	-0.080351		0.176352	0.213705
0.357788	0.158317		0.176834	-0.080725		0.176852	0.20814
0.358787	0.157135		0.177333	-0.081009		0.177351	0.20227
0.359787	0.156247		0.177833	-0.081241		0.177851	0.195642
0.360786	0.15609		0.178333	-0.081354		0.178351	0.188951
0.361786	0.156334		0.178832	-0.081407		0.17885	0.182216
0.362785	0.156285		0.179332	-0.08136		0.17935	0.17559
0.363785	0.15536		0.179832	-0.081199		0.17985	0.16892
0.364784	0.154628		0.180331	-0.081055		0.18035	0.162186
0.365784	0.154231		0.180831	-0.081394		0.180849	0.1555
0.366783	0.153961		0.18133	-0.082068		0.181349	0.149195
0.367783	0.153601		0.18183	-0.082741		0.181849	0.143171
0.368782	0.153217		0.18233	-0.083426		0.182348	0.137305
0.369782	0.15256		0.182829	-0.084118		0.182848	0.131127
0.370781	0.151811		0.183329	-0.084692		0.183348	0.124868
0.371781	0.151415		0.183829	-0.085173		0.183847	0.118533
0.37278	0.151708		0.184328	-0.085645		0.184347	0.112349
0.37378	0.151784		0.184828	-0.086148		0.184847	0.106063
0.374779	0.151302		0.185327	-0.08667		0.185346	0.099584
0.375779	0.150086		0.185827	-0.087052		0.185846	0.09272
0.376778	0.148577		0.186327	-0.087273		0.186346	0.085939
0.377778	0.147461		0.186826	-0.08745		0.186846	0.079768
0.378777	0.146747		0.187326	-0.087703		0.187345	0.073828
0.379777	0.146409		0.187826	-0.088019		0.187845	0.06802
0.380776	0.146541		0.188325	-0.088363		0.188345	0.062851
0.381776	0.146887		0.188825	-0.088748		0.188844	0.057806
0.382775	0.147246		0.189324	-0.089151		0.189344	0.054075
0.383775	0.147489		0.189824	-0.089448		0.189844	0.05072
0.384774	0.147342		0.190324	-0.08963		0.190343	0.047314
0.385774	0.146459		0.190823	-0.089702		0.190843	0.043454
0.386773	0.145205		0.191323	-0.089531		0.191343	0.039483
0.387773	0.144381		0.191823	-0.08923		0.191842	0.035684
0.388772	0.144449		0.192322	-0.088901		0.192342	0.031922
0.389772	0.144425		0.192822	-0.088527		0.192842	0.028148
0.390771	0.144076		0.193321	-0.088093		0.193342	0.023927
0.391771	0.143526		0.193821	-0.087259		0.193841	0.019457
0.39277	0.142942		0.194321	-0.086178		0.194341	0.015055
0.39377	0.142268		0.19482	-0.085128		0.194841	0.01074
0.394769	0.141515		0.19532	-0.084187		0.19534	0.006473
0.395769	0.140668		0.19582	-0.0833		0.19584	0.001856
0.396768	0.139707		0.196319	-0.081763		0.19634	-0.003006
0.397768	0.138691		0.196819	-0.079435		0.196839	-0.007932
0.398767	0.137786		0.197319	-0.077027		0.197339	-0.012839
0.399767	0.136966		0.197818	-0.074382		0.197839	-0.017682
0.400766	0.136395		0.198318	-0.071454		0.198338	-0.022422
0.401766	0.136294		0.198817	-0.068169		0.198838	-0.026647
0.402765	0.136381		0.199317	-0.064355		0.199338	-0.030783
0.403765	0.136271		0.199817	-0.060383		0.199838	-0.034023
0.404764	0.135969		0.200316	-0.056572		0.200337	-0.03666
0.405764	0.135628		0.200816	-0.053014		0.200837	-0.039112
0.406763	0.135029		0.201316	-0.04945		0.201337	-0.042244
0.407763	0.134272		0.201815	-0.045683		0.201836	-0.045715
0.408762	0.133535		0.202315	-0.041822		0.202336	-0.048939
0.409762	0.132852		0.202814	-0.038004		0.202836	-0.051516
0.410761	0.131916		0.203314	-0.034296		0.203335	-0.053885
0.411761	0.13128		0.203814	-0.030389		0.203835	-0.056371
0.41276	0.130906		0.204313	-0.025467		0.204335	-0.05895
0.41376	0.130639		0.204813	-0.01975		0.204834	-0.061543
0.414759	0.130387		0.205313	-0.014009		0.205334	-0.064106
0.415759	0.130213		0.205812	-0.007852		0.205834	-0.066653
0.416758	0.130075		0.206312	-0.001246		0.206334	-0.06926
0.417758	0.129971		0.206811	0.005851		0.206833	-0.071968
0.418757	0.129958		0.207311	0.013534		0.207333	-0.074703
0.419757	0.129964		0.207811	0.021294		0.207833	-0.077206
0.420756	0.129756		0.20831	0.028943		0.208332	-0.079574
0.421756	0.129283		0.20881	0.036433		0.208832	-0.08194
0.422755	0.128883		0.20931	0.044092		0.209332	-0.084343
0.423755	0.128394		0.209809	0.052054		0.209831	-0.086766
0.424754	0.127854		0.210309	0.060066		0.210331	-0.088956
0.425754	0.127323		0.210808	0.06788		0.210831	-0.090831
0.426753	0.126804		0.211308	0.075568		0.21133	-0.092602
0.427752	0.125913		0.211808	0.083465		0.21183	-0.094332
0.428752	0.124508		0.212307	0.091771		0.21233	-0.096051
0.429751	0.122772		0.212807	0.100298		0.21283	-0.097883
0.430751	0.120984		0.213307	0.108798		0.213329	-0.100302
0.431751	0.119161		0.213806	0.117293		0.213829	-0.102942
0.43275	0.117531		0.214306	0.125904		0.214329	-0.106038
0.433749	0.116249		0.214805	0.134865		0.214828	-0.109513
0.434749	0.115427		0.215305	0.144018		0.215328	-0.113069
0.435748	0.114841		0.215805	0.153024		0.215828	-0.116235
0.436748	0.113933		0.216304	0.161848		0.216327	-0.119213
0.437747	0.112744		0.216804	0.170549		0.216827	-0.122196
0.438747	0.111465		0.217304	0.179207		0.217327	-0.125171
0.439746	0.110196		0.217803	0.18776		0.217826	-0.128136
0.440746	0.108902		0.218303	0.196276		0.218326	-0.130668
0.441745	0.107792		0.218803	0.204471		0.218826	-0.132907
0.442745	0.106855		0.219302	0.212349		0.219326	-0.135102
0.443744	0.105799		0.219802	0.219887		0.219825	-0.137409
0.444744	0.104656		0.220301	0.22689		0.220325	-0.139787
0.445743	0.103714		0.220801	0.233701		0.220825	-0.141887
0.446743	0.102993		0.221301	0.239856		0.221324	-0.143685
0.447742	0.102161		0.2218	0.245301		0.221824	-0.145412
0.448742	0.101349		0.2223	0.250639		0.222324	-0.1471
0.449741	0.100376		0.2228	0.255769		0.222823	-0.148763
0.450741	0.099244		0.223299	0.260839		0.223323	-0.150534
0.45174	0.097984		0.223799	0.265626		0.223823	-0.152741
0.45274	0.096738		0.224298	0.26984		0.224322	-0.15512
0.453739	0.096003		0.224798	0.27395		0.224822	-0.157656
0.454739	0.095893		0.225298	0.278358		0.225322	-0.160576
0.455738	0.096166		0.225797	0.282995		0.225822	-0.163621
0.456738	0.096469		0.226297	0.287511		0.226321	-0.166001
0.457737	0.096562		0.226797	0.291861		0.226821	-0.168094
0.458737	0.096317		0.227296	0.296146		0.227321	-0.17018
0.459736	0.095805		0.227796	0.299905		0.22782	-0.17225
0.460736	0.095712		0.228295	0.303123		0.22832	-0.17433
0.461735	0.095943		0.228795	0.306005		0.22882	-0.176265
0.462735	0.096221		0.229295	0.307836		0.229319	-0.178121
0.463734	0.096304		0.229794	0.308923		0.229819	-0.179969
0.464734	0.096264		0.230294	0.309713		0.230319	-0.181998
0.465733	0.095842		0.230794	0.309988		0.230818	-0.184145
0.466733	0.095053		0.231293	0.310052		0.231318	-0.186243
0.467732	0.094058		0.231793	0.309537		0.231818	-0.188246
0.468732	0.093142		0.232293	0.308434		0.232318	-0.190223
0.469731	0.092344		0.232792	0.307403		0.232817	-0.19208
0.470731	0.09146		0.233292	0.306545		0.233317	-0.19384
0.47173	0.090531		0.233791	0.305796		0.233817	-0.195573
0.47273	0.089866		0.234291	0.304867		0.234316	-0.197259
0.473729	0.089666		0.234791	0.303698		0.234816	-0.198946
0.474729	0.089743		0.23529	0.302388		0.235316	-0.000586
0.475728	0.089833		0.23579	0.300622		0.235815	-0.00215
0.476728	0.089692		0.23629	0.298484		0.236315	-0.003681
0.477727	0.089628		0.236789	0.296101		0.236815	-0.005257
0.478727	0.089333		0.237289	0.293288		0.237314	-0.006863
0.479726	0.088563		0.237788	0.290313		0.237814	-0.008387
0.480726	0.087398		0.238288	0.287687		0.238314	-0.009048
0.481725	0.086217		0.238788	0.285361		0.238814	-0.009391
0.482725	0.085224		0.239287	0.282946		0.239313	-0.009268
0.483724	0.084487		0.239787	0.280268		0.239813	-0.008766
0.484724	0.083972		0.240287	0.277387		0.240313	-0.008181
0.485723	0.083095		0.240786	0.273999		0.240812	-0.008592
0.486723	0.082085		0.241286	0.269942		0.241312	-0.00948
0.487722	0.08111		0.241785	0.265674		0.241812	-0.010423
0.488722	0.080302		0.242285	0.261418		0.242311	-0.011368
0.489721	0.079527		0.242785	0.257216		0.242811	-0.012318
0.490721	0.079115		0.243284	0.253079		0.243311	-0.013464
0.49172	0.079039		0.243784	0.249173		0.24381	-0.014808
0.49272	0.079229		0.244284	0.245385		0.24431	-0.016199
0.493719	0.079348		0.244783	0.241976		0.24481	-0.017458
0.494719	0.07938		0.245283	0.239098		0.24531	-0.01867
0.495718	0.079477		0.245782	0.236343		0.245809	-0.019873
0.496718	0.079755		0.246282	0.23322		0.246309	-0.021081
0.497717	0.080129		0.246782	0.22975		0.246809	-0.022286
0.498717	0.07998		0.247281	0.226336		0.247308	-0.02352
0.499716	0.079199		0.247781	0.223065		0.247808	-0.024776
0.500716	0.077879		0.248281	0.219922		0.248308	-0.026044
0.501715	0.076974		0.24878	0.21674		0.248807	-0.027498
0.502715	0.076664		0.24928	0.213397		0.249307	-0.029008
0.503714	0.076747		0.24978	0.209881		0.249807	-0.030372
0.504714	0.077084		0.250279	0.20607		0.250306	-0.031339
0.505713	0.077666		0.250779	0.201989		0.250806	-0.032188
0.506713	0.078296		0.251278	0.197927		0.251306	-0.033012
0.507712	0.078878		0.251778	0.193932		0.251806	-0.033822
0.508712	0.079274		0.252278	0.189948		0.252305	-0.03463
0.509711	0.079195		0.252777	0.186326		0.252805	-0.035445
0.510711	0.078387		0.253277	0.183353		0.253305	-0.036266
0.51171	0.077702		0.253777	0.180397		0.253804	-0.03695
0.51271	0.077487		0.254276	0.177251		0.254304	-0.037496
0.513709	0.077819		0.254776	0.173919		0.254804	-0.038008
0.514709	0.078198		0.255275	0.170823		0.255303	-0.038376
0.515708	0.078531		0.255775	0.168269		0.255803	-0.038618
0.516708	0.078683		0.256275	0.165966		0.256303	-0.038828
0.517707	0.078537		0.256774	0.163726		0.256802	-0.039017
0.518707	0.078402		0.257274	0.161585		0.257302	-0.039194
0.519706	0.078413		0.257774	0.159391		0.257802	-0.039463
0.520706	0.078656		0.258273	0.157025		0.258302	-0.039846
0.521705	0.079		0.258773	0.154539		0.258801	-0.040292
0.522705	0.078979		0.259272	0.151884		0.259301	-0.041008
0.523704	0.078404		0.259772	0.148882		0.259801	-0.041882
0.524704	0.078192		0.260272	0.145837		0.2603	-0.04279
0.525703	0.078537		0.260771	0.143205		0.2608	-0.043768
0.526703	0.078446		0.261271	0.141016		0.2613	-0.044783
0.527702	0.077811		0.261771	0.13887		0.261799	-0.04579
0.528702	0.077114		0.26227	0.136969		0.262299	-0.046789
0.529701	0.076458		0.26277	0.135349		0.262799	-0.047875
0.530701	0.075475		0.263269	0.133464		0.263298	-0.049722
0.5317	0.074121		0.263769	0.13118		0.263798	-0.051997
0.5327	0.072745		0.264269	0.128899		0.264298	-0.054134
0.533699	0.071481		0.264768	0.126376		0.264798	-0.056114
0.534699	0.070557		0.265268	0.123498		0.265297	-0.058045
0.535698	0.070374		0.265768	0.120999		0.265797	-0.059111
0.536698	0.070217		0.266267	0.119254		0.266297	-0.059583
0.537697	0.069708		0.266767	0.117765		0.266796	-0.06013
0.538697	0.068745		0.267267	0.116226		0.267296	-0.061282
0.539696	0.068075		0.267766	0.114614		0.267796	-0.062744
0.540696	0.06742		0.268266	0.112934		0.268295	-0.064045
0.541695	0.066674		0.268765	0.111065		0.268795	-0.065136
0.542695	0.065817		0.269265	0.10903		0.269295	-0.06616
0.543694	0.065092		0.269765	0.107069		0.269794	-0.067061
0.544694	0.064849		0.270264	0.105255		0.270294	-0.067873
0.545693	0.064585		0.270764	0.103542		0.270794	-0.068682
0.546693	0.063997		0.271264	0.102131		0.271294	-0.069497
0.547692	0.063148		0.271763	0.101126		0.271793	-0.070314
0.548692	0.062946		0.272263	0.099965		0.272293	-0.07073
0.549691	0.062964		0.272762	0.09832		0.272793	-0.070643
0.550691	0.063159		0.273262	0.09631		0.273292	-0.070401
0.55169	0.063599		0.273762	0.094416		0.273792	-0.07
0.552689	0.063759		0.274261	0.092713		0.274292	-0.069513
0.553689	0.063765		0.274761	0.091042		0.274791	-0.069045
0.554689	0.063774		0.275261	0.089398		0.275291	-0.068621
0.555688	0.064041		0.27576	0.087791		0.275791	-0.068214
0.556687	0.064599		0.27626	0.086162		0.27629	-0.067833
0.557687	0.064887		0.276759	0.084488		0.27679	-0.067469
0.558686	0.064973		0.277259	0.082773		0.27729	-0.067107
0.559686	0.064825		0.277759	0.08091		0.27779	-0.067204
0.560685	0.064492		0.278258	0.078813		0.278289	-0.067601
0.561685	0.064202		0.278758	0.076749		0.278789	-0.068134
0.562684	0.064111		0.279258	0.074904		0.279289	-0.068799
0.563684	0.064174		0.279757	0.073246		0.279788	-0.069508
0.564683	0.063826		0.280257	0.071515		0.280288	-0.070278
0.565683	0.06284		0.280757	0.0697		0.280788	-0.071105
0.566682	0.061829		0.281256	0.067843		0.281287	-0.071955
0.567682	0.061234		0.281756	0.065892		0.281787	-0.072831
0.568681	0.061242		0.282255	0.063841		0.282287	-0.073719
0.569681	0.060637		0.282755	0.061777		0.282786	-0.074628
0.57068	0.059397		0.283255	0.059637		0.283286	-0.075586
0.57168	0.057968		0.283754	0.057445		0.283786	-0.076534
0.572679	0.056918		0.284254	0.055412		0.284286	-0.077206
0.573679	0.055594		0.284754	0.053721		0.284785	-0.077728
0.574678	0.054247		0.285253	0.052223		0.285285	-0.078286
0.575678	0.053241		0.285753	0.051056		0.285785	-0.078968
0.576677	0.052902		0.286252	0.050203		0.286284	-0.079708
0.577677	0.052747		0.286752	0.049315		0.286784	-0.080461
0.578676	0.052159		0.287252	0.048189		0.287284	-0.081208
0.579676	0.05129		0.287751	0.04677		0.287783	-0.081941
0.580675	0.05044		0.288251	0.045026		0.288283	-0.082592
0.581675	0.050292		0.288751	0.042686		0.288783	-0.083198
0.582674	0.050506		0.28925	0.040349		0.289282	-0.083937
0.583674	0.051054		0.28975	0.038248		0.289782	-0.084841
0.584673	0.051887		0.290249	0.036506		0.290282	-0.085786
0.585673	0.052771		0.290749	0.03487		0.290781	-0.086999
0.586672	0.052818		0.291249	0.033446		0.291281	-0.088396
0.587672	0.052531		0.291748	0.032064		0.291781	-0.089683
0.588671	0.052132		0.292248	0.030731		0.292281	-0.090335
0.589671	0.052037		0.292748	0.029475		0.29278	-0.090701
0.59067	0.052543		0.293247	0.028313		0.29328	-0.091119
0.59167	0.052948		0.293747	0.027318		0.29378	-0.091597
0.592669	0.052926		0.294246	0.026409		0.294279	-0.092089
0.593669	0.052268		0.294746	0.02543		0.294779	-0.092716
0.594668	0.051854		0.295246	0.024302		0.295279	-0.093421
0.595668	0.051776		0.295745	0.023134		0.295778	-0.094084
0.596667	0.05127		0.296245	0.022061		0.296278	-0.094554
0.597667	0.050121		0.296745	0.021052		0.296778	-0.094934
0.598666	0.04951		0.297244	0.0202		0.297278	-0.095742
0.599666	0.050029		0.297744	0.01983		0.297777	-0.097045
0.600665	0.050344		0.298243	0.019793		0.298277	-0.098472
0.601665	0.050066		0.298743	0.019546		0.298777	-0.100211
0.602664	0.049874		0.299243	0.019055		0.299276	-0.102148
0.603664	0.050127		0.299742	0.018561		0.299776	-0.104092
0.604663	0.050656		0.300242	0.018035		0.300276	-0.105968
0.605663	0.051033		0.300742	0.017465		0.300775	-0.107836
0.606662	0.051047		0.301241	0.016701		0.301275	-0.109464
0.607662	0.051775		0.301741	0.015645		0.301775	-0.110746
0.608661	0.052205		0.302241	0.014622		0.302274	-0.111921
0.609661	0.052042		0.30274	0.013708		0.302774	-0.112607
0.61066	0.051673		0.30324	0.013029		0.303274	-0.113014
0.61166	0.052019		0.303739	0.012459		0.303773	-0.113452
0.612659	0.052293		0.304239	0.012183		0.304273	-0.114147
0.613659	0.052447		0.304739	0.011976		0.304773	-0.114947
0.614658	0.05267		0.305238	0.011803		0.305273	-0.115676
0.615658	0.053459		0.305738	0.011749		0.305772	-0.116348
0.616657	0.05446		0.306238	0.011794		0.306272	-0.117011
0.617657	0.0553		0.306737	0.012049		0.306772	-0.117744
0.618656	0.055875		0.307237	0.01246		0.307271	-0.118519
0.619656	0.056214		0.307736	0.01289		0.307771	-0.119245
0.620655	0.056133		0.308236	0.01339		0.308271	-0.119923
0.621655	0.056768		0.308736	0.013896		0.30877	-0.120597
0.622654	0.058343		0.309235	0.014161		0.30927	-0.121023
0.623654	0.06001		0.309735	0.014114		0.30977	-0.121064
0.624653	0.060369		0.310235	0.01401		0.31027	-0.120929
0.625653	0.060048		0.310734	0.013613		0.310769	-0.120682
0.626652	0.059505		0.311234	0.012854		0.311269	-0.120367
0.627652	0.059108		0.311733	0.012232		0.311769	-0.120092
0.628651	0.059231		0.312233	0.011896		0.312268	-0.119948
0.629651	0.059219		0.312733	0.011563		0.312768	-0.11989
0.63065	0.059139		0.313232	0.011468		0.313268	-0.119909
0.63165	0.058872		0.313732	0.012053		0.313767	-0.119986
0.632649	0.057834		0.314232	0.012641		0.314267	-0.120063
0.633649	0.057069		0.314731	0.01324		0.314767	-0.120417
0.634648	0.056724		0.315231	0.013833		0.315266	-0.120994
0.635648	0.056751		0.31573	0.014354		0.315766	-0.121334
0.636647	0.056621		0.31623	0.014644		0.316266	-0.121462
0.637647	0.056651		0.31673	0.014832		0.316766	-0.121569
0.638646	0.056511		0.317229	0.014843		0.317265	-0.121687
0.639646	0.055961		0.317729	0.014759		0.317765	-0.121819
0.640645	0.054969		0.318229	0.014625		0.318265	-0.12191
0.641645	0.054855		0.318728	0.014314		0.318764	-0.121937
0.642644	0.055185		0.319228	0.013911		0.319264	-0.121943
0.643644	0.055521		0.319728	0.013522		0.319764	-0.121886
0.644643	0.055472		0.320227	0.013155		0.320263	-0.121718
0.645643	0.055849		0.320727	0.01277		0.320763	-0.12154
0.646642	0.055722		0.321226	0.012296		0.321263	-0.12154
0.647642	0.055093		0.321726	0.011746		0.321762	-0.121656
0.648641	0.054274		0.322226	0.011176		0.322262	-0.12172
0.649641	0.054173		0.322725	0.010566		0.322762	-0.121625
0.65064	0.054596		0.323225	0.009978		0.323261	-0.121438
0.65164	0.055593		0.323725	0.009574		0.323761	-0.120992
0.652639	0.056839		0.324224	0.009455		0.324261	-0.120319
0.653639	0.057434		0.324724	0.009321		0.324761	-0.119622
0.654638	0.057439		0.325223	0.009144		0.32526	-0.119157
0.655638	0.057332		0.325723	0.008945		0.32576	-0.11889
0.656637	0.057515		0.326223	0.00888		0.32626	-0.118841
0.657637	0.058288		0.326722	0.009187		0.326759	-0.119137
0.658636	0.05875		0.327222	0.009479		0.327259	-0.119582
0.659636	0.058627		0.327722	0.00973		0.327759	-0.120013
0.660635	0.058127		0.328221	0.009942		0.328258	-0.120421
0.661635	0.057848		0.328721	0.010053		0.328758	-0.120776
0.662634	0.057743		0.32922	0.009875		0.329258	-0.120904
0.663634	0.057857		0.32972	0.009635		0.329758	-0.12089
0.664633	0.058138		0.33022	0.009442		0.330257	-0.120762
0.665633	0.058208		0.330719	0.009348		0.330757	-0.12028
0.666632	0.05754		0.331219	0.009195		0.331257	-0.119601
0.667632	0.057071		0.331719	0.008834		0.331756	-0.118863
0.668631	0.057025		0.332218	0.008316		0.332256	-0.118067
0.669631	0.057276		0.332718	0.007912		0.332756	-0.117313
0.67063	0.0563		0.333218	0.007791		0.333255	-0.117024
0.67163	0.055895		0.333717	0.007749		0.333755	-0.117048
0.672629	0.056071		0.334217	0.007961		0.334255	-0.117346
0.673629	0.056467		0.334716	0.008465		0.334754	-0.118032
0.674628	0.056249		0.335216	0.008923		0.335254	-0.11885
0.675628	0.056322		0.335716	0.009207		0.335754	-0.119654
0.676627	0.05615		0.336215	0.009351		0.336253	-0.120442
0.677626	0.055767		0.336715	0.009351		0.336753	-0.121186
0.678626	0.055998		0.337215	0.009071		0.337253	-0.121801
0.679626	0.056794		0.337714	0.008814		0.337753	-0.122342
0.680625	0.057361		0.338214	0.008722		0.338252	-0.122661
0.681624	0.057445		0.338713	0.008884		0.338752	-0.122734
0.682624	0.056795		0.339213	0.009045		0.339252	-0.122737
0.683623	0.055824		0.339713	0.0092		0.339751	-0.12246
0.684623	0.05539		0.340212	0.009354		0.340251	-0.121963
0.685622	0.055638		0.340712	0.009317		0.340751	-0.121659
0.686622	0.056301		0.341212	0.008812		0.34125	-0.121785
0.687621	0.056764		0.341711	0.008371		0.34175	-0.122134
0.688621	0.056852		0.342211	0.0081		0.34225	-0.122471
0.68962	0.056783		0.34271	0.007919		0.34275	-0.122795
0.69062	0.056756		0.34321	0.007768		0.343249	-0.123075
0.691619	0.05671		0.34371	0.007687		0.343749	-0.122934
0.692619	0.056336		0.344209	0.007619		0.344249	-0.1225
0.693618	0.056067		0.344709	0.007533		0.344748	-0.122128
0.694618	0.056397		0.345209	0.007427		0.345248	-0.121867
0.695617	0.057923		0.345708	0.007253		0.345748	-0.121655
0.696617	0.058789		0.346208	0.006876		0.346247	-0.121576
0.697616	0.05927		0.346707	0.006397		0.346747	-0.121654
0.698616	0.059699		0.347207	0.005929		0.347247	-0.121827
0.699615	0.060822		0.347707	0.005496		0.347746	-0.12216
0.700615	0.061657		0.348206	0.005104		0.348246	-0.122584
0.701614	0.062617		0.348706	0.004837		0.348746	-0.123011
0.702614	0.063536		0.349206	0.004688		0.349245	-0.123452
0.703613	0.063922		0.349705	0.004553		0.349745	-0.123899
0.704613	0.064318		0.350205	0.00446		0.350245	-0.124112
0.705612	0.065046		0.350704	0.00437		0.350745	-0.124129
0.706612	0.06584		0.351204	0.004055		0.351244	-0.124169
0.707611	0.066452		0.351704	0.003323		0.351744	-0.124407
0.708611	0.067456		0.352203	0.002605		0.352244	-0.124767
0.70961	0.06845		0.352703	0.001931		0.352743	-0.12514
0.71061	0.06923		0.353203	0.001289		0.353243	-0.125536
0.711609	0.069553		0.353702	0.000914		0.353743	-0.125939
0.712609	0.069814		0.354202	0.001158		0.354242	-0.126365
0.713608	0.070426		0.354702	0.001461		0.354742	-0.126812
0.714608	0.071244		0.355201	0.001712		0.355242	-0.127379
0.715607	0.072085		0.355701	0.001863		0.355742	-0.128305
0.716607	0.072802		0.3562	0.002038		0.356241	-0.129421
0.717606	0.072922		0.3567	0.002334		0.356741	-0.130451
0.718606	0.072594		0.3572	0.002707		0.357241	-0.131363
0.719605	0.07198		0.357699	0.003014		0.35774	-0.132191
0.720605	0.071718		0.358199	0.003		0.35824	-0.132542
0.721604	0.072107		0.358699	0.002861		0.35874	-0.132588
0.722604	0.072875		0.359198	0.002172		0.359239	-0.132649
0.723603	0.073646		0.359698	0.000853		0.359739	-0.132754
0.724603	0.073522		0.360197	-0.000434		0.360239	-0.132884
0.725602	0.072351		0.360697	-0.001542		0.360738	-0.133028
0.726602	0.070961		0.361197	-0.002505		0.361238	-0.133178
0.727601	0.069499		0.361696	-0.003443		0.361738	-0.133327
0.728601	0.068171		0.362196	-0.004303		0.362237	-0.133431
0.7296	0.066912		0.362696	-0.005177		0.362737	-0.133486
0.7306	0.065923		0.363195	-0.00619		0.363237	-0.133714
0.731599	0.065151		0.363695	-0.007493		0.363737	-0.13422
0.732599	0.064645		0.364194	-0.008768		0.364236	-0.134812
0.733598	0.064155		0.364694	-0.009905		0.364736	-0.135268
0.734598	0.06372		0.365194	-0.011027		0.365236	-0.135532
0.735597	0.063829		0.365693	-0.012032		0.365735	-0.135599
0.736597	0.064539		0.366193	-0.012499		0.366235	-0.13525
0.737596	0.065299		0.366693	-0.012944		0.366735	-0.134631
0.738596	0.065315		0.367192	-0.01326		0.367234	-0.133969
0.739595	0.065122		0.367692	-0.013429		0.367734	-0.133231
0.740595	0.064859		0.368192	-0.013615		0.368234	-0.132497
0.741594	0.064495		0.368691	-0.013881		0.368733	-0.132124
0.742594	0.064731		0.369191	-0.014167		0.369233	-0.13211
0.743593	0.065392		0.36969	-0.014501		0.369733	-0.132179
0.744593	0.066235		0.37019	-0.014979		0.370233	-0.132469
0.745592	0.066718		0.37069	-0.015416		0.370732	-0.132898
0.746592	0.066329		0.371189	-0.015641		0.371232	-0.133218
0.747591	0.065554		0.371689	-0.015743		0.371732	-0.133367
0.748591	0.064737		0.372189	-0.015834		0.372231	-0.133433
0.74959	0.064332		0.372688	-0.01587		0.372731	-0.133346
0.75059	0.06491		0.373188	-0.015921		0.373231	-0.133125
0.751589	0.065185		0.373687	-0.016092		0.37373	-0.1329
0.752589	0.06514		0.374187	-0.0164		0.37423	-0.132663
0.753588	0.064949		0.374687	-0.016645		0.37473	-0.13242
0.754588	0.064573		0.375186	-0.0166		0.37523	-0.132482
0.755587	0.063949		0.375686	-0.01643		0.375729	-0.132923
0.756587	0.063398		0.376186	-0.01609		0.376229	-0.133368
0.757586	0.063112		0.376685	-0.015274		0.376729	-0.133637
0.758586	0.062786		0.377185	-0.014496		0.377228	-0.133754
0.759585	0.062217		0.377684	-0.013956		0.377728	-0.133812
0.760585	0.061031		0.378184	-0.013672		0.378228	-0.133781
0.761584	0.059216		0.378684	-0.013557		0.378727	-0.133723
0.762584	0.057263		0.379183	-0.014146		0.379227	-0.133646
0.763583	0.056086		0.379683	-0.01481		0.379727	-0.133545
0.764583	0.055491		0.380183	-0.015483		0.380226	-0.133373
0.765582	0.055294		0.380682	-0.016163		0.380726	-0.13306
0.766582	0.055212		0.381182	-0.016873		0.381226	-0.132672
0.767581	0.054741		0.381681	-0.017695		0.381725	-0.132357
0.768581	0.05391		0.382181	-0.018591		0.382225	-0.132164
0.76958	0.052573		0.382681	-0.019459		0.382725	-0.132111
0.77058	0.050899		0.38318	-0.020208		0.383225	-0.132517
0.771579	0.050144		0.38368	-0.02085		0.383724	-0.133318
0.772579	0.050122		0.38418	-0.020938		0.384224	-0.134101
0.773578	0.050227		0.384679	-0.020413		0.384724	-0.134839
0.774578	0.050007		0.385179	-0.019892		0.385223	-0.135552
0.775577	0.049665		0.385678	-0.019385		0.385723	-0.136493
0.776577	0.049614		0.386178	-0.018883		0.386223	-0.137693
0.777576	0.050131		0.386678	-0.018405		0.386722	-0.138923
0.778576	0.051223		0.387177	-0.018012		0.387222	-0.140207
0.779575	0.052445		0.387677	-0.017672		0.387722	-0.141539
0.780575	0.05316		0.388177	-0.017589		0.388222	-0.142705
0.781574	0.053525		0.388676	-0.017706		0.388721	-0.143598
0.782574	0.053625		0.389176	-0.017857		0.389221	-0.144384
0.783573	0.05385		0.389676	-0.018138		0.389721	-0.145312
0.784573	0.054272		0.390175	-0.018433		0.39022	-0.146423
0.785572	0.054905		0.390675	-0.018743		0.39072	-0.147557
0.786572	0.055699		0.391174	-0.019073		0.39122	-0.148639
0.787571	0.056675		0.391674	-0.019428		0.391719	-0.149685
0.788571	0.056823		0.392174	-0.019922		0.392219	-0.150769
0.78957	0.05649		0.392673	-0.020546		0.392719	-0.15192
0.79057	0.055919		0.393173	-0.021087		0.393218	-0.153132
0.791569	0.055648		0.393673	-0.021334		0.393718	-0.15451
0.792569	0.055769		0.394172	-0.021577		0.394218	-0.156015
0.793568	0.056277		0.394672	-0.021762		0.394717	-0.157424
0.794568	0.057161		0.395171	-0.021813		0.395217	-0.158607
0.795567	0.05841		0.395671	-0.021897		0.395717	-0.15966
0.796567	0.059083		0.396171	-0.022086		0.396217	-0.160614
0.797566	0.059094		0.39667	-0.022301		0.396716	-0.161444
0.798566	0.059094		0.39717	-0.02253		0.397216	-0.162286
0.799565	0.059366		0.39767	-0.022811		0.397716	-0.16329
0.800565	0.059792		0.398169	-0.023121		0.398215	-0.164418
0.801564	0.059953		0.398669	-0.023515		0.398715	-0.165633
0.802563	0.05974		0.399168	-0.023962		0.399215	-0.166973
0.803563	0.058922		0.399668	-0.024488		0.399714	-0.168339
0.804563	0.058047		0.400168	-0.02529		0.400214	-0.169377
0.805562	0.057668		0.400667	-0.026186		0.400714	-0.170057
0.806561	0.057387		0.401167	-0.027		0.401213	-0.170745
0.807561	0.057051		0.401667	-0.027736		0.401713	-0.171543
0.80856	0.056759		0.402166	-0.028414		0.402213	-0.172406
0.80956	0.057455		0.402666	-0.028853		0.402713	-0.173329
0.810559	0.057983		0.403165	-0.029047		0.403212	-0.174337
0.811559	0.05799		0.403665	-0.029208		0.403712	-0.175347
0.812558	0.057644		0.404165	-0.029312		0.404212	-0.17622
0.813558	0.058106		0.404664	-0.029415		0.404711	-0.176987
0.814557	0.058958		0.405164	-0.029513		0.405211	-0.177825
0.815557	0.059711		0.405664	-0.029603		0.405711	-0.178811
0.816556	0.060012		0.406163	-0.029709		0.40621	-0.17986
0.817556	0.059867		0.406663	-0.02987		0.40671	-0.180956
0.818555	0.059444		0.407163	-0.030035		0.40721	-0.182114
0.819555	0.059369		0.407662	-0.030241		0.407709	-0.183168
0.820554	0.059649		0.408162	-0.030559		0.408209	-0.183739
0.821554	0.060408		0.408661	-0.030904		0.408709	-0.183953
0.822553	0.060835		0.409161	-0.031344		0.409209	-0.184257
0.823553	0.060974		0.409661	-0.031831		0.409708	-0.184704
0.824552	0.060658		0.41016	-0.032333		0.410208	-0.185207
0.825552	0.059897		0.41066	-0.032832		0.410708	-0.185467
0.826551	0.0594		0.41116	-0.03332		0.411207	-0.185477
0.827551	0.059211		0.411659	-0.03371		0.411707	-0.185347
0.82855	0.059209		0.412159	-0.033935		0.412207	-0.18494
0.82955	0.059269		0.412658	-0.034128		0.412706	-0.184375
0.830549	0.059109		0.413158	-0.034064		0.413206	-0.183981
0.831549	0.059056		0.413658	-0.033784		0.413706	-0.183859
0.832548	0.05911		0.414157	-0.03362		0.414205	-0.18386
0.833548	0.05913		0.414657	-0.033909		0.414705	-0.183954
0.834547	0.058122		0.415157	-0.034196		0.415205	-0.184121
0.835547	0.05746		0.415656	-0.034471		0.415705	-0.18431
0.836546	0.057259		0.416156	-0.034725		0.416204	-0.184557
0.837546	0.057544		0.416655	-0.034928		0.416704	-0.184847
0.838545	0.057886		0.417155	-0.03477		0.417204	-0.185186
0.839545	0.057876		0.417655	-0.034576		0.417703	-0.185608
0.840544	0.057424		0.418154	-0.034431		0.418203	-0.186024
0.841544	0.056934		0.418654	-0.034617		0.418703	-0.186303
0.842543	0.056896		0.419154	-0.034773		0.419202	-0.186432
0.843543	0.057172		0.419653	-0.034723		0.419702	-0.186578
0.844542	0.056978		0.420153	-0.034589		0.420202	-0.186761
0.845542	0.056451		0.420653	-0.034441		0.420701	-0.186962
0.846541	0.055772		0.421152	-0.034172		0.421201	-0.18725
0.847541	0.055399		0.421652	-0.033877		0.421701	-0.187677
0.84854	0.05481		0.422151	-0.033617		0.422201	-0.188139
0.84954	0.054325		0.422651	-0.033406		0.4227	-0.188662
0.850539	0.05444		0.423151	-0.033183		0.4232	-0.189233
0.851539	0.055447		0.42365	-0.032869		0.4237	-0.189737
0.852538	0.056146		0.42415	-0.032507		0.424199	-0.190114
0.853538	0.056399		0.42465	-0.032217		0.424699	-0.190423
0.854537	0.05627		0.425149	-0.032214		0.425199	-0.190592
0.855537	0.056384		0.425649	-0.032221		0.425698	-0.190612
0.856536	0.056742		0.426148	-0.032302		0.426198	-0.190596
0.857536	0.057137		0.426648	-0.032475		0.426698	-0.190476
0.858535	0.057505		0.427148	-0.032678		0.427197	-0.19028
0.859535	0.058103		0.427647	-0.033066		0.427697	-0.189872
0.860534	0.058335		0.428147	-0.033512		0.428197	-0.18916
0.861534	0.057922		0.428647	-0.03398		0.428697	-0.188469
0.862533	0.056921		0.429146	-0.034514		0.429196	-0.1879
0.863533	0.055869		0.429646	-0.035027		0.429696	-0.187459
0.864532	0.055008		0.430145	-0.035377		0.430196	-0.187131
0.865532	0.054583		0.430645	-0.035532		0.430695	-0.187019
0.866531	0.054531		0.431145	-0.035678		0.431195	-0.186979
0.867531	0.054974		0.431644	-0.035761		0.431695	-0.186895
0.86853	0.055048		0.432144	-0.035844		0.432194	-0.18675
0.86953	0.054587		0.432644	-0.035987		0.432694	-0.186584
0.870529	0.053728		0.433143	-0.036367		0.433194	-0.186357
0.871529	0.053069		0.433643	-0.036726		0.433693	-0.186085
0.872528	0.052953		0.434142	-0.036974		0.434193	-0.185742
0.873528	0.05316		0.434642	-0.03715		0.434693	-0.18525
0.874527	0.053537		0.435142	-0.03736		0.435193	-0.184699
0.875527	0.053992		0.435641	-0.037761		0.435692	-0.184274
0.876526	0.053538		0.436141	-0.038195		0.436192	-0.183993
0.877526	0.052857		0.436641	-0.038731		0.436692	-0.183805
0.878525	0.05235		0.43714	-0.039422		0.437191	-0.183883
0.879525	0.052253		0.43764	-0.040084		0.437691	-0.184154
0.880524	0.052187		0.438139	-0.040527		0.438191	-0.184533
0.881524	0.051878		0.438639	-0.04084		0.43869	-0.185097
0.882523	0.051499		0.439139	-0.041022		0.43919	-0.185685
0.883523	0.051117		0.439638	-0.040762		0.43969	-0.186182
0.884522	0.050463		0.440138	-0.040495		0.440189	-0.18659
0.885522	0.050118		0.440638	-0.040142		0.440689	-0.186953
0.886521	0.050439		0.441137	-0.03969		0.441189	-0.187145
0.887521	0.051362		0.441637	-0.039301		0.441689	-0.187192
0.88852	0.052382		0.442137	-0.03926		0.442188	-0.187189
0.88952	0.053219		0.442636	-0.039262		0.442688	-0.187104
0.890519	0.05354		0.443136	-0.039327		0.443188	-0.186995
0.891519	0.053404		0.443635	-0.039615		0.443687	-0.18681
0.892518	0.052715		0.444135	-0.039936		0.444187	-0.186537
0.893518	0.051736		0.444635	-0.040461		0.444687	-0.186245
0.894517	0.051271		0.445134	-0.041063		0.445186	-0.185919
0.895517	0.051535		0.445634	-0.041689		0.445686	-0.185577
0.896516	0.05217		0.446134	-0.042454		0.446186	-0.185503
0.897516	0.052263		0.446633	-0.043294		0.446685	-0.185827
0.898515	0.052234		0.447133	-0.044112		0.447185	-0.186169
0.899515	0.05212		0.447632	-0.044869		0.447685	-0.186449
0.900514	0.051798		0.448132	-0.045638		0.448185	-0.186683
0.901514	0.051483		0.448632	-0.046417		0.448684	-0.186576
0.902513	0.051421		0.449131	-0.04723		0.449184	-0.185872
0.903513	0.051298		0.449631	-0.047962		0.449684	-0.185004
0.904512	0.050981		0.450131	-0.048414		0.450183	-0.184285
0.905512	0.050588		0.45063	-0.048857		0.450683	-0.183706
0.906511	0.049581		0.45113	-0.049188		0.451183	-0.183281
0.907511	0.04846		0.451629	-0.049153		0.451682	-0.183286
0.90851	0.047641		0.452129	-0.049084		0.452182	-0.18359
0.90951	0.047972		0.452629	-0.048827		0.452682	-0.184119
0.910509	0.047984		0.453128	-0.048527		0.453181	-0.184943
0.911509	0.047314		0.453628	-0.048241		0.453681	-0.18575
0.912508	0.046214		0.454128	-0.048044		0.454181	-0.186488
0.913508	0.045036		0.454627	-0.047885		0.454681	-0.187168
0.914507	0.043987		0.455127	-0.047889		0.45518	-0.187717
0.915507	0.043409		0.455627	-0.048081		0.45568	-0.188056
0.916506	0.043116		0.456126	-0.04826		0.45618	-0.188328
0.917506	0.042797		0.456626	-0.048361		0.456679	-0.188526
0.918505	0.042793		0.457125	-0.048412		0.457179	-0.188612
0.919505	0.043357		0.457625	-0.048393		0.457679	-0.188698
0.920504	0.043933		0.458125	-0.048149		0.458178	-0.188845
0.921504	0.044077		0.458624	-0.047907		0.458678	-0.189034
0.922503	0.043923		0.459124	-0.047682		0.459178	-0.18932
0.923503	0.043777		0.459624	-0.047491		0.459677	-0.18979
0.924502	0.043204		0.460123	-0.047261		0.460177	-0.190325
0.925502	0.042215		0.460623	-0.046845		0.460677	-0.19073
0.926501	0.041273		0.461122	-0.046412		0.461177	-0.190997
0.9275	0.041658		0.461622	-0.045999		0.461676	-0.191273
0.9285	0.042379		0.462122	-0.045693		0.462176	-0.191572
0.9295	0.043055		0.462621	-0.045429		0.462676	-0.191885
0.930499	0.043256		0.463121	-0.045364		0.463175	-0.192075
0.931498	0.044049		0.463621	-0.04543		0.463675	-0.192092
0.932498	0.044564		0.46412	-0.04549		0.464175	-0.192071
0.933497	0.044581		0.46462	-0.045368		0.464674	-0.192051
0.934497	0.043397		0.465119	-0.045205		0.465174	-0.192028
0.935496	0.041916		0.465619	-0.045122		0.465674	-0.192056
0.936496	0.041067		0.466119	-0.045148		0.466173	-0.19226
0.937495	0.040575		0.466618	-0.045173		0.466673	-0.192598
0.938495	0.040063		0.467118	-0.045168		0.467173	-0.192864
0.939494	0.039416		0.467618	-0.045142		0.467673	-0.193047
0.940494	0.038971		0.468117	-0.045076		0.468172	-0.193233
0.941493	0.038585		0.468617	-0.044765		0.468672	-0.193482
0.942493	0.038232		0.469116	-0.044459		0.469172	-0.193825
0.943492	0.037864		0.469616	-0.044281		0.469671	-0.194313
0.944492	0.036945		0.470116	-0.044279		0.470171	-0.195106
0.945491	0.036361		0.470615	-0.044269		0.470671	-0.195966
0.946491	0.036134		0.471115	-0.044117		0.47117	-0.196618
0.94749	0.03618		0.471615	-0.043868		0.47167	-0.19682
0.94849	0.035465		0.472114	-0.043512		0.47217	-0.196808
0.949489	0.035168		0.472614	-0.042809		0.472669	-0.196354
0.950489	0.035393		0.473114	-0.042104		0.473169	-0.195682
0.951488	0.035731		0.473613	-0.041381		0.473669	-0.195276
0.952488	0.03472		0.474113	-0.040621		0.474169	-0.195506
0.953487	0.033604		0.474612	-0.039893		0.474668	-0.196023
0.954487	0.032721		0.475112	-0.039678		0.475168	-0.196735
0.955486	0.032356		0.475612	-0.039521		0.475668	-0.197617
0.956486	0.032018		0.476111	-0.039435		0.476167	-0.198381
0.957485	0.03206		0.476611	-0.039764		0.476667	-0.198734
0.958485	0.032458		0.477111	-0.040078		0.477167	-0.198736
0.959484	0.033051		0.47761	-0.040205		0.477666	-0.198774
0.960484	0.033988		0.47811	-0.040252		0.478166	-0.198884
0.961483	0.034568		0.478609	-0.040293		0.478666	-0.199003
0.962483	0.03514		0.479109	-0.040236		0.479165	-0.19918
0.963482	0.035802		0.479609	-0.040183		0.479665	-0.199436
0.964482	0.036594		0.480108	-0.040398		0.480165	-0.199666
0.965481	0.037183		0.480608	-0.040869		0.480665	-0.199844
0.966481	0.036989		0.481108	-0.041341		0.481164	-0.200011
0.96748	0.036478		0.481607	-0.041894		0.481664	-0.200235
0.96848	0.036034		0.482107	-0.042502		0.482164	-0.200583
0.969479	0.036077		0.482606	-0.043161		0.482663	-0.200965
0.970479	0.035521		0.483106	-0.043923		0.483163	-0.201352
0.971478	0.034534		0.483606	-0.04468		0.483663	-0.201744
0.972478	0.033489		0.484105	-0.045427		0.484162	-0.202067
0.973477	0.033216		0.484605	-0.046129		0.484662	-0.202197
0.974477	0.03362		0.485105	-0.04681		0.485162	-0.202269
0.975476	0.03401		0.485604	-0.047105		0.485661	-0.20249
0.976476	0.034033		0.486104	-0.047399		0.486161	-0.202865
0.977475	0.033291		0.486603	-0.047683		0.486661	-0.203234
0.978475	0.032506		0.487103	-0.047848		0.487161	-0.20358
0.979474	0.032545		0.487603	-0.047994		0.48766	-0.203909
0.980474	0.033137		0.488102	-0.047866		0.48816	-0.204099
0.981473	0.033695		0.488602	-0.047671		0.48866	-0.204031
0.982473	0.03335		0.489102	-0.047489		0.489159	-0.203962
0.983472	0.03282		0.489601	-0.047485		0.489659	-0.203894
0.984472	0.032469		0.490101	-0.047545		0.490159	-0.203828
0.985471	0.032614		0.4906	-0.047907		0.490658	-0.203847
0.986471	0.033106		0.4911	-0.048454		0.491158	-0.204041
0.98747	0.032687		0.4916	-0.049009		0.491658	-0.204273
0.98847	0.031788		0.492099	-0.049593		0.492157	-0.204559
0.989469	0.030807		0.492599	-0.050194		0.492657	-0.204942
0.990469	0.030128		0.493099	-0.050804		0.493157	-0.205355
0.991468	0.030138		0.493598	-0.051409		0.493657	-0.20585
0.992468	0.030754		0.494098	-0.052024		0.494156	-0.206402
0.993467	0.031678		0.494598	-0.052511		0.494656	-0.206803
0.994467	0.03215		0.495097	-0.05282		0.495156	-0.206907
0.995466	0.032346		0.495597	-0.053044		0.495655	-0.206926
0.996466	0.032588		0.496096	-0.052755		0.496155	-0.206853
0.997465	0.032953		0.496596	-0.052473		0.496655	-0.206688
0.998465	0.033396		0.497096	-0.052295		0.497154	-0.206709
0.999464	0.033193		0.497595	-0.052466		0.497654	-0.207161
1.00046	0.032815		0.498095	-0.052668		0.498154	-0.20784
1.00146	0.032629		0.498595	-0.053522		0.498653	-0.208662
1.00246	0.033189		0.499094	-0.05444		0.499153	-0.209701
1.00346	0.033768		0.499594	-0.055333		0.499653	-0.21069
1.00446	0.033533		0.500093	-0.055711		0.500153	-0.211464
1.00546	0.032709		0.500593	-0.056007		0.500652	-0.212075
1.00646	0.031832		0.501093	-0.05593		0.501152	-0.212614
1.00746	0.031828		0.501592	-0.055692		0.501652	-0.213002
1.00846	0.032474		0.502092	-0.055468		0.502151	-0.213368
1.00946	0.033024		0.502592	-0.055431		0.502651	-0.213701
1.01046	0.033077		0.503091	-0.055463		0.503151	-0.213966
1.01146	0.033043		0.503591	-0.055299		0.50365	-0.214244
1.01246	0.033918		0.50409	-0.054955		0.50415	-0.214564
1.01346	0.034958		0.50459	-0.054596		0.50465	-0.214906
1.01446	0.035783		0.50509	-0.053962		0.505149	-0.215272
1.01546	0.036309		0.505589	-0.053077		0.505649	-0.215692
1.01646	0.036471		0.506089	-0.052219		0.506149	-0.216128
1.01745	0.036309		0.506589	-0.05139		0.506649	-0.216586
1.01846	0.035898		0.507088	-0.050557		0.507148	-0.217066
1.01945	0.035762		0.507588	-0.049681		0.507648	-0.217544
1.02045	0.035892		0.508087	-0.048692		0.508148	-0.218013
1.02145	0.035814		0.508587	-0.047714		0.508647	-0.218443
1.02245	0.035449		0.509087	-0.046764		0.509147	-0.218535
1.02345	0.035001		0.509586	-0.045808		0.509647	-0.218167
1.02445	0.03467		0.510086	-0.044885		0.510146	-0.217759
1.02545	0.034437		0.510586	-0.044345		0.510646	-0.217198
1.02645	0.034422		0.511085	-0.043834		0.511146	-0.216492
1.02745	0.03491		0.511585	-0.04371		0.511645	-0.215893
1.02845	0.03542		0.512084	-0.04368		0.512145	-0.215477
1.02945	0.035798		0.512584	-0.043672		0.512645	-0.215079
1.03045	0.036078		0.513084	-0.043936		0.513145	-0.214833
1.03145	0.036386		0.513583	-0.044253		0.513644	-0.214834
1.03245	0.036482		0.514083	-0.044393		0.514144	-0.214674
1.03345	0.035937		0.514583	-0.044296		0.514644	-0.214196
1.03445	0.035083		0.515082	-0.044176		0.515143	-0.213611
1.03545	0.034079		0.515582	-0.043755		0.515643	-0.212936
1.03645	0.033144		0.516082	-0.043169		0.516143	-0.212089
1.03744	0.032679		0.516581	-0.042674		0.516642	-0.211363
1.03845	0.032733		0.517081	-0.042837		0.517142	-0.211027
1.03944	0.033015		0.51758	-0.043017		0.517642	-0.210928
1.04044	0.033504		0.51808	-0.043191		0.518141	-0.210797
1.04144	0.034355		0.51858	-0.043354		0.518641	-0.210584
1.04244	0.034732		0.519079	-0.043516		0.519141	-0.210315
1.04344	0.034397		0.519579	-0.043627		0.519641	-0.210015
1.04444	0.033772		0.520079	-0.043732		0.52014	-0.209681
1.04544	0.033494		0.520578	-0.043891		0.52064	-0.209367
1.04644	0.033587		0.521078	-0.044562		0.52114	-0.209149
1.04744	0.033982		0.521577	-0.045263		0.521639	-0.20902
1.04844	0.034621		0.522077	-0.045535		0.522139	-0.208809
1.04944	0.035162		0.522577	-0.045594		0.522639	-0.208376
1.05044	0.03604		0.523076	-0.045642		0.523138	-0.207794
1.05144	0.037333		0.523576	-0.045053		0.523638	-0.207085
1.05244	0.03818		0.524076	-0.044359		0.524138	-0.206125
1.05344	0.038975		0.524575	-0.043539		0.524637	-0.205227
1.05444	0.0399		0.525075	-0.042514		0.525137	-0.204625
1.05544	0.04093		0.525575	-0.041486		0.525637	-0.204394
1.05644	0.041842		0.526074	-0.040832		0.526137	-0.204223
1.05743	0.042946		0.526574	-0.040347		0.526636	-0.204217
1.05843	0.043428		0.527073	-0.039852		0.527136	-0.20423
1.05943	0.043293		0.527573	-0.039261		0.527636	-0.204252
1.06043	0.043272		0.528073	-0.038654		0.528135	-0.204296
1.06143	0.044237		0.528572	-0.038235		0.528635	-0.20433
1.06243	0.044938		0.529072	-0.038014		0.529135	-0.204324
1.06343	0.045223		0.529572	-0.037801		0.529634	-0.20429
1.06443	0.045037		0.530071	-0.037958		0.530134	-0.20421
1.06543	0.044623		0.530571	-0.038173		0.530634	-0.204003
1.06643	0.044777		0.53107	-0.038375		0.531133	-0.203764
1.06743	0.045835		0.53157	-0.038539		0.531633	-0.203503
1.06843	0.04755		0.53207	-0.038701		0.532133	-0.203218
1.06943	0.048334		0.532569	-0.038826		0.532633	-0.202908
1.07043	0.048677		0.533069	-0.038937		0.533132	-0.202516
1.07143	0.049198		0.533569	-0.039043		0.533632	-0.202102
1.07243	0.05026		0.534068	-0.039126		0.534132	-0.201956
1.07343	0.051121		0.534568	-0.039209		0.534631	-0.20235
1.07443	0.05112		0.535067	-0.039422		0.535131	-0.202703
1.07543	0.050422		0.535567	-0.039773		0.535631	-0.202882
1.07642	0.049182		0.536067	-0.040129		0.53613	-0.2029
1.07743	0.048362		0.536566	-0.04009		0.53663	-0.202839
1.07842	0.047575		0.537066	-0.03994		0.53713	-0.202571
1.07942	0.047006		0.537566	-0.039783		0.537629	-0.20229
1.08042	0.046671		0.538065	-0.03962		0.538129	-0.202071
1.08142	0.046472		0.538565	-0.039457		0.538629	-0.201953
1.08242	0.046854		0.539064	-0.039457		0.539129	-0.20195
1.08342	0.047991		0.539564	-0.039712		0.539628	-0.202292
1.08442	0.049695		0.540064	-0.039975		0.540128	-0.202758
1.08542	0.050961		0.540563	-0.04068		0.540628	-0.203306
1.08642	0.051208		0.541063	-0.041409		0.541127	-0.204051
1.08742	0.051139		0.541563	-0.042068		0.541627	-0.204689
1.08842	0.051093		0.542062	-0.042035		0.542127	-0.204932
1.08942	0.051499		0.542562	-0.041975		0.542626	-0.204897
1.09042	0.052156		0.543061	-0.042173		0.543126	-0.204778
1.09142	0.052245		0.543561	-0.042446		0.543626	-0.204424
1.09242	0.051898		0.544061	-0.042719		0.544125	-0.204025
1.09342	0.05147		0.54456	-0.04304		0.544625	-0.203651
1.09442	0.052029		0.54506	-0.043374		0.545125	-0.203323
1.09542	0.052415		0.54556	-0.043301		0.545625	-0.203075
1.09641	0.052378		0.546059	-0.042942		0.546124	-0.203088
1.09742	0.051803		0.546559	-0.042572		0.546624	-0.203236
1.09841	0.05136		0.547059	-0.042645		0.547124	-0.203463
1.09941	0.05175		0.547558	-0.042921		0.547623	-0.203935
1.10041	0.052341		0.548058	-0.043303		0.548123	-0.204541
1.10141	0.052531		0.548557	-0.043826		0.548623	-0.205203
1.10241	0.052254		0.549057	-0.044347		0.549122	-0.20595
1.10341	0.052319		0.549557	-0.045003		0.549622	-0.206633
1.10441	0.052432		0.550056	-0.045857		0.550122	-0.207015
1.10541	0.052343		0.550556	-0.046683		0.550621	-0.207037
1.10641	0.052257		0.551056	-0.047412		0.551121	-0.207032
1.10741	0.051628		0.551555	-0.048141		0.551621	-0.206956
1.10841	0.050894		0.552055	-0.048888		0.552121	-0.206873
1.10941	0.050333		0.552554	-0.049739		0.55262	-0.206778
1.11041	0.050213		0.553054	-0.050597		0.55312	-0.206663
1.11141	0.049778		0.553554	-0.051606		0.55362	-0.20659
1.11241	0.049273		0.554053	-0.0526		0.554119	-0.206625
1.11341	0.048911		0.554553	-0.053609		0.554619	-0.206698
1.11441	0.049266		0.555053	-0.054238		0.555119	-0.206826
1.11541	0.049469		0.555552	-0.054818		0.555618	-0.207073
1.11641	0.049558		0.556052	-0.05517		0.556118	-0.20723
1.1174	0.049469		0.556551	-0.055369		0.556618	-0.207063
1.1184	0.049423		0.557051	-0.055559		0.557117	-0.206685
1.1194	0.049286		0.557551	-0.05579		0.557617	-0.20634
1.1204	0.049296		0.55805	-0.056034		0.558117	-0.206076
1.1214	0.049413		0.55855	-0.056375		0.558617	-0.205849
1.1224	0.04941		0.55905	-0.056923		0.559116	-0.205619
1.1234	0.049206		0.559549	-0.057472		0.559616	-0.205387
1.1244	0.049346		0.560049	-0.057894		0.560116	-0.205208
1.1254	0.05005		0.560548	-0.05818		0.560615	-0.205208
1.1264	0.051165		0.561048	-0.058451		0.561115	-0.205351
1.1274	0.051444		0.561548	-0.058679		0.561615	-0.205654
1.1284	0.05096		0.562047	-0.058904		0.562114	-0.206235
1.1294	0.050358		0.562547	-0.059129		0.562614	-0.206804
1.1304	0.051183		0.563047	-0.059361		0.563114	-0.2073
1.1314	0.052099		0.563546	-0.059594		0.563613	-0.207706
1.1324	0.05254		0.564046	-0.059567		0.564113	-0.208264
1.1334	0.052455		0.564546	-0.059504		0.564613	-0.209113
1.1344	0.052296		0.565045	-0.059442		0.565113	-0.210019
1.1354	0.05225		0.565545	-0.058917		0.565612	-0.210819
1.1364	0.052598		0.566044	-0.058392		0.566112	-0.211443
1.13739	0.053143		0.566544	-0.058319		0.566612	-0.212077
1.13839	0.053548		0.567044	-0.058446		0.567111	-0.212735
1.13939	0.053221		0.567543	-0.058574		0.567611	-0.213404
1.14039	0.052493		0.568043	-0.058437		0.568111	-0.214183
1.14139	0.051596		0.568543	-0.05823		0.56861	-0.215173
1.14239	0.050877		0.569042	-0.057917		0.56911	-0.216128
1.14339	0.05107		0.569542	-0.057371		0.56961	-0.216788
1.14439	0.051426		0.570041	-0.056841		0.570109	-0.217153
1.14539	0.051508		0.570541	-0.056666		0.570609	-0.217407
1.14639	0.051097		0.571041	-0.056769		0.571109	-0.217411
1.14739	0.05079		0.57154	-0.056894		0.571609	-0.2173
1.14839	0.050588		0.57204	-0.056894		0.572108	-0.217231
1.14939	0.050043		0.57254	-0.056876		0.572608	-0.217216
1.15039	0.049177		0.573039	-0.056774		0.573108	-0.21719
1.15139	0.048462		0.573539	-0.056533		0.573607	-0.217097
1.15239	0.04859		0.574038	-0.056274		0.574107	-0.216928
1.15339	0.049154		0.574538	-0.056028		0.574607	-0.216793
1.15439	0.049649		0.575038	-0.055788		0.575106	-0.216719
1.15539	0.04877		0.575537	-0.055571		0.575606	-0.216661
1.15638	0.047232		0.576037	-0.055445		0.576106	-0.216628
1.15739	0.046054		0.576537	-0.055331		0.576605	-0.216664
1.15838	0.045401		0.577036	-0.055364		0.577105	-0.21663
1.15938	0.044849		0.577536	-0.055564		0.577605	-0.216288
1.16038	0.044193		0.578035	-0.055785		0.578105	-0.21572
1.16138	0.043643		0.578535	-0.055877		0.578604	-0.21512
1.16238	0.04319		0.579035	-0.055948		0.579104	-0.214407
1.16338	0.042832		0.579534	-0.056037		0.579604	-0.213656
1.16438	0.042254		0.580034	-0.056169		0.580103	-0.213078
1.16538	0.041975		0.580534	-0.056305		0.580603	-0.213034
1.16638	0.041744		0.581033	-0.056642		0.581103	-0.213131
1.16738	0.041255		0.581533	-0.057143		0.581602	-0.213551
1.16838	0.039893		0.582033	-0.057662		0.582102	-0.214214
1.16938	0.038686		0.582532	-0.057922		0.582602	-0.214891
1.17038	0.037872		0.583032	-0.058143		0.583101	-0.215632
1.17138	0.037714		0.583531	-0.058283		0.583601	-0.216395
1.17238	0.038075		0.584031	-0.058223		0.584101	-0.217158
1.17338	0.038402		0.584531	-0.058135		0.584601	-0.217927
1.17438	0.038065		0.58503	-0.058155		0.5851	-0.218656
1.17538	0.037109		0.58553	-0.058235		0.5856	-0.219254
1.17637	0.035882		0.58603	-0.058326		0.5861	-0.21976
1.17737	0.035303		0.586529	-0.058463		0.586599	-0.220149
1.17837	0.034841		0.587029	-0.058606		0.587099	-0.220216
1.17937	0.034399		0.587528	-0.058854		0.587599	-0.220304
1.18037	0.034087		0.588028	-0.05922		0.588098	-0.220493
1.18137	0.034257		0.588528	-0.0596		0.588598	-0.220807
1.18237	0.034513		0.589027	-0.060214		0.589098	-0.221016
1.18337	0.034753		0.589527	-0.060889		0.589597	-0.220905
1.18437	0.034965		0.590027	-0.061429		0.590097	-0.220712
1.18537	0.035324		0.590526	-0.061384		0.590597	-0.220428
1.18637	0.03556		0.591026	-0.061264		0.591097	-0.21995
1.18737	0.03575		0.591525	-0.060741		0.591596	-0.21946
1.18837	0.035988		0.592025	-0.05999		0.592096	-0.218952
1.18937	0.036469		0.592525	-0.059219		0.592596	-0.218428
1.19037	0.036823		0.593024	-0.058643		0.593095	-0.218092
1.19137	0.037357		0.593524	-0.058115		0.593595	-0.218275
1.19237	0.038083		0.594024	-0.057692		0.594095	-0.218569
1.19337	0.038536		0.594523	-0.057498		0.594594	-0.219136
1.19437	0.038676		0.595023	-0.057332		0.595094	-0.22005
1.19537	0.038942		0.595522	-0.057599		0.595594	-0.220767
1.19636	0.039184		0.596022	-0.058108		0.596093	-0.220871
1.19736	0.03897		0.596522	-0.058656		0.596593	-0.220643
1.19836	0.039463		0.597021	-0.059336		0.597093	-0.220383
1.19936	0.040665		0.597521	-0.060025		0.597593	-0.220057
1.20036	0.041986		0.598021	-0.06059		0.598092	-0.219815
1.20136	0.042451		0.59852	-0.060943		0.598592	-0.219981
1.20236	0.042138		0.59902	-0.061271		0.599092	-0.220643
1.20336	0.041782		0.599519	-0.061582		0.599591	-0.221291
1.20436	0.041424		0.600019	-0.061888		0.600091	-0.221862
1.20536	0.040933		0.600519	-0.062246		0.600591	-0.222422
1.20636	0.040385		0.601018	-0.062771		0.60109	-0.222965
1.20736	0.039836		0.601518	-0.063316		0.60159	-0.223488
1.20836	0.039742		0.602018	-0.063709		0.60209	-0.224099
1.20936	0.040395		0.602517	-0.063934		0.602589	-0.225022
1.21036	0.041022		0.603017	-0.064145		0.603089	-0.226153
1.21136	0.04104		0.603517	-0.064736		0.603589	-0.227168
1.21236	0.040679		0.604016	-0.065358		0.604089	-0.227883
1.21336	0.040257		0.604516	-0.065965		0.604588	-0.22858
1.21436	0.039926		0.605015	-0.06653		0.605088	-0.229078
1.21535	0.039756		0.605515	-0.067093		0.605588	-0.229059
1.21636	0.039458		0.606015	-0.067021		0.606087	-0.229009
1.21735	0.039018		0.606514	-0.066742		0.606587	-0.229027
1.21835	0.038834		0.607014	-0.066451		0.607087	-0.229069
1.21935	0.038917		0.607514	-0.066434		0.607586	-0.229092
1.22035	0.038916		0.608013	-0.066441		0.608086	-0.229057
1.22135	0.038785		0.608513	-0.066402		0.608586	-0.228992
1.22235	0.038595		0.609012	-0.066328		0.609085	-0.228879
1.22335	0.037684		0.609512	-0.066252		0.609585	-0.228711
1.22435	0.036721		0.610012	-0.066063		0.610085	-0.228583
1.22535	0.036272		0.610511	-0.065816		0.610585	-0.228586
1.22635	0.036718		0.611011	-0.06559		0.611084	-0.228679
1.22735	0.037154		0.611511	-0.065587		0.611584	-0.228883
1.22835	0.037447		0.61201	-0.0656		0.612084	-0.229365
1.22935	0.037612		0.61251	-0.065501		0.612583	-0.229826
1.23035	0.037352		0.61301	-0.065283		0.613083	-0.230184
1.23135	0.03706		0.613509	-0.065057		0.613583	-0.230418
1.23235	0.037137		0.614009	-0.064851		0.614082	-0.230629
1.23335	0.037167		0.614508	-0.064648		0.614582	-0.230782
1.23435	0.036495		0.615008	-0.064597		0.615082	-0.230933
1.23534	0.035258		0.615508	-0.06515		0.615581	-0.231187
1.23635	0.034486		0.616007	-0.065749		0.616081	-0.231629
1.23734	0.034119		0.616507	-0.066423		0.616581	-0.232078
1.23834	0.03395		0.617007	-0.067175		0.617081	-0.232562
1.23934	0.03371		0.617506	-0.067931		0.61758	-0.233061
1.24034	0.03299		0.618006	-0.068474		0.61808	-0.233351
1.24134	0.03216		0.618505	-0.068981		0.61858	-0.233144
1.24234	0.031565		0.619005	-0.069503		0.619079	-0.232938
1.24334	0.031293		0.619505	-0.070076		0.619579	-0.232937
1.24434	0.030844		0.620004	-0.070647		0.620079	-0.233116
1.24534	0.030093		0.620504	-0.070759		0.620578	-0.233508
1.24634	0.029119		0.621004	-0.070645		0.621078	-0.234515
1.24734	0.02816		0.621503	-0.070518		0.621578	-0.235786
1.24834	0.027772		0.622003	-0.070392		0.622077	-0.236821
1.24934	0.027467		0.622502	-0.070264		0.622577	-0.237528
1.25034	0.027133		0.623002	-0.070275		0.623077	-0.23814
1.25134	0.026895		0.623502	-0.070484		0.623577	-0.238332
1.25234	0.026814		0.624001	-0.070713		0.624076	-0.238047
1.25334	0.026669		0.624501	-0.07133		0.624576	-0.237771
1.25434	0.026518		0.625001	-0.072198		0.625076	-0.23751
1.25534	0.026784		0.6255	-0.073066		0.625575	-0.23725
1.25633	0.027518		0.626	-0.073773		0.626075	-0.237002
1.25733	0.027929		0.626499	-0.074442		0.626575	-0.236778
1.25833	0.027789		0.626999	-0.074724		0.627074	-0.236737
1.25933	0.027284		0.627499	-0.074531		0.627574	-0.237122
1.26033	0.027147		0.627998	-0.074253		0.628074	-0.2376
1.26133	0.027833		0.628498	-0.073636		0.628573	-0.238187
1.26233	0.028851		0.628998	-0.072943		0.629073	-0.239028
1.26333	0.029569		0.629497	-0.072286		0.629573	-0.239873
1.26433	0.029124		0.629997	-0.071783		0.630073	-0.240527
1.26533	0.028867		0.630497	-0.071314		0.630572	-0.240856
1.26633	0.029379		0.630996	-0.071403		0.631072	-0.24117
1.26733	0.030409		0.631496	-0.071756		0.631572	-0.241413
1.26833	0.031246		0.631995	-0.072141		0.632071	-0.241629
1.26933	0.032292		0.632495	-0.072687		0.632571	-0.241888
1.27033	0.033592		0.632995	-0.073278		0.633071	-0.242262
1.27133	0.035056		0.633494	-0.073899		0.63357	-0.242641
1.27233	0.036435		0.633994	-0.074559		0.63407	-0.243064
1.27333	0.037251		0.634494	-0.075228		0.63457	-0.243552
1.27433	0.037751		0.634993	-0.07583		0.635069	-0.244075
1.27533	0.038098		0.635493	-0.076386		0.635569	-0.244757
1.27632	0.038349		0.635992	-0.076913		0.636069	-0.245475
1.27732	0.039009		0.636492	-0.077237		0.636569	-0.246117
1.27832	0.039872		0.636992	-0.077518		0.637068	-0.246448
1.27932	0.040629		0.637491	-0.077642		0.637568	-0.246722
1.28032	0.041009		0.637991	-0.077571		0.638068	-0.246724
1.28132	0.040926		0.638491	-0.077467		0.638567	-0.246506
1.28232	0.041041		0.63899	-0.077348		0.639067	-0.246302
1.28332	0.041484		0.63949	-0.077219		0.639567	-0.246161
1.28432	0.042233		0.639989	-0.077147		0.640066	-0.246069
1.28532	0.042997		0.640489	-0.077226		0.640566	-0.246192
1.28632	0.043063		0.640989	-0.077332		0.641066	-0.24663
1.28732	0.042518		0.641488	-0.077371		0.641565	-0.247061
1.28832	0.041774		0.641988	-0.077331		0.642065	-0.247458
1.28932	0.042121		0.642488	-0.077286		0.642565	-0.247839
1.29032	0.043446		0.642987	-0.077356		0.643064	-0.248276
1.29132	0.044569		0.643487	-0.077448		0.643564	-0.248856
1.29232	0.044844		0.643986	-0.077523		0.644064	-0.249406
1.29332	0.04385		0.644486	-0.077554		0.644564	-0.249759
1.29432	0.042357		0.644986	-0.077577		0.645063	-0.249903
1.29531	0.04147		0.645485	-0.077571		0.645563	-0.249927
1.29631	0.041127		0.645985	-0.077552		0.646063	-0.24946
1.29731	0.040975		0.646485	-0.077532		0.646562	-0.248905
1.29831	0.040682		0.646984	-0.077513		0.647062	-0.24855
1.29931	0.040498		0.647484	-0.077493		0.647562	-0.248576
1.30031	0.040443		0.647983	-0.077334		0.648061	-0.248649
1.30131	0.040423		0.648483	-0.077054		0.648561	-0.248933
1.30231	0.039973		0.648983	-0.076753		0.649061	-0.249384
1.30331	0.039072		0.649482	-0.076063		0.649561	-0.249831
1.30431	0.038205		0.649982	-0.075128		0.65006	-0.250257
1.30531	0.037816		0.650482	-0.074212		0.65056	-0.250686
1.30631	0.037891		0.650981	-0.073371		0.65106	-0.251115
1.30731	0.037748		0.651481	-0.072553		0.651559	-0.251543
1.30831	0.03737		0.651981	-0.072119		0.652059	-0.251851
1.30931	0.036906		0.65248	-0.072169		0.652559	-0.251686
1.31031	0.03648		0.65298	-0.072319		0.653058	-0.251409
1.31131	0.035844		0.653479	-0.072695		0.653558	-0.251298
1.31231	0.035353		0.653979	-0.073115		0.654058	-0.251814
1.31331	0.035323		0.654479	-0.073498		0.654557	-0.252429
1.31431	0.035664		0.654978	-0.073722		0.655057	-0.253277
1.3153	0.03537		0.655478	-0.073916		0.655557	-0.254445
1.3163	0.034888		0.655978	-0.074136		0.656057	-0.25552
1.3173	0.034802		0.656477	-0.074364		0.656556	-0.256222
1.3183	0.035955		0.656977	-0.074594		0.657056	-0.25677
1.3193	0.037881		0.657476	-0.074656		0.657556	-0.25728
1.3203	0.039303		0.657976	-0.074685		0.658055	-0.257676
1.3213	0.039836		0.658476	-0.074812		0.658555	-0.258099
1.3223	0.039872		0.658975	-0.075023		0.659055	-0.258652
1.3233	0.039984		0.659475	-0.075245		0.659554	-0.259333
1.3243	0.040338		0.659975	-0.075539		0.660054	-0.259988
1.3253	0.040733		0.660474	-0.075875		0.660554	-0.260484
1.3263	0.040933		0.660974	-0.076247		0.661053	-0.260944
1.3273	0.040715		0.661473	-0.07667		0.661553	-0.261385
1.3283	0.040748		0.661973	-0.077105		0.662053	-0.261768
1.3293	0.041068		0.662473	-0.077697		0.662553	-0.262196
1.3303	0.041408		0.662972	-0.078484		0.663052	-0.262907
1.3313	0.041383		0.663472	-0.079278		0.663552	-0.263837
1.3323	0.041033		0.663972	-0.079953		0.664052	-0.264746
1.3333	0.040704		0.664471	-0.080605		0.664551	-0.265553
1.3343	0.040528		0.664971	-0.081202		0.665051	-0.266313
1.33529	0.040503		0.66547	-0.081641		0.665551	-0.266858
1.33629	0.040739		0.66597	-0.082059		0.66605	-0.267081
1.33729	0.040662		0.66647	-0.082127		0.66655	-0.267343
1.33829	0.040224		0.666969	-0.082135		0.66705	-0.267817
1.33929	0.039512		0.667469	-0.082131		0.667549	-0.268407
1.34029	0.039214		0.667969	-0.082011		0.668049	-0.268949
1.34129	0.038895		0.668468	-0.081872		0.668549	-0.269341
1.34229	0.038259		0.668968	-0.081938		0.669049	-0.269685
1.34329	0.03722		0.669468	-0.082088		0.669548	-0.269741
1.34429	0.035628		0.669967	-0.082248		0.670048	-0.269347
1.34529	0.035221		0.670467	-0.082439		0.670548	-0.269065
1.34629	0.035711		0.670966	-0.082641		0.671047	-0.269281
1.34729	0.03649		0.671466	-0.082803		0.671547	-0.269634
1.34829	0.036811		0.671966	-0.082927		0.672047	-0.270266
1.34929	0.036821		0.672465	-0.083048		0.672546	-0.271709
1.35029	0.036456		0.672965	-0.083316		0.673046	-0.273099
1.35129	0.036016		0.673465	-0.083702		0.673546	-0.274279
1.35229	0.035934		0.673964	-0.084025		0.674045	-0.275288
1.35329	0.035345		0.674464	-0.084214		0.674545	-0.276205
1.35428	0.034524		0.674963	-0.084384		0.675045	-0.276748
1.35529	0.033796		0.675463	-0.084505		0.675545	-0.277251
1.35628	0.033355		0.675963	-0.08454		0.676044	-0.277753
1.35728	0.033209		0.676462	-0.08456		0.676544	-0.278255
1.35828	0.033159		0.676962	-0.08454		0.677044	-0.278825
1.35928	0.033048		0.677462	-0.084513		0.677543	-0.279699
1.36028	0.032739		0.677961	-0.084463		0.678043	-0.280688
1.36128	0.032149		0.678461	-0.08421		0.678543	-0.281525
1.36228	0.031923		0.67896	-0.083888		0.679042	-0.28173
1.36328	0.032016		0.67946	-0.083757		0.679542	-0.281857
1.36428	0.032165		0.67996	-0.083742		0.680042	-0.281936
1.36528	0.03186		0.680459	-0.083745		0.680541	-0.281979
1.36628	0.032001		0.680959	-0.083725		0.681041	-0.282113
1.36728	0.03256		0.681459	-0.083691		0.681541	-0.282623
1.36828	0.033228		0.681958	-0.083703		0.682041	-0.283227
1.36928	0.033444		0.682458	-0.083803		0.68254	-0.283574
1.37028	0.032317		0.682957	-0.083928		0.68304	-0.283512
1.37128	0.030751		0.683457	-0.083966		0.68354	-0.283439
1.37228	0.029369		0.683957	-0.083918		0.684039	-0.283241
1.37328	0.028506		0.684456	-0.083867		0.684539	-0.282877
1.37427	0.027668		0.684956	-0.083984		0.685039	-0.28253
1.37528	0.027105		0.685456	-0.084157		0.685538	-0.282397
1.37627	0.026762		0.685955	-0.084304		0.686038	-0.282266
1.37727	0.02643		0.686455	-0.084403		0.686538	-0.282141
1.37827	0.026636		0.686954	-0.084489		0.687037	-0.282089
1.37927	0.026896		0.687454	-0.084322		0.687537	-0.282028
1.38027	0.026937		0.687954	-0.084041		0.688037	-0.281862
1.38127	0.026591		0.688453	-0.083772		0.688537	-0.281668
1.38227	0.025667		0.688953	-0.08361		0.689036	-0.281484
1.38327	0.024564		0.689453	-0.083482		0.689536	-0.281408
1.38427	0.023602		0.689952	-0.08362		0.690036	-0.281364
1.38527	0.022868		0.690452	-0.083962		0.690535	-0.281371
1.38627	0.022413		0.690952	-0.08434		0.691035	-0.281412
1.38727	0.022095		0.691451	-0.085028		0.691535	-0.281434
1.38827	0.021704		0.691951	-0.085819		0.692034	-0.281241
1.38927	0.021314		0.69245	-0.086477		0.692534	-0.280917
1.39027	0.021213		0.69295	-0.086793		0.693034	-0.280753
1.39127	0.020604		0.69345	-0.087005		0.693533	-0.281055
1.39227	0.019554		0.693949	-0.087038		0.694033	-0.281375
1.39327	0.018491		0.694449	-0.086967		0.694533	-0.281957
1.39427	0.017909		0.694949	-0.08688		0.695033	-0.283043
1.39526	0.018028		0.695448	-0.087263		0.695532	-0.284058
1.39626	0.018181		0.695948	-0.087857		0.696032	-0.284332
1.39726	0.018068		0.696447	-0.088509		0.696532	-0.284597
1.39826	0.017567		0.696947	-0.089193		0.697031	-0.284682
1.39926	0.01709		0.697447	-0.089886		0.697531	-0.28385
1.40026	0.01691		0.697946	-0.090152		0.698031	-0.28305
1.40126	0.016919		0.698446	-0.090085		0.69853	-0.282603
1.40226	0.016994		0.698946	-0.090026		0.69903	-0.282289
1.40326	0.016983		0.699445	-0.090094		0.69953	-0.282021
1.40426	0.017039		0.699945	-0.090197		0.700029	-0.282172
1.40526	0.016846		0.700445	-0.090399		0.700529	-0.28237
1.40626	0.016375		0.700944	-0.090736		0.701029	-0.282622
1.40726	0.016358		0.701444	-0.09111		0.701528	-0.283017
1.40826	0.016879		0.701943	-0.09152		0.702028	-0.283384
1.40926	0.017403		0.702443	-0.091944		0.702528	-0.283426
1.41026	0.017894		0.702943	-0.092372		0.703028	-0.283334
1.41126	0.018867		0.703442	-0.092819		0.703527	-0.283248
1.41226	0.019869		0.703942	-0.09327		0.704027	-0.283216
1.41326	0.020205		0.704442	-0.093526		0.704527	-0.283194
1.41426	0.019872		0.704941	-0.09367		0.705026	-0.28322
1.41525	0.019132		0.705441	-0.093796		0.705526	-0.283286
1.41625	0.019275		0.70594	-0.093701		0.706026	-0.283337
1.41725	0.019892		0.70644	-0.093508		0.706525	-0.283231
1.41825	0.020704		0.70694	-0.093258		0.707025	-0.282999
1.41925	0.021611		0.707439	-0.092928		0.707525	-0.283016
1.42025	0.021991		0.707939	-0.092569		0.708025	-0.283488
1.42125	0.022013		0.708439	-0.092366		0.708524	-0.283952
1.42225	0.022088		0.708938	-0.092281		0.709024	-0.284381
1.42325	0.022459		0.709438	-0.092203		0.709524	-0.284703
1.42425	0.022439		0.709937	-0.091958		0.710023	-0.285004
1.42525	0.022012		0.710437	-0.091657		0.710523	-0.285094
1.42625	0.021461		0.710937	-0.091323		0.711023	-0.285185
1.42725	0.020986		0.711436	-0.090941		0.711522	-0.285314
1.42825	0.020628		0.711936	-0.09055		0.712022	-0.285775
1.42925	0.02003		0.712436	-0.090408		0.712522	-0.286321
1.43025	0.019568		0.712935	-0.090384		0.713021	-0.286987
1.43125	0.019516		0.713435	-0.09035		0.713521	-0.28767
1.43225	0.019798		0.713934	-0.090232		0.714021	-0.288328
1.43325	0.019756		0.714434	-0.090086		0.714521	-0.288778
1.43424	0.019597		0.714934	-0.089674		0.71502	-0.289095
1.43524	0.019377		0.715433	-0.089059		0.71552	-0.289357
1.43624	0.018678		0.715933	-0.08841		0.71602	-0.289588
1.43724	0.017725		0.716433	-0.088243		0.716519	-0.289842
1.43824	0.017326		0.716932	-0.088247		0.717019	-0.290274
1.43924	0.017584		0.717432	-0.088379		0.717519	-0.29092
1.44024	0.018173		0.717932	-0.088857		0.718018	-0.291393
1.44124	0.017932		0.718431	-0.089441		0.718518	-0.291417
1.44224	0.017135		0.718931	-0.089498		0.719018	-0.291456
1.44324	0.016106		0.71943	-0.089246		0.719517	-0.291668
1.44424	0.015006		0.71993	-0.08895		0.720017	-0.292356
1.44524	0.013991		0.72043	-0.088183		0.720517	-0.293135
1.44624	0.013188		0.720929	-0.087202		0.721017	-0.294623
1.44724	0.012604		0.721429	-0.086232		0.721516	-0.296132
1.44824	0.012272		0.721929	-0.085298		0.722016	-0.297565
1.44924	0.012472		0.722428	-0.08437		0.722516	-0.298622
1.45024	0.013196		0.722928	-0.083873		0.723015	-0.29963
1.45124	0.014112		0.723427	-0.083708		0.723515	-0.300303
1.45224	0.014987		0.723927	-0.083675		0.724015	-0.300845
1.45324	0.015878		0.724427	-0.083836		0.724514	-0.301369
1.45423	0.017055		0.724926	-0.084053		0.725014	-0.301767
1.45523	0.018029		0.725426	-0.084169		0.725514	-0.302105
1.45623	0.018579		0.725926	-0.084151		0.726013	-0.302387
1.45723	0.018797		0.726425	-0.084091		0.726513	-0.302528
1.45823	0.018946		0.726925	-0.083945		0.727013	-0.302665
1.45923	0.019022		0.727424	-0.083773		0.727513	-0.302738
1.46023	0.018931		0.727924	-0.083596		0.728012	-0.30276
1.46123	0.018517		0.728424	-0.083399		0.728512	-0.302773
1.46223	0.018139		0.728923	-0.083197		0.729012	-0.302733
1.46323	0.018185		0.729423	-0.082742		0.729511	-0.302694
1.46423	0.018463		0.729923	-0.082192		0.730011	-0.302704
1.46523	0.018587		0.730422	-0.081651		0.730511	-0.302798
1.46623	0.017869		0.730922	-0.081302		0.73101	-0.302913
1.46723	0.017226		0.731421	-0.081054		0.73151	-0.303187
1.46823	0.017271		0.731921	-0.080716		0.73201	-0.303601
1.46923	0.018198		0.732421	-0.080276		0.732509	-0.304035
1.47023	0.019229		0.73292	-0.07981		0.733009	-0.30454
1.47123	0.019736		0.73342	-0.079215		0.733509	-0.305056
1.47223	0.019911		0.73392	-0.078485		0.734008	-0.305608
1.47323	0.019818		0.734419	-0.077932		0.734508	-0.306267
1.47422	0.019404		0.734919	-0.077825		0.735008	-0.306926
1.47522	0.018543		0.735418	-0.077904		0.735508	-0.307635
1.47622	0.017539		0.735918	-0.078013		0.736007	-0.308322
1.47722	0.016622		0.736418	-0.078165		0.736507	-0.308994
1.47822	0.015702		0.736917	-0.078335		0.737007	-0.309347
1.47922	0.01454		0.737417	-0.078524		0.737506	-0.309619
1.48022	0.013576		0.737917	-0.078723		0.738006	-0.309795
1.48122	0.012943		0.738416	-0.078939		0.738506	-0.30983
1.48222	0.012228		0.738916	-0.079231		0.739005	-0.30987
1.48322	0.011446		0.739416	-0.079562		0.739505	-0.310123
1.48422	0.010618		0.739915	-0.079887		0.740005	-0.310517
1.48522	0.009835		0.740415	-0.080209		0.740505	-0.310867
1.48622	0.009333		0.740914	-0.08053		0.741004	-0.311039
1.48722	0.009126		0.741414	-0.080428		0.741504	-0.311208
1.48822	0.008644		0.741914	-0.080091		0.742004	-0.311204
1.48922	0.008131		0.742413	-0.079811		0.742503	-0.310949
1.49022	0.008096		0.742913	-0.079601		0.743003	-0.310689
1.49122	0.008957		0.743413	-0.079413		0.743503	-0.310261
1.49222	0.009607		0.743912	-0.079671		0.744002	-0.309829
1.49321	0.009459		0.744412	-0.080295		0.744502	-0.309252
1.49422	0.008371		0.744911	-0.081033		0.745002	-0.308162
1.49521	0.006753		0.745411	-0.081909		0.745501	-0.307081
1.49621	0.005482		0.745911	-0.082852		0.746001	-0.306237
1.49721	0.004652		0.74641	-0.083768		0.746501	-0.305445
1.49821	0.00411		0.74691	-0.084643		0.747001	-0.304666
1.49921	0.003888		0.74741	-0.085517		0.7475	-0.304311
1.50021	0.003609		0.747909	-0.086176		0.748	-0.303961
1.50121	0.003133		0.748409	-0.086712		0.7485	-0.303668
1.50221	0.002701		0.748908	-0.087192		0.748999	-0.303429
1.50321	0.002861		0.749408	-0.087491		0.749499	-0.303193
1.50421	0.003457		0.749908	-0.08771		0.749999	-0.303093
1.50521	0.003705		0.750407	-0.087601		0.750498	-0.303049
1.50621	0.003585		0.750907	-0.087234		0.750998	-0.302975
1.50721	0.003572		0.751407	-0.086828		0.751498	-0.302672
1.50821	0.003765		0.751906	-0.086499		0.751997	-0.302373
1.50921	0.004054		0.752406	-0.086208		0.752497	-0.302132
1.51021	0.004377		0.752905	-0.086067		0.752997	-0.301953
1.51121	0.00469		0.753405	-0.086108		0.753497	-0.301766
1.51221	0.004799		0.753905	-0.086204		0.753996	-0.301355
1.5132	0.004912		0.754404	-0.086513		0.754496	-0.300854
1.51421	0.004763		0.754904	-0.08696		0.754996	-0.300303
1.5152	0.004189		0.755404	-0.087339		0.755495	-0.299663
1.5162	0.00399		0.755903	-0.087552		0.755995	-0.299025
1.5172	0.00446		0.756403	-0.087698		0.756495	-0.298488
1.5182	0.004779		0.756903	-0.087944		0.756994	-0.298177
1.5192	0.004552		0.757402	-0.08829		0.757494	-0.297856
1.5202	0.004453		0.757902	-0.088643		0.757994	-0.29745
1.5212	0.004642		0.758401	-0.088809		0.758493	-0.297046
1.5222	0.004751		0.758901	-0.088887		0.758993	-0.296648
1.5232	0.004637		0.759401	-0.088744		0.759493	-0.29627
1.5242	0.004369		0.7599	-0.088154		0.759992	-0.295886
1.5252	0.004219		0.7604	-0.087385		0.760492	-0.295445
1.5262	0.004377		0.7609	-0.086914		0.760992	-0.294999
1.5272	0.004601		0.761399	-0.086725		0.761492	-0.294554
1.5282	0.00428		0.761899	-0.086601		0.761991	-0.2942
1.5292	0.003767		0.762398	-0.086457		0.762491	-0.293866
1.5302	0.003717		0.762898	-0.086304		0.762991	-0.293629
1.5312	0.004041		0.763398	-0.086279		0.76349	-0.293529
1.5322	0.004357		0.763897	-0.086449		0.76399	-0.293437
1.5332	0.004501		0.764397	-0.086688		0.76449	-0.293536
1.53419	0.004796		0.764897	-0.086932		0.764989	-0.293762
1.53519	0.005248		0.765396	-0.08718		0.765489	-0.29404
1.53619	0.005727		0.765896	-0.087373		0.765989	-0.29449
1.53719	0.006148		0.766395	-0.087407		0.766488	-0.294932
1.53819	0.006474		0.766895	-0.087375		0.766988	-0.295064
1.53919	0.006857		0.767395	-0.087284		0.767488	-0.294609
1.54019	0.007267		0.767894	-0.087125		0.767988	-0.294166
1.54119	0.007215		0.768394	-0.086945		0.768487	-0.293888
1.54219	0.006668		0.768894	-0.086792		0.768987	-0.293607
1.54319	0.006414		0.769393	-0.086654		0.769487	-0.29334
1.54419	0.006912		0.769893	-0.08647		0.769986	-0.293254
1.54519	0.007926		0.770392	-0.086144		0.770486	-0.29315
1.54619	0.008873		0.770892	-0.08576		0.770986	-0.29282
1.54719	0.009849		0.771392	-0.08532		0.771485	-0.292432
1.54819	0.010974		0.771891	-0.084826		0.771985	-0.292052
1.54919	0.012214		0.772391	-0.084321		0.772485	-0.29172
1.55019	0.013039		0.772891	-0.084036		0.772985	-0.291415
1.55119	0.013438		0.77339	-0.083861		0.773484	-0.291054
1.55218	0.0135		0.77389	-0.083545		0.773984	-0.29064
1.55319	0.013299		0.77439	-0.082948		0.774484	-0.290226
1.55418	0.01299		0.774889	-0.082247		0.774983	-0.289842
1.55518	0.012638		0.775389	-0.081888		0.775483	-0.289499
1.55618	0.012337		0.775888	-0.08178		0.775983	-0.289197
1.55718	0.012201		0.776388	-0.081712		0.776482	-0.28911
1.55818	0.012632		0.776888	-0.081853		0.776982	-0.289021
1.55918	0.013041		0.777387	-0.082118		0.777482	-0.288916
1.56018	0.013259		0.777887	-0.082237		0.777981	-0.288736
1.56118	0.013402		0.778387	-0.082176		0.778481	-0.288576
1.56218	0.013592		0.778886	-0.082065		0.778981	-0.288631
1.56318	0.013442		0.779386	-0.082071		0.779481	-0.288775
1.56418	0.012987		0.779885	-0.082181		0.77998	-0.2889
1.56518	0.012397		0.780385	-0.0824		0.78048	-0.288832
1.56618	0.011875		0.780885	-0.082789		0.78098	-0.288734
1.56718	0.011701		0.781384	-0.083241		0.781479	-0.288523
1.56818	0.011338		0.781884	-0.083791		0.781979	-0.288102
1.56918	0.010559		0.782384	-0.084476		0.782479	-0.287718
1.57018	0.009384		0.782883	-0.085223		0.782978	-0.287752
1.57118	0.008319		0.783383	-0.086145		0.783478	-0.28816
1.57218	0.007195		0.783882	-0.087118		0.783978	-0.288565
1.57317	0.006206		0.784382	-0.088113		0.784477	-0.28895
1.57417	0.005683		0.784882	-0.089215		0.784977	-0.28932
1.57517	0.005765		0.785381	-0.09039		0.785477	-0.28951
1.57617	0.006043		0.785881	-0.091318		0.785976	-0.289367
1.57717	0.006453		0.786381	-0.091935		0.786476	-0.289215
1.57817	0.007096		0.78688	-0.092447		0.786976	-0.288981
1.57917	0.008209		0.78738	-0.092792		0.787476	-0.28873
1.58017	0.009533		0.787879	-0.093009		0.787975	-0.288522
1.58117	0.01075		0.788379	-0.093116		0.788475	-0.288507
1.58217	0.011697		0.788879	-0.093026		0.788975	-0.288472
1.58317	0.012059		0.789378	-0.092849		0.789474	-0.288265
1.58417	0.012044		0.789878	-0.092674		0.789974	-0.287944
1.58517	0.011982		0.790378	-0.092501		0.790474	-0.287611
1.58617	0.011851		0.790877	-0.092374		0.790973	-0.287065
1.58717	0.011168		0.791377	-0.092394		0.791473	-0.286462
1.58817	0.010587		0.791876	-0.092502		0.791973	-0.28612
1.58917	0.010572		0.792376	-0.092656		0.792472	-0.286401
1.59017	0.010999		0.792876	-0.092918		0.792972	-0.286701
1.59117	0.011456		0.793375	-0.093236		0.793472	-0.287041
1.59217	0.011745		0.793875	-0.093533		0.793972	-0.287408
1.59316	0.012282		0.794375	-0.093809		0.794471	-0.287774
1.59416	0.012987		0.794874	-0.09408		0.794971	-0.287954
1.59516	0.013283		0.795374	-0.094327		0.795471	-0.288127
1.59616	0.013193		0.795874	-0.094559		0.79597	-0.288341
1.59716	0.013199		0.796373	-0.094839		0.79647	-0.288648
1.59816	0.013158		0.796873	-0.095176		0.79697	-0.288961
1.59916	0.012703		0.797372	-0.09553		0.797469	-0.289218
1.60016	0.012448		0.797872	-0.095962		0.797969	-0.289444
1.60116	0.012319		0.798372	-0.096465		0.798469	-0.289702
1.60216	0.01198		0.798871	-0.09709		0.798968	-0.290278
1.60316	0.011162		0.799371	-0.097985		0.799468	-0.290849
1.60416	0.009773		0.799871	-0.099023		0.799968	-0.291403
1.60516	0.008655		0.80037	-0.100277		0.800468	-0.291918
1.60616	0.008067		0.80087	-0.101807		0.800967	-0.292424
1.60716	0.007788		0.801369	-0.103417		0.801467	-0.292438
1.60816	0.007678		0.801869	-0.104842		0.801967	-0.292319
1.60916	0.007761		0.802369	-0.106114		0.802466	-0.292207
1.61016	0.007532		0.802868	-0.107207		0.802966	-0.292177
1.61116	0.006769		0.803368	-0.107921		0.803466	-0.292149
1.61216	0.006373		0.803868	-0.108449		0.803965	-0.292186
1.61315	0.006384		0.804367	-0.10888		0.804465	-0.292267
1.61415	0.006144		0.804867	-0.109195		0.804965	-0.29235
1.61515	0.005477		0.805367	-0.109486		0.805465	-0.292639
1.61615	0.004696		0.805866	-0.109817		0.805964	-0.292952
1.61715	0.004046		0.806366	-0.110172		0.806464	-0.293197
1.61815	0.003659		0.806865	-0.110449		0.806964	-0.293332
1.61915	0.003632		0.807365	-0.110586		0.807463	-0.293464
1.62015	0.004151		0.807865	-0.110664		0.807963	-0.293187
1.62115	0.004267		0.808364	-0.110675		0.808463	-0.292496
1.62215	0.00392		0.808864	-0.110628		0.808962	-0.291799
1.62315	0.003558		0.809364	-0.110549		0.809462	-0.291161
1.62415	0.003661		0.809863	-0.110388		0.809962	-0.290522
1.62515	0.003573		0.810363	-0.110181		0.810461	-0.290045
1.62615	0.003272		0.810862	-0.110134		0.810961	-0.289932
1.62715	0.003108		0.811362	-0.110273		0.811461	-0.289822
1.62815	0.003362		0.811862	-0.110481		0.811961	-0.290035
1.62915	0.003667		0.812361	-0.110866		0.81246	-0.290332
1.63015	0.003477		0.812861	-0.111375		0.81296	-0.290603
1.63115	0.003164		0.813361	-0.111998		0.81346	-0.290662
1.63214	0.00317		0.81386	-0.11282		0.813959	-0.290719
1.63315	0.003212		0.81436	-0.113713		0.814459	-0.290686
1.63414	0.002812		0.814859	-0.114608		0.814959	-0.290449
1.63514	0.002484		0.815359	-0.115512		0.815458	-0.290204
1.63614	0.002797		0.815859	-0.116181		0.815958	-0.290175
1.63714	0.003472		0.816358	-0.116137		0.816458	-0.290198
1.63814	0.004035		0.816858	-0.115655		0.816957	-0.290211
1.63914	0.00397		0.817358	-0.115128		0.817457	-0.290126
1.64014	0.003277		0.817857	-0.114492		0.817957	-0.290041
1.64114	0.002396		0.818357	-0.113798		0.818456	-0.289915
1.64214	0.002589		0.818856	-0.113703		0.818956	-0.289762
1.64314	0.00316		0.819356	-0.114076		0.819456	-0.289611
1.64414	0.003471		0.819856	-0.114452		0.819956	-0.289806
1.64514	0.003597		0.820355	-0.114851		0.820455	-0.290036
1.64614	0.004215		0.820855	-0.115269		0.820955	-0.290222
1.64714	0.005145		0.821355	-0.115734		0.821455	-0.290316
1.64814	0.005923		0.821854	-0.116249		0.821954	-0.290411
1.64914	0.006236		0.822354	-0.116772		0.822454	-0.290613
1.65014	0.006789		0.822854	-0.117217		0.822954	-0.290853
1.65114	0.00762		0.823353	-0.117592		0.823453	-0.291055
1.65213	0.008476		0.823853	-0.118105		0.823953	-0.290944
1.65314	0.00929		0.824352	-0.118876		0.824453	-0.29083
1.65413	0.010164		0.824852	-0.119753		0.824952	-0.290458
1.65513	0.011174		0.825352	-0.120405		0.825452	-0.289833
1.65613	0.01202		0.825851	-0.120789		0.825952	-0.289223
1.65713	0.012392		0.826351	-0.120924		0.826452	-0.289109
1.65813	0.012271		0.826851	-0.120515		0.826951	-0.289119
1.65913	0.012403		0.82735	-0.119794		0.827451	-0.289078
1.66013	0.012856		0.82785	-0.119238		0.827951	-0.288924
1.66113	0.013356		0.828349	-0.11906		0.82845	-0.28877
1.66213	0.013741		0.828849	-0.119071		0.82895	-0.288547
1.66313	0.01397		0.829349	-0.119455		0.82945	-0.288282
1.66413	0.014659		0.829848	-0.120117		0.829949	-0.28802
1.66513	0.015993		0.830348	-0.120774		0.830449	-0.287844
1.66613	0.017563		0.830848	-0.121392		0.830949	-0.287672
1.66713	0.01807		0.831347	-0.121981		0.831448	-0.287569
1.66813	0.018375		0.831847	-0.122657		0.831948	-0.287575
1.66913	0.018989		0.832346	-0.123418		0.832448	-0.287581
1.67013	0.019699		0.832846	-0.124189		0.832948	-0.287623
1.67113	0.020129		0.833346	-0.125029		0.833447	-0.287687
1.67213	0.020405		0.833845	-0.125929		0.833947	-0.287744
1.67312	0.020789		0.834345	-0.126801		0.834447	-0.287747
1.67412	0.021279		0.834845	-0.127621		0.834946	-0.287751
1.67512	0.021362		0.835344	-0.128414		0.835446	-0.287761
1.67612	0.02119		0.835844	-0.129046		0.835946	-0.28778
1.67712	0.021038		0.836343	-0.129495		0.836445	-0.287788
1.67812	0.020962		0.836843	-0.129833		0.836945	-0.287481
1.67912	0.020935		0.837343	-0.130004		0.837445	-0.287096
1.68012	0.020822		0.837842	-0.130079		0.837945	-0.28672
1.68112	0.02028		0.838342	-0.130066		0.838444	-0.286382
1.68212	0.01948		0.838842	-0.129857		0.838944	-0.286041
1.68312	0.018973		0.839341	-0.129546		0.839444	-0.285798
1.68412	0.018894		0.839841	-0.129325		0.839943	-0.285756
1.68512	0.018925		0.84034	-0.129203		0.840443	-0.285723
1.68612	0.018905		0.84084	-0.129267		0.840943	-0.285886
1.68712	0.018825		0.84134	-0.129989		0.841442	-0.286052
1.68812	0.01882		0.841839	-0.131253		0.841942	-0.28623
1.68912	0.019243		0.842339	-0.132616		0.842442	-0.2865
1.69012	0.019936		0.842839	-0.134108		0.842941	-0.28676
1.69111	0.020525		0.843338	-0.135611		0.843441	-0.287101
1.69212	0.020705		0.843838	-0.13663		0.843941	-0.287479
1.69311	0.020354		0.844338	-0.137067		0.84444	-0.287863
1.69411	0.019886		0.844837	-0.137371		0.84494	-0.287937
1.69511	0.019682		0.845337	-0.137454		0.84544	-0.287944
1.69611	0.01988		0.845836	-0.137467		0.84594	-0.287745
1.69711	0.019855		0.846336	-0.137441		0.846439	-0.28739
1.69811	0.019462		0.846836	-0.137359		0.846939	-0.287021
1.69911	0.01921		0.847335	-0.137323		0.847439	-0.286557
1.70011	0.019766		0.847835	-0.137442		0.847938	-0.286045
1.70111	0.020772		0.848335	-0.137663		0.848438	-0.285501
1.70211	0.02142		0.848834	-0.137767		0.848938	-0.284873
1.70311	0.02166		0.849334	-0.137616		0.849437	-0.284244
1.70411	0.021815		0.849833	-0.137367		0.849937	-0.283843
1.70511	0.022348		0.850333	-0.137326		0.850437	-0.2837
1.70611	0.023428		0.850833	-0.13748		0.850936	-0.283609
1.70711	0.024408		0.851332	-0.137774		0.851436	-0.283803
1.70811	0.024743		0.851832	-0.138566		0.851936	-0.284021
1.70911	0.024546		0.852332	-0.139747		0.852436	-0.284286
1.71011	0.024232		0.852831	-0.140753		0.852935	-0.284659
1.71111	0.023969		0.853331	-0.141549		0.853435	-0.285041
1.7121	0.023964		0.85383	-0.142347		0.853935	-0.285292
1.7131	0.024574		0.85433	-0.142845		0.854434	-0.285496
1.7141	0.025079		0.85483	-0.142988		0.854934	-0.285698
1.7151	0.024677		0.855329	-0.143136		0.855434	-0.285818
1.7161	0.023548		0.855829	-0.143292		0.855933	-0.28593
1.7171	0.022568		0.856329	-0.14345		0.856433	-0.286105
1.7181	0.022364		0.856828	-0.143541		0.856933	-0.286347
1.7191	0.022353		0.857328	-0.143537		0.857432	-0.286595
1.7201	0.022173		0.857827	-0.14359		0.857932	-0.286808
1.7211	0.022051		0.858327	-0.143812		0.858432	-0.286999
1.7221	0.022399		0.858827	-0.144127		0.858932	-0.287139
1.7231	0.02252		0.859326	-0.144468		0.859431	-0.287163
1.7241	0.02188		0.859826	-0.144861		0.859931	-0.287179
1.7251	0.020346		0.860326	-0.145249		0.860431	-0.28719
1.7261	0.019226		0.860825	-0.145475		0.86093	-0.287191
1.7271	0.018926		0.861325	-0.145554		0.86143	-0.287191
1.7281	0.018847		0.861825	-0.145677		0.86193	-0.287237
1.7291	0.018564		0.862324	-0.145954		0.862429	-0.28729
1.7301	0.017787		0.862824	-0.146355		0.862929	-0.287336
1.7311	0.016554		0.863323	-0.146714		0.863429	-0.287347
1.73209	0.015583		0.863823	-0.147028		0.863928	-0.287356
1.73309	0.015306		0.864323	-0.147331		0.864428	-0.287381
1.73409	0.015357		0.864822	-0.147541		0.864928	-0.287417
1.73509	0.015412		0.865322	-0.147657		0.865428	-0.287454
1.73609	0.015342		0.865822	-0.147896		0.865927	-0.287301
1.73709	0.014919		0.866321	-0.148306		0.866427	-0.287134
1.73809	0.013857		0.866821	-0.14875		0.866927	-0.286932
1.73909	0.012972		0.86732	-0.149087		0.867426	-0.286645
1.74009	0.012906		0.86782	-0.149299		0.867926	-0.286353
1.74109	0.013644		0.86832	-0.14955		0.868426	-0.285972
1.74209	0.014703		0.868819	-0.149885		0.868925	-0.285564
1.74309	0.015251		0.869319	-0.150256		0.869425	-0.285194
1.74409	0.015255		0.869819	-0.150772		0.869925	-0.285173
1.74509	0.015044		0.870318	-0.151501		0.870425	-0.285175
1.74609	0.014734		0.870818	-0.152268		0.870924	-0.285386
1.74709	0.014806		0.871317	-0.152879		0.871424	-0.285752
1.74809	0.015599		0.871817	-0.153351		0.871924	-0.286122
1.74909	0.016547		0.872317	-0.153758		0.872423	-0.286036
1.75009	0.016903		0.872816	-0.154011		0.872923	-0.285866
1.75109	0.016219		0.873316	-0.154166		0.873423	-0.285725
1.75208	0.015097		0.873816	-0.154321		0.873922	-0.285663
1.75308	0.014167		0.874315	-0.154477		0.874422	-0.285605
1.75408	0.013512		0.874815	-0.15459		0.874922	-0.285437
1.75508	0.012995		0.875314	-0.154486		0.875421	-0.285188
1.75608	0.012728		0.875814	-0.154198		0.875921	-0.284905
1.75708	0.012904		0.876314	-0.153958		0.876421	-0.284327
1.75808	0.013385		0.876813	-0.153789		0.87692	-0.283734
1.75908	0.013882		0.877313	-0.153642		0.87742	-0.283093
1.76008	0.013664		0.877813	-0.153682		0.87792	-0.282393
1.76108	0.013059		0.878312	-0.153922		0.87842	-0.281697
1.76208	0.012789		0.878812	-0.154172		0.878919	-0.281129
1.76308	0.013113		0.879312	-0.154444		0.879419	-0.280608
1.76408	0.013309		0.879811	-0.154725		0.879919	-0.280122
1.76508	0.0129		0.880311	-0.155001		0.880418	-0.279748
1.76608	0.012098		0.88081	-0.155271		0.880918	-0.279384
1.76708	0.011163		0.88131	-0.155512		0.881418	-0.278959
1.76808	0.01045		0.88181	-0.155624		0.881917	-0.278465
1.76908	0.01003		0.882309	-0.15563		0.882417	-0.277964
1.77008	0.009875		0.882809	-0.155552		0.882917	-0.27692
1.77107	0.009989		0.883309	-0.155305		0.883416	-0.275796
1.77208	0.009779		0.883808	-0.154971		0.883916	-0.27471
1.77307	0.0096		0.884308	-0.154718		0.884416	-0.273756
1.77407	0.010046		0.884807	-0.154554		0.884916	-0.272788
1.77507	0.011097		0.885307	-0.154433		0.885415	-0.272728
1.77607	0.011772		0.885807	-0.154483		0.885915	-0.273086
1.77707	0.012051		0.886306	-0.154672		0.886415	-0.273463
1.77807	0.012208		0.886806	-0.154866		0.886914	-0.273791
1.77907	0.012197		0.887306	-0.15507		0.887414	-0.274111
1.78007	0.012087		0.887805	-0.155277		0.887914	-0.274299
1.78107	0.012038		0.888305	-0.155526		0.888413	-0.274345
1.78207	0.011806		0.888804	-0.155817		0.888913	-0.274387
1.78307	0.011329		0.889304	-0.156065		0.889413	-0.274411
1.78407	0.010902		0.889804	-0.156207		0.889912	-0.274423
1.78507	0.01125		0.890303	-0.156283		0.890412	-0.274282
1.78607	0.012196		0.890803	-0.156239		0.890912	-0.273781
1.78707	0.013165		0.891303	-0.156039		0.891412	-0.273269
1.78807	0.013659		0.891802	-0.155798		0.891911	-0.272791
1.78907	0.013641		0.892302	-0.155541		0.892411	-0.2724
1.79007	0.013765		0.892802	-0.155271		0.892911	-0.272021
1.79106	0.014155		0.893301	-0.154962		0.89341	-0.271749
1.79207	0.014421		0.893801	-0.15456		0.89391	-0.271481
1.79306	0.014359		0.8943	-0.154116		0.89441	-0.271172
1.79406	0.014233		0.8948	-0.153922		0.894909	-0.2705
1.79506	0.014104		0.8953	-0.15421		0.895409	-0.269822
1.79606	0.013734		0.895799	-0.154626		0.895909	-0.269028
1.79706	0.013719		0.896299	-0.155181		0.896408	-0.268184
1.79806	0.013802		0.896799	-0.1559		0.896908	-0.267353
1.79906	0.013522		0.897298	-0.15646		0.897408	-0.266918
1.80006	0.013117		0.897798	-0.156648		0.897908	-0.266577
1.80106	0.013248		0.898297	-0.156658		0.898407	-0.266304
1.80206	0.013595		0.898797	-0.156668		0.898907	-0.266186
1.80306	0.013834		0.899297	-0.156677		0.899407	-0.266094
1.80406	0.014167		0.899796	-0.156696		0.899906	-0.2661
1.80506	0.014414		0.900296	-0.156766		0.900406	-0.266192
1.80606	0.014483		0.900796	-0.006894		0.900906	-0.266278
1.80706	0.014512		0.901295	-0.006984		0.901405	-0.266214
1.80806	0.014554		0.901795	-0.006997		0.901905	-0.266123
1.80906	0.014493		0.902294	-0.006984		0.902405	-0.266068
1.81005	0.014653		0.902794	-0.006987		0.902904	-0.266074
1.81106	0.014923		0.903294	-0.007019		0.903404	-0.26609
1.81205	0.01502		0.903793	-0.007046		0.903904	-0.265972
1.81305	0.015114		0.904293	-0.007051		0.904404	-0.265815
1.81405	0.015511		0.904793	-0.007044		0.904903	-0.26563
1.81505	0.016187		0.905292	-0.006985		0.905403	-0.265334
1.81605	0.017011		0.905792	-0.006788		0.905903	-0.265018
1.81705	0.018037		0.906291	-0.006526		0.906402	-0.264927
1.81805	0.019148		0.906791	-0.006376		0.906902	-0.265025
1.81905	0.020152		0.907291	-0.006355		0.907402	-0.265149
1.82005	0.021005		0.90779	-0.006355		0.907901	-0.265763
1.82105	0.021735		0.90829	-0.006467		0.908401	-0.266506
1.82205	0.02191		0.90879	-0.00671		0.908901	-0.267002
1.82305	0.021924		0.909289	-0.006891		0.9094	-0.267069
1.82405	0.02218		0.909789	-0.006966		0.9099	-0.267069
1.82505	0.022398		0.910289	-0.00703		0.9104	-0.266265
1.82605	0.021682		0.910788	-0.007184		0.9109	-0.264995
1.82705	0.02056		0.911288	-0.007492		0.911399	-0.263728
1.82805	0.020111		0.911787	-0.007814		0.911899	-0.263172
1.82905	0.020446		0.912287	-0.008126		0.912399	-0.262722
1.83004	0.021212		0.912787	-0.008433		0.912898	-0.262394
1.83105	0.02171		0.913286	-0.00867		0.913398	-0.262202
1.83204	0.021897		0.913786	-0.008751		0.913898	-0.262032
1.83304	0.02192		0.914286	-0.008792		0.914397	-0.261818
1.83404	0.021635		0.914785	-0.008934		0.914897	-0.261591
1.83504	0.020895		0.915285	-0.009153		0.915397	-0.261501
1.83604	0.020131		0.915784	-0.009425		0.915896	-0.26175
1.83704	0.019567		0.916284	-0.009855		0.916396	-0.262048
1.83804	0.018972		0.916784	-0.010404		0.916896	-0.262206
1.83904	0.018045		0.917283	-0.010963		0.917396	-0.262252
1.84004	0.016888		0.917783	-0.011536		0.917895	-0.262272
1.84104	0.01583		0.918283	-0.012109		0.918395	-0.262199
1.84204	0.015109		0.918782	-0.012613		0.918895	-0.262111
1.84304	0.014566		0.919282	-0.013016		0.919394	-0.262106
1.84404	0.014036		0.919781	-0.013153		0.919894	-0.262454
1.84504	0.013548		0.920281	-0.012822		0.920394	-0.262855
1.84604	0.013189		0.920781	-0.012387		0.920893	-0.263356
1.84704	0.013167		0.92128	-0.011994		0.921393	-0.263951
1.84804	0.013192		0.92178	-0.011683		0.921893	-0.264556
1.84904	0.012968		0.92228	-0.011573		0.922392	-0.26465
1.85004	0.012777		0.922779	-0.011835		0.922892	-0.264674
1.85103	0.013478		0.923279	-0.012263		0.923392	-0.264636
1.85203	0.014929		0.923778	-0.012765		0.923892	-0.264442
1.85303	0.016026		0.924278	-0.013421		0.924391	-0.264225
1.85403	0.016383		0.924778	-0.014145		0.924891	-0.264239
1.85503	0.016362		0.925277	-0.014807		0.925391	-0.264347
1.85603	0.01663		0.925777	-0.015413		0.92589	-0.264478
1.85703	0.017214		0.926277	-0.015962		0.92639	-0.264764
1.85803	0.017927		0.926776	-0.016311		0.92689	-0.265074
1.85903	0.018924		0.927276	-0.016513		0.927389	-0.265476
1.86003	0.019719		0.927776	-0.016695		0.927889	-0.265955
1.86103	0.019984		0.928275	-0.016852		0.928389	-0.266442
1.86203	0.019974		0.928775	-0.017007		0.928888	-0.267069
1.86303	0.019957		0.929274	-0.017179		0.929388	-0.267724
1.86403	0.020236		0.929774	-0.017372		0.929888	-0.268296
1.86503	0.02131		0.930274	-0.017632		0.930388	-0.268715
1.86603	0.022966		0.930773	-0.018029		0.930887	-0.269106
1.86703	0.024435		0.931273	-0.018498		0.931387	-0.269272
1.86803	0.02499		0.931773	-0.018869		0.931887	-0.269251
1.86903	0.024984		0.932272	-0.019099		0.932386	-0.269123
1.87003	0.025092		0.932772	-0.019261		0.932886	-0.268647
1.87102	0.025418		0.933271	-0.019292		0.933386	-0.268125
1.87202	0.025555		0.933771	-0.019215		0.933885	-0.267875
1.87302	0.02532		0.934271	-0.019123		0.934385	-0.26806
1.87402	0.025011		0.93477	-0.018979		0.934885	-0.268295
1.87502	0.024849		0.93527	-0.018797		0.935384	-0.269197
1.87602	0.025002		0.93577	-0.0185		0.935884	-0.270174
1.87702	0.025227		0.936269	-0.018071		0.936384	-0.271076
1.87802	0.024928		0.936769	-0.017645		0.936884	-0.27126
1.87902	0.023942		0.937268	-0.017409		0.937383	-0.271358
1.88002	0.022749		0.937768	-0.017344		0.937883	-0.271661
1.88102	0.022162		0.938268	-0.017368		0.938383	-0.272126
1.88202	0.02211		0.938767	-0.017542		0.938882	-0.272605
1.88302	0.022065		0.939267	-0.017776		0.939382	-0.273136
1.88402	0.021779		0.939767	-0.018017		0.939882	-0.273672
1.88502	0.021719		0.940266	-0.01827		0.940381	-0.274162
1.88602	0.022312		0.940766	-0.018461		0.940881	-0.274578
1.88702	0.023384		0.941265	-0.018487		0.941381	-0.27499
1.88802	0.024558		0.941765	-0.018414		0.94188	-0.275545
1.88902	0.025441		0.942265	-0.018362		0.94238	-0.276202
1.89002	0.025509		0.942764	-0.018349		0.94288	-0.276857
1.89101	0.024847		0.943264	-0.018356		0.94338	-0.277263
1.89201	0.02404		0.943764	-0.018448		0.943879	-0.277642
1.89301	0.02399		0.944263	-0.018619		0.944379	-0.277936
1.89401	0.024301		0.944763	-0.018803		0.944879	-0.277865
1.89501	0.024271		0.945262	-0.019152		0.945378	-0.277756
1.89601	0.02387		0.945762	-0.019736		0.945878	-0.27813
1.89701	0.022927		0.946262	-0.020282		0.946378	-0.278676
1.89801	0.021855		0.946761	-0.020743		0.946877	-0.279227
1.89901	0.02095		0.947261	-0.021184		0.947377	-0.280308
1.90001	0.020046		0.947761	-0.021498		0.947877	-0.281439
1.90101	0.018893		0.94826	-0.021565		0.948376	-0.282255
1.90201	0.018103		0.94876	-0.02151		0.948876	-0.282837
1.90301	0.018329		0.94926	-0.021297		0.949376	-0.283392
1.90401	0.019356		0.949759	-0.021007		0.949876	-0.283698
1.90501	0.020818		0.950259	-0.020881		0.950375	-0.283921
1.90601	0.021853		0.950758	-0.021141		0.950875	-0.284162
1.90701	0.022081		0.951258	-0.021629		0.951375	-0.284467
1.90801	0.021937		0.951758	-0.022297		0.951874	-0.28479
1.90901	0.021929		0.952257	-0.023138		0.952374	-0.285029
1.91	0.022635		0.952757	-0.023822		0.952874	-0.285191
1.91101	0.023546		0.953257	-0.023997		0.953373	-0.285335
1.912	0.023826		0.953756	-0.023768		0.953873	-0.285467
1.913	0.023587		0.954256	-0.023523		0.954373	-0.285596
1.914	0.0234		0.954755	-0.023255		0.954872	-0.285808
1.915	0.023682		0.955255	-0.022987		0.955372	-0.286169
1.916	0.024235		0.955755	-0.022703		0.955872	-0.286563
1.917	0.02475		0.956254	-0.022394		0.956372	-0.287085
1.918	0.024953		0.956754	-0.022159		0.956871	-0.287654
1.919	0.025096		0.957254	-0.02208		0.957371	-0.288304
1.92	0.025503		0.957753	-0.022053		0.957871	-0.289276
1.921	0.026074		0.958253	-0.022003		0.95837	-0.290324
1.922	0.027047		0.958752	-0.021904		0.95887	-0.291227
1.923	0.02809		0.959252	-0.021799		0.95937	-0.292032
1.924	0.02888		0.959752	-0.021743		0.959869	-0.292818
1.925	0.02978		0.960251	-0.021732		0.960369	-0.293014
1.926	0.031115		0.960751	-0.021806		0.960869	-0.293056
1.927	0.032139		0.961251	-0.022147		0.961368	-0.293047
1.928	0.032582		0.96175	-0.022683		0.961868	-0.292973
1.929	0.032958		0.96225	-0.023061		0.962368	-0.292886
1.92999	0.033167		0.962749	-0.023233		0.962868	-0.292616
1.93099	0.032799		0.963249	-0.023396		0.963367	-0.292176
1.93199	0.032261		0.963749	-0.023509		0.963867	-0.29166
1.93299	0.032141		0.964248	-0.023564		0.964367	-0.291017
1.93399	0.032271		0.964748	-0.023613		0.964866	-0.290347
1.93499	0.031919		0.965248	-0.02365		0.965366	-0.289716
1.93599	0.031244		0.965747	-0.023683		0.965866	-0.289159
1.93699	0.030895		0.966247	-0.023766		0.966365	-0.288645
1.93799	0.031005		0.966747	-0.023926		0.966865	-0.288361
1.93899	0.031655		0.967246	-0.024074		0.967365	-0.288132
1.93999	0.03231		0.967746	-0.02418		0.967864	-0.287926
1.94099	0.032018		0.968245	-0.024261		0.968364	-0.287941
1.94199	0.030792		0.968745	-0.02423		0.968864	-0.288008
1.94299	0.029552		0.969245	-0.023973		0.969364	-0.288326
1.94399	0.028812		0.969744	-0.023623		0.969863	-0.288768
1.94499	0.02829		0.970244	-0.023102		0.970363	-0.289227
1.94599	0.027718		0.970744	-0.022357		0.970863	-0.289258
1.94699	0.02711		0.971243	-0.021608		0.971362	-0.289079
1.94799	0.026752		0.971743	-0.020846		0.971862	-0.288524
1.94898	0.026669		0.972242	-0.020076		0.972362	-0.287651
1.94999	0.026512		0.972742	-0.01944		0.972861	-0.286728
1.95098	0.025942		0.973242	-0.019046		0.973361	-0.086076
1.95198	0.025438		0.973741	-0.018729		0.973861	-0.085673
1.95298	0.025177		0.974241	-0.018498		0.97436	-0.085475
1.95398	0.024747		0.974741	-0.018348		0.97486	-0.085679
1.95498	0.023994		0.97524	-0.018025		0.97536	-0.085969
1.95598	0.023479		0.97574	-0.017319		0.97586	-0.086237
1.95698	0.023708		0.97624	-0.016436		0.976359	-0.086444
1.95798	0.024258		0.976739	-0.015504		0.976859	-0.086637
1.95898	0.024696		0.977239	-0.014492		0.977359	-0.086734
1.95998	0.024845		0.977738	-0.013645		0.977858	-0.086781
1.96098	0.024672		0.978238	-0.013313		0.978358	-0.086824
1.96198	0.024261		0.978738	-0.013372		0.978858	-0.08688
1.96298	0.023614		0.979237	-0.013553		0.979357	-0.086938
1.96398	0.022552		0.979737	-0.013951		0.979857	-0.086925
1.96498	0.021425		0.980237	-0.014393		0.980357	-0.086848
1.96598	0.021168		0.980736	-0.014848		0.980856	-0.086759
1.96698	0.021846		0.981236	-0.015328		0.981356	-0.08654
1.96798	0.022607		0.981735	-0.015748		0.981856	-0.086274
1.96897	0.022922		0.982235	-0.016004		0.982356	-0.085988
1.96998	0.023009		0.982735	-0.016162		0.982855	-0.085658
1.97097	0.023157		0.983234	-0.016344		0.983355	-0.085322
1.97197	0.023352		0.983734	-0.016575		0.983855	-0.085135
1.97297	0.023766		0.984234	-0.016847		0.984354	-0.085048
1.97397	0.024358		0.984733	-0.017221		0.984854	-0.084975
1.97497	0.024879		0.985233	-0.017683		0.985354	-0.085294
1.97597	0.02531		0.985732	-0.018053		0.985853	-0.085697
1.97697	0.025405		0.986232	-0.018152		0.986353	-0.086152
1.97797	0.025049		0.986732	-0.018058		0.986853	-0.086675
1.97897	0.024642		0.987231	-0.017996		0.987352	-0.087205
1.97997	0.024572		0.987731	-0.017975		0.987852	-0.087285
1.98097	0.024778		0.988231	-0.017963		0.988352	-0.08715
1.98197	0.024728		0.98873	-0.018002		0.988852	-0.087041
1.98297	0.024171		0.98923	-0.018097		0.989351	-0.087057
1.98397	0.023337		0.989729	-0.018174		0.989851	-0.087098
1.98497	0.022592		0.990229	-0.018225		0.990351	-0.08733
1.98597	0.022238		0.990729	-0.018274		0.99085	-0.087728
1.98697	0.022183		0.991228	-0.01827		0.99135	-0.088127
1.98797	0.022367		0.991728	-0.018191		0.99185	-0.08829
1.98897	0.022971		0.992228	-0.018057		0.992349	-0.088405
1.98996	0.023619		0.992727	-0.01783		0.992849	-0.088536
1.99096	0.023933		0.993227	-0.017574		0.993349	-0.0887
1.99196	0.024161		0.993726	-0.017439		0.993848	-0.088868
1.99296	0.02462		0.994226	-0.017525		0.994348	-0.088776
[truncated: 48,041 more rows]
