# Supplementary material for: Mating pair stabilization mediates bacterial conjugation species specificity
Source: Nat Microbiol. 2022 Jun 13;7(7):1016–27. doi: 10.1038/s41564-022-01146-4 (PMC9246713; doi:10.1038/s41564-022-01146-4)
Supplement: Supplementary file 14 — Statistical source data. [file 41564_2022_1146_MOESM14_ESM.xlsx]

## Sheet: Fig S9a
Time (min)	WT	ΔompW
0	2942.67	4188.33
10	2690	3954
20	2501.33	3621.33
30	2156.33	3276.33
40	1491.33	2642
50	905.667	1940.33
60	604.667	1524.67
70	415	1240.33
80	228	901.333
90	68.3333	718.667
100	72.6667	665
110	162.667	626.333
120	183.667	628
130	240.667	580.667
140	221.333	497.667
150	0	221.667
160	45.3333	60.6667
170	451	388.333
180	387	111.333
190	510	0
200	921	194.333
210	1534	484
220	2062.33	553.667
230	2745.67	672.333
240	3522	892.333
250	3917.33	643.667
260	4959	854.333
270	5744.33	785
280	6708.67	831
290	7740.33	779.333
300	9083.67	840.667
310	10326.7	884
320	11605	994.667
330	12801.3	940.333
340	14440	1249
350	16320.3	1554
360	17413.7	1426.67

## Sheet: Fig S9b
	ΔompW
#1	-1.03364
#2	-1.11376
#3	-0.790571

## Sheet: Fig S9d
Time (min)	WT	ΔompF
0	3037.67	2909
10	2290.67	2262.67
20	1829.67	1774.67
30	1594	1560
40	1342.67	1325
50	1061.33	1039.33
60	783.667	821.667
70	544	511.333
80	315	326
90	180.667	103.333
100	0	107
110	459	0
120	669	8.33333
130	713	110.667
140	799.333	162.667
150	861.667	246.667
160	1455	266.333
170	1800.67	368
180	1985.67	446
190	2162.33	501.333
200	2325.67	553.333
210	2398	585
220	2594.67	583.667
230	2799.67	579.667
240	3003.67	607.333
250	3140	561.333
260	3382.33	604.333
270	3691.67	1090.67
280	3991.67	1232.33
290	4312	1270
300	4667.33	1344.33
310	4971.67	1424
320	5336.33	1442.67
330	5794	1567.33
340	6172	1657
350	6587.67	1723.33
360	6990.67	1804

## Sheet: Fig S9e
	ΔompF	ΔompC	ΔompA
#1	-0.54056	-0.08154	-0.16902
#2	-0.30455	0.030448	-0.0961
#3	-0.42721	0.012323	-0.10383
